# Supplementary material for: Dopaminergic processes predict temporal distortions in event memory
Source: Nat Commun. 2026 Mar 14;17:3971. doi: 10.1038/s41467-026-69950-8 (PMC13133266; doi:10.1038/s41467-026-69950-8)
Supplement: Supplementary file 4 — Source Data 1 [file 41467_2026_69950_MOESM4_ESM.xlsx]

## Sheet: Encoding - Figures 2BC, 3CDE
Subject	Block	RemSqueezeBall	ExtremeMotion1mm	FilterBlockIssue	RecognitionIssue	EventPosition	TrialNumb	Condition	ExcludeJudgeRT	JudgeRESP	ObjectStim	RecMemory	toneISI	pretoneISI	PostTONEISI	PostIMAGEISI	Ear	UNWARP_HP_TONE_VTA_thr75	UNWARP_HP_TONE_LC_NM_THR11_AVG	UNWARP_HP_TONE_Univariate_ACC	BlinkCount_Pre	BlinkCount_Post	Post_Include_25	Pre_Include_25	TONEonset	TONEwindowstop	TONEwindowduration	BlinkCount_Tone	BlinkRate_Tone	Tone_Include_25	IMAGEOnset	IMAGEwindowstop	IMAGEwindowduration	BlinkCount_Image	BlinkRate_Image	Image_Include_25		IMAGE_prerefwindow_start	IMAGE_prerefwindow_stop	IMAGE_prerefwindow_duration	BlinkCount_PreRef	BlinkRate_PreRef	PreRef_Include_25	IMAGE_postrefwindow_start	IMAGE_postrefwindow_stop	IMAGE_postrefwindow_duration	BlinkCount_PostRef	BlinkRate_PostRef	PostRef_Include_25
Subject404	Block1	1	1	.	.	1	1	NB	1022	2	AANTICAN2.jpg	1	3000	2000	3	2.5	RIGHT	230.55	150.13	82.8522	1	1	1	1	3.643	6.643	3	2	40	1	6.659	11.659	5	2	24	1		6.659	26.193	19.534	11	33.7872	1	26.193	37.893	11.7	5	25.641	1
Subject404	Block1	1	1	.	.	2	2	NB	1040	1	ASMOKDE16.jpg	0	3000	3000	3	3.5	RIGHT	-52.0951	489.585	-91.9792	0	1	1	1	11.843	14.843	3	2	40	1	14.86	20.86	6	4	40	1		NA	NA	NA	0	NaN	1	NA	NA	NA	0	NaN	1
Subject404	Block1	1	1	.	1	3	3	NB	1652	1	AMEATGR14.jpg	1	1000	1000	1	1.5	RIGHT	-279.244	-154.244	-12.9298	1	0	1	1	21.026	22.026	1	0	0	1	22.043	26.043	4	3	45	1		22.043	26.193	4.15	3	43.3735	1	26.193	53.227	27.034	13	28.8526	1
Subject404	Block1	1	1	.	.	4	4	NB	941	1	AFERRAF40.jpg	1	1000	2000	1	2.5	RIGHT	-51.2831	-770.819	-92.6765	2	0	1	1	26.193	27.193	1	0	0	1	27.21	32.21	5	2	24	1		NA	NA	NA	0	NaN	1	NA	NA	NA	0	NaN	1
Subject404	Block1	1	1	.	1	5	5	NB	1254	1	Asoapdish3.jpg	1	3000	3000	3	3.5	RIGHT	-101.259	-366.741	86.102	1	0	1	1	32.376	35.376	3	2	40	1	35.393	41.393	6	2	20	1		NA	NA	NA	0	NaN	1	NA	NA	NA	0	NaN	1
Subject404	Block1	1	1	.	1	6	6	NB	1511	2	Aglassbottle6.jpg	1	3000	2000	3	2.5	RIGHT	20.4462	-334.152	94.6218	0	1	1	1	41.543	44.543	3	3	60	1	44.56	49.56	5	2	24	1		44.56	62.06	17.5	11	37.7143	1	62.06	75.777	13.717	7	30.6189	1
Subject404	Block1	1	1	.	1	7	7	NB	1024	1	Ataco.jpg	1	1000	1000	1	1.5	RIGHT	-62.1916	605.981	49.8679	1	0	1	1	49.71	50.71	1	0	0	1	50.727	54.727	4	4	60	1		NA	NA	NA	0	NaN	1	NA	NA	NA	0	NaN	1
Subject404	Block1	1	1	.	1	8	8	NB	915	2	AARMYTRUK.jpg	1	2000	2000	2	2.5	RIGHT	1.17798	-496.408	82.0129	2	2	1	1	54.877	56.877	2	2	60	1	56.893	61.893	5	2	24	1		56.893	62.06	5.167	2	23.2243	1	62.06	88.094	26.034	14	32.2655	1
Subject404	Block1	1	1	.	1	1	9	Boundary	1565	6	Aopenbriefcas.jpg	1	2000	3000	2	3.5	LEFT	-84.152	330.139	25.7613	0	1	1	1	62.06	64.06	2	1	30	1	64.077	70.077	6	3	30	1		64.077	83.577	19.5	11	33.8462	1	83.577	96.277	12.7	3	14.1732	1
Subject404	Block1	1	1	.	1	2	10	NB	1176	6	ABACKHOE2.jpg	1	3000	1000	3	1.5	LEFT	60.231	469.664	-0.054138	0	1	1	1	70.26	73.26	3	2	40	1	73.277	77.277	4	2	30	1		NA	NA	NA	0	NaN	1	NA	NA	NA	0	NaN	1
Subject404	Block1	1	1	.	1	3	11	NB	1314	7	ABELL7.jpg	1	1000	2000	1	2.5	LEFT	26.6931	-107.417	27.5477	1	1	1	1	77.41	78.41	1	0	0	1	78.427	83.427	5	4	48	1		78.427	83.577	5.15	4	46.6019	1	83.577	109.628	26.051	13	29.9413	1
Subject404	Block1	1	1	.	1	4	12	NB	1025	7	ATIE16.jpg	1	2000	2000	2	2.5	LEFT	135.175	541.915	-44.1357	0	0	1	1	83.577	85.577	2	0	0	1	85.594	90.594	5	3	36	1		NA	NA	NA	0	NaN	1	NA	NA	NA	0	NaN	1
Subject404	Block1	1	1	.	1	5	13	NB	1567	7	ASCSIPORT.jpg	1	3000	3000	3	3.5	LEFT	-32.551	97.5895	37.2479	0	0	1	1	90.761	93.761	3	0	0	1	93.777	99.777	6	3	30	1		NA	NA	NA	0	NaN	1	NA	NA	NA	0	NaN	1
Subject404	Block1	1	1	.	1	6	14	NB	1145	6	22848828.thl.jpg	1	2000	1000	2	1.5	LEFT	71.6547	-40.7811	95.8	1	1	1	1	99.927	101.927	2	1	30	1	101.944	105.944	4	4	60	1		101.944	120.461	18.517	10	32.4027	1	120.461	132.145	11.684	10	51.3523	1
Subject404	Block1	1	1	.	1	7	15	NB	1337	6	AAEROBENC.jpg	1	1000	1000	1	1.5	LEFT	26.5001	-43.3798	48.4438	2	1	1	1	106.111	107.111	1	0	0	1	107.128	111.128	4	4	60	1		NA	NA	NA	0	NaN	1	NA	NA	NA	0	NaN	1
Subject404	Block1	1	1	.	1	8	16	NB	1185	7	Abicycleglove.jpg	0	3000	3000	3	3.5	LEFT	-21.1023	114.365	56.7011	2	0	1	1	111.278	114.278	3	0	0	1	114.294	120.294	6	2	20	1		114.294	120.461	6.167	2	19.4584	1	120.461	145.478	25.017	17	40.7723	1
Subject404	Block1	1	1	.	1	1	17	Boundary	1240	2	Aservicedesk.jpg	1	2000	3000	2	3.5	RIGHT	219.038	223.928	5.90537	0	1	1	1	120.461	122.461	2	2	60	1	122.478	128.478	6	5	50	1		122.478	139.961	17.483	13	44.6148	1	139.961	152.645	12.684	6	28.3822	1
Subject404	Block1	1	1	.	.	2	18	NB	1346	1	26437107.thl.jpg	1	1000	1000	1	1.5	RIGHT	-79.7934	251.517	-36.4228	2	2	1	1	128.628	129.628	1	1	60	1	129.645	133.645	4	4	60	1		NA	NA	NA	0	NaN	1	NA	NA	NA	0	NaN	1
Subject404	Block1	1	1	.	.	3	19	NB	1060	1	8027656.thl.jpg	1	2000	1000	2	1.5	RIGHT	108.139	36.1981	27.3066	2	1	1	1	133.795	135.795	2	1	30	1	135.811	139.811	4	2	30	1		135.811	139.961	4.15	2	28.9157	1	139.961	167.962	28.001	18	38.5701	1
Subject404	Block1	1	1	.	1	4	20	NB	996	2	ARCMPPOL2.jpg	1	3000	3000	3	3.5	RIGHT	-207.846	-23.9356	55.7338	2	1	1	1	139.961	142.961	3	1	20	1	142.978	148.978	6	4	40	1		NA	NA	NA	0	NaN	1	NA	NA	NA	0	NaN	1
Subject404	Block1	1	1	.	1	5	21	NB	1087	1	Aclothespin2.jpg	1	1000	2000	1	2.5	RIGHT	-164.674	-66.1952	4.05133	1	0	1	1	149.128	150.128	1	0	0	1	150.145	155.145	5	2	24	1		NA	NA	NA	0	NaN	1	NA	NA	NA	0	NaN	1
Subject404	Block1	1	1	.	1	6	22	NB	971	1	Agardeningshe.jpg	1	2000	2000	2	2.5	RIGHT	-87.7568	86.9382	-62.6525	0	1	1	1	155.278	157.278	2	1	30	1	157.295	162.295	5	6	72	1		157.295	175.812	18.517	15	48.604	1	175.812	189.512	13.7	9	39.4161	1
Subject404	Block1	1	1	.	1	7	23	NB	1374	2	26460317.thl.jpg	0	3000	1000	3	1.5	RIGHT	109.407	124.355	25.6185	2	1	1	1	162.445	165.445	3	1	20	1	165.462	169.462	4	4	60	1		NA	NA	NA	0	NaN	1	NA	NA	NA	0	NaN	1
Subject404	Block1	1	1	.	1	8	24	NB	1572	1	Apokerchips3.jpg	1	1000	2000	1	2.5	RIGHT	7.7168	770.364	34.7944	1	2	1	1	169.629	170.629	1	1	60	1	170.645	175.645	5	2	24	1		170.645	175.812	5.167	2	23.2243	1	175.812	201.846	26.034	20	46.0936	1
Subject404	Block1	1	1	.	1	1	25	Boundary	1147	7	26439297.thl.jpg	1	2000	3000	2	3.5	LEFT	-138.185	-1115.11	-52.6351	0	0	1	1	175.812	177.812	2	0	0	1	177.829	183.829	6	4	40	1		177.829	198.329	20.5	17	49.7561	1	198.329	209.029	10.7	8	44.8598	1
Subject404	Block1	1	1	.	1	2	26	NB	1393	6	AFRAME15.jpg	1	3000	1000	3	1.5	LEFT	45.3823	512.708	51.9094	0	1	1	1	183.995	186.995	3	2	40	1	187.012	191.012	4	5	75	1		NA	NA	NA	0	NaN	1	NA	NA	NA	0	NaN	1
Subject404	Block1	1	1	.	1	3	27	NB	1591	7	Ahawk3.jpg	0	2000	2000	2	2.5	LEFT	231.208	261.426	-10.1761	1	1	1	1	191.162	193.162	2	1	30	1	193.179	198.179	5	5	60	1		193.179	198.329	5.15	5	58.2524	1	198.329	223.379	25.05	17	40.7186	1
Subject404	Block1	1	1	.	1	4	28	NB	1104	7	AORIGIRL3.jpg	1	1000	2000	1	2.5	LEFT	99.8983	374.739	108.68	2	1	1	1	198.329	199.329	1	1	60	1	199.346	204.346	5	3	36	1		NA	NA	NA	0	NaN	1	NA	NA	NA	0	NaN	1
Subject404	Block1	1	1	.	1	5	29	NB	1044	6	8026084.thl.jpg	1	2000	1000	2	1.5	LEFT	84.6603	417.253	194.079	0	1	1	1	204.512	206.512	2	1	30	1	206.529	210.529	4	4	60	1		NA	NA	NA	0	NaN	1	NA	NA	NA	0	NaN	1
Subject404	Block1	1	1	.	.	6	30	NB	1325	7	ADUSTER5.jpg	0	3000	3000	3	3.5	LEFT	-118.936	28.8224	40.4711	1	1	1	1	210.679	213.679	3	1	20	1	213.696	219.696	6	5	50	1		NA	NA	NA	0	NaN	1	NA	NA	NA	0	NaN	1
Subject404	Block1	1	1	.	1	7	31	NB	1344	6	Abutterflynet.jpg	1	1000	3000	1	3.5	LEFT	76.9423	335.662	-2.26749	1	1	1	1	219.863	220.863	1	1	60	1	220.879	226.879	6	3	30	1		NA	NA	NA	0	NaN	1	NA	NA	NA	0	NaN	1
Subject404	Block1	1	1	.	.	8	32	NB	986	6	ABULDOZER.jpg	1	3000	3000	3	3.5	LEFT	88.9683	-537.462	30.4184	0	1	1	1	227.029	230.029	3	2	40	1	230.046	236.046	6	4	40	1		NA	NA	NA	0	NaN	1	NA	NA	NA	0	NaN	1
Subject404	Block2	1	1	1	.	1	1	NB	1298	7	Afirstaidkit3.jpg	0	1500	2000	1.5	2.5	LEFT	101.681	-1056.03	-19.1454	2	1	1	1	3.613	5.113	1.5	1	40	1	5.129	10.129	5	4	48	1		5.129	25.63	20.501	16	46.827	1	25.63	38.33	12.7	9	42.5197	1
Subject404	Block2	1	1	1	.	2	2	NB	912	7	26421368.thl.jpg	1	2500	2000	2.5	2.5	LEFT	149.24	-671.384	110.489	1	1	1	1	10.279	12.779	2.5	1	24	1	12.796	17.796	5	5	60	1		NA	NA	NA	0	NaN	1	NA	NA	NA	0	NaN	1
Subject404	Block2	1	1	1	1	3	3	NB	857	7	26391514.thl.jpg	0	2500	2000	2.5	2.5	LEFT	267.322	597.351	-35.8981	2	1	1	1	17.963	20.463	2.5	2	48	1	20.48	25.48	5	4	48	1		20.48	25.63	5.15	4	46.6019	1	25.63	53.663	28.033	20	42.8067	1
Subject404	Block2	1	1	1	.	4	4	NB	1346	6	AGARDHOSE.jpg	1	2500	2000	2.5	2.5	LEFT	202.519	519.869	23.5795	2	1	1	1	25.63	28.13	2.5	1	24	1	28.146	33.146	5	4	48	1		NA	NA	NA	0	NaN	1	NA	NA	NA	0	NaN	1
Subject404	Block2	1	1	1	1	5	5	NB	1387	7	AFOODBLEN.jpg	1	2500	3000	2.5	3.5	LEFT	-200.867	355.174	-68.5777	1	2	1	1	33.313	35.813	2.5	2	48	1	35.83	41.83	6	5	50	1		NA	NA	NA	0	NaN	1	NA	NA	NA	0	NaN	1
Subject404	Block2	1	1	1	1	6	6	NB	1493	7	ACOWBELL6.jpg	0	3500	1000	3.5	1.5	LEFT	-211.902	-282.336	12.1017	0	1	1	1	41.98	45.48	3.5	2	34.2857	1	45.497	49.497	4	3	45	1		45.497	63.997	18.5	15	48.6486	1	63.997	78.714	14.717	10	40.7692	1
Subject404	Block2	1	1	1	1	7	7	NB	1127	7	ADECKCARD.jpg	0	1500	2000	1.5	2.5	LEFT	-16.6955	155.985	4.74755	2	1	1	1	49.647	51.147	1.5	1	40	1	51.163	56.163	5	3	36	1		NA	NA	NA	0	NaN	1	NA	NA	NA	0	NaN	1
Subject404	Block2	1	1	1	1	8	8	NB	1020	6	Ahousboa2.jpg	1	2500	2000	2.5	2.5	LEFT	-186.101	-6.55291	8.35017	1	1	1	1	56.313	58.813	2.5	3	72	1	58.83	63.83	5	3	36	1		58.83	63.997	5.167	3	34.8365	1	63.997	92.047	28.05	22	47.0588	1
Subject404	Block2	1	1	1	1	1	9	Boundary	943	2	ATELEBO13.jpg	1	2500	3000	2.5	3.5	RIGHT	-97.8863	-56.573	41.603	1	1	1	1	63.997	66.497	2.5	1	24	1	66.514	72.514	6	4	40	1		66.514	87.031	20.517	18	52.6393	1	87.031	99.697	12.666	11	52.108	1
Subject404	Block2	1	1	1	1	2	10	NB	1001	1	26466258.thl.jpg	1	3500	1000	3.5	1.5	RIGHT	109.628	-376.326	47.9535	1	1	1	1	72.697	76.197	3.5	2	34.2857	1	76.214	80.214	4	5	75	1		NA	NA	NA	0	NaN	1	NA	NA	NA	0	NaN	1
Subject404	Block2	1	1	1	1	3	11	NB	1346	1	ACANOL.jpg	1	1500	2000	1.5	2.5	RIGHT	-40.5843	80.607	-153.119	2	1	1	1	80.364	81.864	1.5	1	40	1	81.88	86.88	5	6	72	1		81.88	87.031	5.151	6	69.8893	1	87.031	115.081	28.05	25	53.4759	1
Subject404	Block2	1	1	1	1	4	12	NB	780	1	Acomputerbag.jpg	1	2500	2000	2.5	2.5	RIGHT	-51.1259	-160.884	-43.3168	2	1	1	1	87.031	89.531	2.5	2	48	1	89.547	94.547	5	4	48	1		NA	NA	NA	0	NaN	1	NA	NA	NA	0	NaN	1
Subject404	Block2	1	1	1	1	5	13	NB	1028	2	26434297.thl.jpg	0	2500	3000	2.5	3.5	RIGHT	-33.981	-565.084	-27.3301	1	2	1	1	94.681	97.181	2.5	3	72	1	97.197	103.197	6	5	50	1		NA	NA	NA	0	NaN	1	NA	NA	NA	0	NaN	1
Subject404	Block2	1	1	1	1	6	14	NB	895	2	8063317.thl.jpg	1	3500	1000	3.5	1.5	RIGHT	521.713	1217.18	72.2155	1	1	1	1	103.364	106.864	3.5	4	68.5714	1	106.881	110.881	4	3	45	1		106.881	126.414	19.533	16	49.1476	1	126.414	140.115	13.701	11	48.1717	1
Subject404	Block2	1	1	1	1	7	15	NB	1014	1	Aammonitefo14.jpg	0	1500	2000	1.5	2.5	RIGHT	-185.297	292.939	-36.9788	1	2	1	1	111.064	112.564	1.5	2	80	1	112.581	117.581	5	3	36	1		NA	NA	NA	0	NaN	1	NA	NA	NA	0	NaN	1
Subject404	Block2	1	1	1	1	8	16	NB	946	2	Abugle12.jpg	1	2500	3000	2.5	3.5	RIGHT	115.387	-149.932	-7.10568	1	1	1	1	117.731	120.231	2.5	2	48	1	120.248	126.248	6	5	50	1		120.248	126.414	6.166	6	58.3847	1	126.414	153.432	27.018	19	42.1941	1
Subject404	Block2	1	1	1	1	1	17	Boundary	1161	6	ACROQUET2.jpg	1	3500	2000	3.5	2.5	LEFT	133.606	897.263	44.6918	2	0	1	1	126.414	129.914	3.5	3	51.4286	1	129.931	134.931	5	4	48	1		129.931	149.415	19.484	15	46.1917	1	149.415	163.082	13.667	7	30.731	1
Subject404	Block2	1	1	1	.	2	18	NB	1273	6	Aancientbuild.jpg	1	2500	2000	2.5	2.5	LEFT	-42.7994	200.817	-19.5425	1	1	1	1	135.098	137.598	2.5	1	24	1	137.615	142.615	5	3	36	1		NA	NA	NA	0	NaN	1	NA	NA	NA	0	NaN	1
Subject404	Block2	1	1	1	.	3	19	NB	1394	7	ACOWBOYH3.jpg	1	2500	1000	2.5	1.5	LEFT	121.087	60.5807	-138.924	0	1	1	1	142.765	145.265	2.5	2	48	1	145.281	149.281	4	3	45	1		145.281	149.415	4.134	4	58.0552	1	149.415	178.415	29	17	35.1724	1
Subject404	Block2	1	1	1	1	4	20	NB	1194	7	23041782.thl.jpg	1	1500	3000	1.5	3.5	LEFT	-254.193	-430.821	104.069	2	0	1	1	149.415	150.915	1.5	0	0	1	150.932	156.932	6	2	20	1		NA	NA	NA	0	NaN	1	NA	NA	NA	0	NaN	1
Subject404	Block2	1	1	1	1	5	21	NB	1689	7	8023968.thl.jpg	1	3500	1000	3.5	1.5	LEFT	96.9594	-339.605	41.9054	0	1	1	1	157.065	160.565	3.5	3	51.4286	1	160.582	164.582	4	3	45	1		NA	NA	NA	0	NaN	1	NA	NA	NA	0	NaN	1
Subject404	Block2	1	1	1	1	6	22	NB	NaN		26377777.thl.jpg	1	1500	3000	1.5	3.5	LEFT	71.011	222.112	47.7945	0	1	1	1	164.732	166.232	1.5	1	40	1	166.248	172.248	6	3	30	1		166.248	188.732	22.484	14	37.3599	1	188.732	199.416	10.684	8	44.927	1
Subject404	Block2	1	1	1	1	7	23	NB	701	7	26424478.thl.jpg	1	3500	2000	3.5	2.5	LEFT	-258.706	-870.222	-130.661	0	1	1	1	172.399	175.899	3.5	3	51.4286	1	175.915	180.915	5	4	48	1		NA	NA	NA	0	NaN	1	NA	NA	NA	0	NaN	1
Subject404	Block2	1	1	1	1	8	24	NB	1167	7	8081398.thl.jpg	1	2500	2000	2.5	2.5	LEFT	-23.4049	-421.781	-47.4751	1	1	1	1	181.065	183.565	2.5	2	48	1	183.582	188.582	5	2	24	1		183.582	188.732	5.15	2	23.301	1	188.732	216.766	28.034	20	42.8052	1
Subject404	Block2	1	1	1	1	1	25	Boundary	1074	2	Abridge9.jpg	1	2500	1000	2.5	1.5	RIGHT	6.00639	802.317	54.8108	0	1	1	1	188.732	191.232	2.5	1	24	1	191.249	195.249	4	3	45	1		191.249	210.749	19.5	14	43.0769	1	210.749	224.449	13.7	10	43.7956	1
Subject404	Block2	1	1	1	1	2	26	NB	1288	2	aardvark.jpg	0	1500	2000	1.5	2.5	RIGHT	159.468	-256.716	10.4461	2	2	1	1	195.399	196.899	1.5	2	80	1	196.916	201.916	5	4	48	1		NA	NA	NA	0	NaN	1	NA	NA	NA	0	NaN	1
Subject404	Block2	1	1	1	1	3	27	NB	1012	2	Aancientstat3.jpg	0	2500	3000	2.5	3.5	RIGHT	2.56514	46.1732	50.7347	0	1	1	1	202.082	204.582	2.5	2	48	1	204.599	210.599	6	3	30	1		204.599	210.749	6.15	3	29.2683	1	210.749	237.8	27.051	22	48.7967	1
Subject404	Block2	1	1	1	1	4	28	NB	1262	1	Apercussioni3.jpg	0	3500	2000	3.5	2.5	RIGHT	100.542	361.876	127.95	1	2	1	1	210.749	214.249	3.5	3	51.4286	1	214.266	219.266	5	4	48	1		NA	NA	NA	0	NaN	1	NA	NA	NA	0	NaN	1
Subject404	Block2	1	1	1	1	5	29	NB	996	1	26456480.thl.jpg	1	2500	1000	2.5	1.5	RIGHT	-148.343	-281.935	-30.0336	1	1	1	1	219.433	221.933	2.5	2	48	1	221.949	225.949	4	3	45	1		NA	NA	NA	0	NaN	1	NA	NA	NA	0	NaN	1
Subject404	Block2	1	1	1	.	6	30	NB	1151	2	ABIRDHOU9.jpg	0	1500	2000	1.5	2.5	RIGHT	-199.95	-67.2219	-33.5502	3	0	1	1	226.099	227.599	1.5	0	0	1	227.616	232.616	5	4	48	1		NA	NA	NA	0	NaN	1	NA	NA	NA	0	NaN	1
Subject404	Block2	1	1	1	1	7	31	NB	1067	1	AMOUSWHEE.jpg	1	2500	3000	2.5	3.5	RIGHT	9.1528	151.014	-54.6801	0	0	1	1	232.783	235.283	2.5	2	48	1	235.3	241.3	6	6	60	1		NA	NA	NA	0	NaN	1	NA	NA	NA	0	NaN	1
Subject404	Block2	1	1	1	.	8	32	NB	1223	2	AEIFFELTO.jpg	1	3500	3000	3.5	3.5	RIGHT	30.3573	86.2457	-111.735	1	1	1	1	241.45	244.95	3.5	2	34.2857	1	244.966	250.966	6	4	86.7052	.		NA	NA	NA	0	NaN	1	NA	NA	NA	0	NaN	1
Subject404	Block3	1	1	1	.	1	1	NB	1072	2	AGLASSBA4.jpg	1	3500	1000	3.5	1.5	RIGHT	56.0913	-106.356	-50.2637	2	2	1	1	3.622	7.122	3.5	4	68.5714	1	7.139	11.139	4	4	60	1		7.139	27.656	20.517	14	40.9417	1	27.656	40.34	12.684	9	42.5733	1
Subject404	Block3	1	1	1	.	2	2	NB	863	2	ADUNEBUGG.jpg	0	1500	3000	1.5	3.5	RIGHT	40.0064	-384.885	16.9903	2	1	1	1	11.306	12.806	1.5	1	40	1	12.822	18.822	6	4	40	1		NA	NA	NA	0	NaN	1	NA	NA	NA	0	NaN	1
Subject404	Block3	1	1	1	1	3	3	NB	943	1	Adaisies3.jpg	1	3500	2000	3.5	2.5	RIGHT	133.87	-140.313	-24.2879	1	1	1	1	18.973	22.473	3.5	2	34.2857	1	22.489	27.489	5	3	36	1		22.489	27.656	5.167	3	34.8365	1	27.656	55.69	28.034	19	40.6649	1
Subject404	Block3	1	1	1	.	4	4	NB	1141	1	AOVENMIT5.jpg	1	2500	2000	2.5	2.5	RIGHT	-130.102	286.954	62.1422	0	1	1	1	27.656	30.156	2.5	1	24	1	30.173	35.173	5	6	72	1		NA	NA	NA	0	NaN	1	NA	NA	NA	0	NaN	1
Subject404	Block3	1	1	1	1	5	5	NB	NaN		ABOOK23.jpg	1	2500	1000	2.5	1.5	RIGHT	-32.2671	89.6908	56.9269	1	1	1	1	35.323	37.823	2.5	1	24	1	37.84	41.84	4	3	45	1		NA	NA	NA	0	NaN	1	NA	NA	NA	0	NaN	1
Subject404	Block3	1	1	1	1	6	6	NB	717	2	AGLASSBAL.jpg	1	1500	3000	1.5	3.5	RIGHT	87.5789	225.386	-146.712	2	1	1	1	41.973	43.473	1.5	1	40	1	43.49	49.49	6	3	30	1		43.49	65.007	21.517	17	47.4044	1	65.007	76.707	11.7	8	41.0256	1
Subject404	Block3	1	1	1	1	7	7	NB	1237	2	AARCHERY.jpg	1	3500	2000	3.5	2.5	RIGHT	208.82	685.868	-2.21925	0	1	1	1	49.673	53.173	3.5	3	51.4286	1	53.19	58.19	5	4	48	1		NA	NA	NA	0	NaN	1	NA	NA	NA	0	NaN	1
Subject404	Block3	1	1	1	1	8	8	NB	781	2	ASTOOL.jpg	1	2500	1000	2.5	1.5	RIGHT	-50.0223	-780.497	-24.4973	2	1	1	1	58.34	60.84	2.5	3	72	1	60.857	64.857	4	3	45	1		60.857	65.007	4.15	4	57.8313	1	65.007	94.057	29.05	21	43.3735	1
Subject404	Block3	1	1	1	1	1	9	Boundary	1243	6	AGRAINSI5.jpg	1	1500	2000	1.5	2.5	LEFT	85.0869	100.705	-27.0698	1	1	1	1	65.007	66.507	1.5	1	40	1	66.523	71.523	5	4	48	1		66.523	88.04	21.517	17	47.4044	1	88.04	99.74	11.7	7	35.8974	1
Subject404	Block3	1	1	1	1	2	10	NB	1042	6	Agarbagebag.jpg	1	2500	2000	2.5	2.5	LEFT	88.2578	-536.393	-39.8834	1	1	1	1	71.69	74.19	2.5	1	24	1	74.207	79.207	5	5	60	1		NA	NA	NA	0	NaN	1	NA	NA	NA	0	NaN	1
Subject404	Block3	1	1	1	1	3	11	NB	852	7	26374346.thl.jpg	1	2500	3000	2.5	3.5	LEFT	218.879	-222.107	6.5289	1	1	1	1	79.373	81.873	2.5	1	24	1	81.89	87.89	6	6	60	1		81.89	88.04	6.15	6	58.5366	1	88.04	115.041	27.001	21	46.6649	1
Subject404	Block3	1	1	1	1	4	12	NB	877	7	26421740.thl.jpg	0	3500	1000	3.5	1.5	LEFT	-26.7788	262.656	-49.1912	1	1	1	1	88.04	91.54	3.5	2	34.2857	1	91.557	95.557	4	3	45	1		NA	NA	NA	0	NaN	1	NA	NA	NA	0	NaN	1
Subject404	Block3	1	1	1	1	5	13	NB	758	7	AANTSTOV6.jpg	1	1500	1000	1.5	1.5	LEFT	164.067	114.428	-58.1066	1	1	1	1	95.724	97.224	1.5	1	40	1	97.24	101.24	4	2	30	1		NA	NA	NA	0	NaN	1	NA	NA	NA	0	NaN	1
Subject404	Block3	1	1	1	1	6	14	NB	799	6	APARKBENC.jpg	0	1500	3000	1.5	3.5	LEFT	59.3866	-94.6059	61.7566	1	1	1	1	101.374	102.874	1.5	1	40	1	102.891	108.891	6	7	70	1		102.891	123.358	20.467	17	49.8363	1	123.358	136.041	12.683	9	42.5767	1
Subject404	Block3	1	1	1	1	7	15	NB	810	6	Abroom23.jpg	1	3500	1000	3.5	1.5	LEFT	-64.3602	-28.6214	28.4466	1	2	1	1	109.024	112.524	3.5	4	68.5714	1	112.541	116.541	4	2	30	1		NA	NA	NA	0	NaN	1	NA	NA	NA	0	NaN	1
Subject404	Block3	1	1	1	1	8	16	NB	1029	6	ACATCAGE.jpg	1	1500	2000	1.5	2.5	LEFT	17.3533	116.428	47.6676	1	0	1	1	116.691	118.191	1.5	0	0	1	118.207	123.207	5	3	36	1		118.207	123.358	5.151	3	34.9447	1	123.358	151.375	28.017	18	38.548	1
Subject404	Block3	1	1	1	1	1	17	Boundary	881	2	26555896.thl.jpg	1	2500	2000	2.5	2.5	RIGHT	281.989	-662.436	18.516	1	0	1	1	123.358	125.858	2.5	1	24	1	125.874	130.874	5	5	60	1		125.874	146.358	20.484	15	43.9367	1	146.358	159.041	12.683	8	37.8459	1
Subject404	Block3	1	1	1	.	2	18	NB	811	2	AAIRPUMP2.jpg	1	2500	2000	2.5	2.5	RIGHT	-7.54976	-10.9036	15.7819	1	1	1	1	131.024	133.524	2.5	1	24	1	133.541	138.541	5	4	48	1		NA	NA	NA	0	NaN	1	NA	NA	NA	0	NaN	1
Subject404	Block3	1	1	1	.	3	19	NB	958	1	22875816.thl.jpg	1	2500	2000	2.5	2.5	RIGHT	-4.31987	406.269	4.97112	1	1	1	1	138.674	141.174	2.5	2	48	1	141.191	146.191	5	3	36	1		141.191	146.358	5.167	3	34.8365	1	146.358	174.392	28.034	17	36.3844	1
Subject404	Block3	1	1	1	1	4	20	NB	835	2	Arake3.jpg	1	2500	2000	2.5	2.5	RIGHT	-84.7153	-362.583	-13.8658	0	1	1	1	146.358	148.858	2.5	1	24	1	148.875	153.875	5	4	48	1		NA	NA	NA	0	NaN	1	NA	NA	NA	0	NaN	1
Subject404	Block3	1	1	1	1	5	21	NB	987	1	ASCALE30.jpg	0	2500	1000	2.5	1.5	RIGHT	19.9594	-242.056	-55.2458	1	1	1	1	154.025	156.525	2.5	2	48	1	156.541	160.541	4	3	45	1		NA	NA	NA	0	NaN	1	NA	NA	NA	0	NaN	1
Subject404	Block3	1	1	1	1	6	22	NB	825	1	ASUSHI8.jpg	1	1500	3000	1.5	3.5	RIGHT	86.9954	-19.778	-57.7952	2	1	1	1	160.708	162.208	1.5	1	40	1	162.225	168.225	6	3	30	1		162.225	185.742	23.517	13	33.1675	1	185.742	195.442	9.7	6	37.1134	1
Subject404	Block3	1	1	1	1	7	23	NB	968	1	APIESERVE.jpg	1	3500	3000	3.5	3.5	RIGHT	283.178	-373.764	-73.9656	0	1	1	1	168.375	171.875	3.5	2	34.2857	1	171.892	177.892	6	3	30	1		NA	NA	NA	0	NaN	1	NA	NA	NA	0	NaN	1
Subject404	Block3	1	1	1	1	8	24	NB	856	2	Abackpack11.jpg	1	3500	1000	3.5	1.5	RIGHT	108.065	-177.456	200.591	0	1	1	1	178.058	181.558	3.5	2	34.2857	1	181.575	185.575	4	3	45	1		181.575	185.742	4.167	3	43.1965	1	185.742	214.792	29.05	18	37.1773	1
Subject404	Block3	1	1	1	1	1	25	Boundary	868	7	ALADLE5.jpg	1	1500	1000	1.5	1.5	LEFT	-546.616	-34.0292	-68.0855	1	1	1	1	185.742	187.242	1.5	1	40	1	187.258	191.258	4	4	60	1		187.258	208.776	21.518	12	33.4604	1	208.776	220.459	11.683	9	46.221	1
Subject404	Block3	1	1	1	1	2	26	NB	1689	6	Abandleaders2.jpg	1	1500	3000	1.5	3.5	LEFT	-144.406	-191.061	-90.7505	2	0	1	1	191.425	192.925	1.5	0	0	1	192.942	198.942	6	3	30	1		NA	NA	NA	0	NaN	1	NA	NA	NA	0	NaN	1
Subject404	Block3	1	1	1	1	3	27	NB	NaN		AHEADSET.jpg	1	3500	3000	3.5	3.5	LEFT	129.33	-31.6966	-13.5425	0	1	1	1	199.109	202.609	3.5	1	17.1429	1	202.626	208.626	6	4	40	1		202.626	208.776	6.15	4	39.0244	1	208.776	235.759	26.983	18	40.0252	1
Subject404	Block3	1	1	1	1	4	28	NB	814	7	34936916.thl.jpg	1	3500	1000	3.5	1.5	LEFT	-224.122	-619.049	1.81936	1	0	1	1	208.776	212.276	3.5	1	17.1429	1	212.292	216.292	4	5	75	1		NA	NA	NA	0	NaN	1	NA	NA	NA	0	NaN	1
Subject404	Block3	1	1	1	1	5	29	NB	669	7	AARTPLANT.jpg	1	1500	3000	1.5	3.5	LEFT	75.7672	-29.9479	114.211	1	1	1	1	216.442	217.942	1.5	1	40	1	217.959	223.959	6	3	30	1		NA	NA	NA	0	NaN	1	NA	NA	NA	0	NaN	1
Subject404	Block3	1	1	1	.	6	30	NB	813	7	ADART3.jpg	1	3500	1000	3.5	1.5	LEFT	428.077	123.646	-52.7784	0	1	1	1	224.092	227.592	3.5	2	34.2857	1	227.609	231.609	4	3	45	1		NA	NA	NA	0	NaN	1	NA	NA	NA	0	NaN	1
Subject404	Block3	1	1	1	1	7	31	NB	901	7	26390325.thl.jpg	0	1500	3000	1.5	3.5	LEFT	119.725	-58.2181	-25.5106	2	2	1	1	231.743	233.243	1.5	2	80	1	233.259	239.259	6	5	50	1		NA	NA	NA	0	NaN	1	NA	NA	NA	0	NaN	1
Subject404	Block3	1	1	1	.	8	32	NB	941	7	Ahighlightin2.jpg	1	3500	3000	3.5	3.5	LEFT	-55.8344	161.732	9.83041	1	1	1	1	239.409	242.909	3.5	2	34.2857	1	242.926	248.926	6	3	30	1		NA	NA	NA	0	NaN	1	NA	NA	NA	0	NaN	1
Subject404	Block4	1	1	1	.	1	1	NB	1093	7	Atoycoil.jpg	1	2500	1000	2.5	1.5	LEFT	-82.209	833.914	10.1307	2	2	1	1	3.619	6.119	2.5	3	72	1	6.136	10.136	4	6	90	1		6.136	25.653	19.517	16	49.1879	1	25.653	39.319	13.666	9	39.5141	1
Subject404	Block4	1	1	1	.	2	2	NB	1012	7	26687944.thl.jpg	0	1500	2000	1.5	2.5	LEFT	143.838	-197.11	7.90266	3	0	1	1	10.319	11.819	1.5	0	0	1	11.836	16.836	5	3	36	1		NA	NA	NA	0	NaN	1	NA	NA	NA	0	NaN	1
Subject404	Block4	1	1	1	1	3	3	NB	795	6	A95CHEROK.jpg	1	2500	3000	2.5	3.5	LEFT	78.9688	-487.477	-19.6441	0	1	1	1	16.986	19.486	2.5	2	48	1	19.503	25.503	6	4	40	1		19.503	25.653	6.15	4	39.0244	1	25.653	52.653	27	19	42.2222	1
Subject404	Block4	1	1	1	.	4	4	NB	966	7	Arose10.jpg	1	3500	2000	3.5	2.5	LEFT	-322.084	144.992	-1.20304	0	1	1	1	25.653	29.153	3.5	2	34.2857	1	29.169	34.169	5	5	60	1		NA	NA	NA	0	NaN	1	NA	NA	NA	0	NaN	1
Subject404	Block4	1	1	1	1	5	5	NB	NaN		ABIRDCAG2.jpg	1	2500	1000	2.5	1.5	LEFT	195.215	262.338	50.6154	2	0	1	1	34.303	36.803	2.5	1	24	1	36.819	40.819	4	3	45	1		NA	NA	NA	0	NaN	1	NA	NA	NA	0	NaN	1
Subject404	Block4	1	1	1	1	6	6	NB	1192	7	045.jpg	1	1500	2000	1.5	2.5	LEFT	122.959	275.265	46.3348	2	2	1	1	40.97	42.47	1.5	2	80	1	42.486	47.486	5	3	36	1		42.486	63.987	21.501	14	39.068	1	63.987	75.687	11.7	9	46.1538	1
Subject404	Block4	1	1	1	1	7	7	NB	683	7	Ababybottle15.jpg	1	2500	3000	2.5	3.5	LEFT	-131.692	-149.552	87.0685	0	0	1	1	47.636	50.136	2.5	1	24	1	50.153	56.153	6	6	60	1		NA	NA	NA	0	NaN	1	NA	NA	NA	0	NaN	1
Subject404	Block4	1	1	1	1	8	8	NB	1530	6	10049464.thl.jpg	1	3500	1000	3.5	1.5	LEFT	364.724	814.932	79.9583	1	0	1	1	56.32	59.82	3.5	1	17.1429	1	59.837	63.837	4	3	45	1		59.837	63.987	4.15	3	43.3735	1	63.987	93.02	29.033	29	59.9318	1
Subject404	Block4	1	1	1	1	1	9	Boundary	1598	1	ACUTLERYB.jpg	1	1500	2000	1.5	2.5	RIGHT	58.056	-302.076	15.4493	1	1	1	1	63.987	65.487	1.5	1	40	1	65.503	70.503	5	4	48	1		65.503	87.004	21.501	22	61.3925	1	87.004	98.687	11.683	11	56.4923	1
Subject404	Block4	1	1	1	1	2	10	NB	793	1	Aflask19.jpg	1	2500	2000	2.5	2.5	RIGHT	183.794	-303.373	-2.35814	1	1	1	1	70.67	73.17	2.5	1	24	1	73.187	78.187	5	6	72	1		NA	NA	NA	0	NaN	1	NA	NA	NA	0	NaN	1
Subject404	Block4	1	1	1	1	3	11	NB	1248	2	ABROKUMBR.jpg	0	2500	3000	2.5	3.5	RIGHT	-348.266	-672.7	11.2053	1	1	1	1	78.337	80.837	2.5	1	24	1	80.854	86.854	6	9	90	1		80.854	87.004	6.15	10	97.561	1	87.004	114.054	27.05	22	48.7985	1
Subject404	Block4	1	1	1	1	4	12	NB	1147	1	8029703.thl.jpg	1	3500	1000	3.5	1.5	RIGHT	102.124	130.117	39.0556	2	0	1	1	87.004	90.504	3.5	3	51.4286	1	90.52	94.52	4	3	45	1		NA	NA	NA	0	NaN	1	NA	NA	NA	0	NaN	1
Subject404	Block4	1	1	1	1	5	13	NB	1656	2	ARAILLIGH.jpg	1	1500	2000	1.5	2.5	RIGHT	236.053	-445.709	71.3514	0	3	1	1	94.67	96.17	1.5	3	120	1	96.187	101.187	5	4	48	1		NA	NA	NA	0	NaN	1	NA	NA	NA	0	NaN	1
Subject404	Block4	1	1	1	1	6	14	NB	NaN		AELECRAZ7.jpg	1	2500	2000	2.5	2.5	RIGHT	142.624	438.488	-17.6823	1	1	1	1	101.354	103.854	2.5	2	48	1	103.871	108.871	5	4	48	1		103.871	125.371	21.5	17	47.4419	1	125.371	137.038	11.667	9	46.2844	1
Subject404	Block4	1	1	1	1	7	15	NB	993	1	APICKLES6.jpg	0	2500	2000	2.5	2.5	RIGHT	-392.951	250.694	-112.921	2	0	1	1	109.037	111.537	2.5	1	24	1	111.554	116.554	5	4	48	1		NA	NA	NA	0	NaN	1	NA	NA	NA	0	NaN	1
Subject404	Block4	1	1	1	1	8	16	NB	922	1	Aeasteregg14.jpg	1	2500	3000	2.5	3.5	RIGHT	275.213	241.984	-20.0919	1	3	1	1	116.704	119.204	2.5	3	72	1	119.221	125.221	6	5	50	1		119.221	125.371	6.15	5	48.7805	1	125.371	152.355	26.984	20	44.4708	1
Subject404	Block4	1	1	1	1	1	17	Boundary	1086	7	8020347.thl.jpg	0	3500	1000	3.5	1.5	LEFT	-84.9652	-93.3448	-122.78	0	1	1	1	125.371	128.871	3.5	2	34.2857	1	128.888	132.888	4	4	60	1		128.888	147.338	18.45	14	45.5285	1	147.338	162.021	14.683	9	45.7969	1
Subject404	Block4	1	1	1	.	2	18	NB	1651	7	26421106.thl.jpg	1	1500	2000	1.5	2.5	LEFT	-322.289	454.729	17.7398	2	0	1	1	133.021	134.521	1.5	0	0	1	134.538	139.538	5	4	48	1		NA	NA	NA	0	NaN	1	NA	NA	NA	0	NaN	1
Subject404	Block4	1	1	1	.	3	19	NB	757	7	ACOCONUT2.jpg	1	2500	2000	2.5	2.5	LEFT	339.28	-778.921	-11.6602	1	1	1	1	139.671	142.171	2.5	1	24	1	142.188	147.188	5	4	48	1		142.188	147.338	5.15	4	46.6019	1	147.338	175.355	28.017	18	42.9853	1
Subject404	Block4	1	1	1	1	4	20	NB	NaN		ABUDDHA18.jpg	1	2500	3000	2.5	3.5	LEFT	198.461	-243.95	67.5707	0	2	1	1	147.338	149.838	2.5	2	48	1	149.855	155.855	6	3	57.9151	.		NA	NA	NA	0	NaN	1	NA	NA	NA	0	NaN	1
Subject404	Block4	1	1	1	1	5	21	NB	1539	6	ACOFFTA18.jpg	1	3500	1000	3.5	1.5	LEFT	-181.041	445.302	140.542	0	1	1	.	156.005	159.505	3.5	2	34.2857	1	159.521	163.521	4	3	45	1		NA	NA	NA	0	NaN	1	NA	NA	NA	0	NaN	1
Subject404	Block4	1	1	1	1	6	22	NB	1168	6	ABOX8.jpg	1	1500	2000	1.5	2.5	LEFT	94.5362	600.806	110.778	1	2	1	1	163.671	165.171	1.5	2	80	1	165.188	170.188	5	3	36	1		165.188	186.672	21.484	12	38.248	1	186.672	198.355	11.683	6	52.9587	.
Subject404	Block4	1	1	1	1	7	23	NB	866	7	APEELER.jpg	1	2500	3000	2.5	3.5	LEFT	-73.948	-804.662	26.1621	0	1	1	1	170.338	172.838	2.5	1	24	1	172.855	178.855	6	3	53.8922	.		NA	NA	NA	0	NaN	1	NA	NA	NA	0	NaN	1
Subject404	Block4	1	1	1	1	8	24	NB	1326	7	Achampagnebo2.jpg	1	3500	1000	3.5	1.5	LEFT	-137.345	26.8777	-79.0193	0	2	1	.	179.005	182.505	3.5	2	34.2857	1	182.522	186.522	4	3	45	1		182.522	186.672	4.15	3	43.3735	1	186.672	215.689	29.017	20	59.4274	.
Subject404	Block4	1	1	1	1	1	25	Boundary	947	1	Anailscissors.jpg	0	1500	2000	1.5	2.5	RIGHT	200.183	-557.448	62.4747	2	1	1	1	186.672	188.172	1.5	1	40	1	188.189	193.189	5	2	147.783	.		188.189	209.672	21.483	13	61.6142	.	209.672	221.356	11.684	11	71.9581	1
Subject404	Block4	1	1	1	1	2	26	NB	900	1	8076304.thl.jpg	1	2500	2000	2.5	2.5	RIGHT	274.398	340.229	46.3503	.	1	.	.	193.339	195.839	2.5	2	61.4754	1	195.855	200.855	5	4	48	1		NA	NA	NA	0	NaN	1	NA	NA	NA	0	NaN	1
Subject404	Block4	1	1	1	1	3	27	NB	1248	2	Adiscoball2.jpg	1	2500	3000	2.5	3.5	RIGHT	-146.081	784.765	-2.02363	1	1	1	1	201.005	203.505	2.5	2	48	1	203.522	209.522	6	3	87.3786	.		203.522	209.672	6.15	3	81.4008	.	209.672	238.723	29.051	24	58.8848	1
Subject404	Block4	1	1	1	1	4	28	NB	NaN		26442809.thl.jpg	1	3500	1000	3.5	1.5	RIGHT	98.0066	-523.316	73.7145	1	1	1	.	209.672	213.172	3.5	4	68.5714	1	213.189	217.189	4	6	115.979	1		NA	NA	NA	0	NaN	1	NA	NA	NA	0	NaN	1
Subject404	Block4	1	1	1	1	5	29	NB	1066	2	AELECBEA6.jpg	1	1500	2000	1.5	2.5	RIGHT	-122.651	-262.962	53.0056	3	0	.	.	217.339	218.839	1.5	0	0	.	218.856	223.856	5	2	24	1		NA	NA	NA	0	NaN	1	NA	NA	NA	0	NaN	1
Subject404	Block4	1	1	1	.	6	30	NB	1016	1	Ababmonit.jpg	1	2500	3000	2.5	3.5	RIGHT	61.5579	641.054	15.3423	1	2	1	1	224.022	226.522	2.5	3	72	1	226.539	232.539	6	5	50	1		NA	NA	NA	0	NaN	1	NA	NA	NA	0	NaN	1
Subject404	Block4	1	1	1	1	7	31	NB	NaN		AELECBE17.jpg	1	3500	2000	3.5	2.5	RIGHT	203.358	7.187	23.3181	0	2	1	1	232.706	236.206	3.5	3	51.4286	1	236.223	241.223	5	4	85.2273	.		NA	NA	NA	0	NaN	1	NA	NA	NA	0	NaN	1
Subject404	Block4	1	1	1	.	8	32	NB	NaN		Astonecarvin8.jpg	0	2500	3000	2.5	3.5	RIGHT	44.6988	-693.995	15.1148	1	1	1	1	241.389	243.889	2.5	2	48	1	243.906	249.906	6	5	50	1		NA	NA	NA	0	NaN	1	NA	NA	NA	0	NaN	1
Subject404	Block5	1	1	1	.	1	1	NB	NaN		22827540.thl.jpg	1	1500	2000	1.5	2.5	LEFT	198.709	-319.701	45.715	1	2	1	1	3.611	5.111	1.5	2	80	1	5.128	10.128	5	6	72	1		5.128	26.645	21.517	14	39.0389	1	26.645	38.345	11.7	6	30.7692	1
Subject404	Block5	1	1	1	.	2	2	NB	1142	7	ACDRAINER.jpg	0	2500	3000	2.5	3.5	LEFT	-18.1583	1145.51	-87.4966	2	0	1	1	10.295	12.795	2.5	0	0	1	12.811	18.811	6	3	30	1		NA	NA	NA	0	NaN	1	NA	NA	NA	0	NaN	1
Subject404	Block5	1	1	1	1	3	3	NB	1068	7	Abeesonahoney.jpg	1	3500	1000	3.5	1.5	LEFT	-58.4664	12.4033	8.20932	0	1	1	1	18.962	22.462	3.5	1	17.1429	1	22.478	26.478	4	3	45	1		22.478	26.645	4.167	3	43.1965	1	26.645	55.679	29.034	15	30.9981	1
Subject404	Block5	1	1	1	.	4	4	NB	859	7	ABALLYAR4.jpg	1	1500	2000	1.5	2.5	LEFT	-67.745	-578.622	50.3027	1	1	1	1	26.645	28.145	1.5	1	40	1	28.162	33.162	5	2	24	1		NA	NA	NA	0	NaN	1	NA	NA	NA	0	NaN	1
Subject404	Block5	1	1	1	1	5	5	NB	584	7	A_coin.jpg	1	2500	3000	2.5	3.5	LEFT	-130.018	-664.613	-27.7999	0	2	1	1	33.328	35.828	2.5	2	48	1	35.845	41.845	6	2	20	1		NA	NA	NA	0	NaN	1	NA	NA	NA	0	NaN	1
Subject404	Block5	1	1	1	1	6	6	NB	1099	6	ASUNBOX5.jpg	1	3500	2000	3.5	2.5	LEFT	-181.494	288.146	-5.27152	0	1	1	1	41.979	45.479	3.5	2	34.2857	1	45.495	50.495	5	3	36	1		45.495	68.012	22.517	15	39.9698	1	68.012	78.712	10.7	9	50.4673	1
Subject404	Block5	1	1	1	1	7	7	NB	803	7	26375982.thl.jpg	1	2500	3000	2.5	3.5	LEFT	9.53532	294.168	-0.426212	0	1	1	1	50.662	53.162	2.5	1	24	1	53.179	59.179	6	5	50	1		NA	NA	NA	0	NaN	1	NA	NA	NA	0	NaN	1
Subject404	Block5	1	1	1	1	8	8	NB	1196	6	AGARBCAN.jpg	1	3500	2000	3.5	2.5	LEFT	-177.17	-498.929	19.6091	1	0	1	1	59.329	62.829	3.5	2	34.2857	1	62.846	67.846	5	4	48	1		62.846	68.012	5.166	4	46.4576	1	68.012	96.079	28.067	21	44.8926	1
Subject404	Block5	1	1	1	1	1	9	Boundary	1158	1	Abreadrolls.jpg	1	2500	1000	2.5	1.5	RIGHT	3.21244	-15.1723	-130.537	1	1	1	1	68.012	70.512	2.5	1	24	1	70.529	74.529	4	5	75	1		70.529	90.063	19.534	14	43.0019	1	90.063	103.746	13.683	13	57.005	1
Subject404	Block5	1	1	1	1	2	10	NB	1157	1	ABALLBEAR.jpg	1	1500	2000	1.5	2.5	RIGHT	-21.2402	-394.662	12.7282	2	2	1	1	74.696	76.196	1.5	2	80	1	76.212	81.212	5	3	36	1		NA	NA	NA	0	NaN	1	NA	NA	NA	0	NaN	1
Subject404	Block5	1	1	1	1	3	11	NB	775	1	Abandage3.jpg	0	2500	3000	2.5	3.5	RIGHT	520.284	-339.17	140.094	1	1	1	1	81.379	83.879	2.5	1	24	1	83.896	89.896	6	3	30	1		83.896	90.063	6.167	3	29.1876	1	90.063	117.08	27.017	25	55.5206	1
Subject404	Block5	1	1	1	1	4	12	NB	1104	2	8254014.thl.jpg	1	3500	2000	3.5	2.5	RIGHT	248.749	437.208	139.13	0	1	1	1	90.063	93.563	3.5	2	34.2857	1	93.579	98.579	5	7	84	1		NA	NA	NA	0	NaN	1	NA	NA	NA	0	NaN	1
Subject404	Block5	1	1	1	1	5	13	NB	942	1	APINGPON3.jpg	0	2500	1000	2.5	1.5	RIGHT	35.786	-701.88	-78.4141	1	1	1	1	98.73	101.23	2.5	1	24	1	101.246	105.246	4	5	75	1		NA	NA	NA	0	NaN	1	NA	NA	NA	0	NaN	1
Subject404	Block5	1	1	1	1	6	14	NB	1296	1	ATHISEND4.jpg	1	1500	2000	1.5	2.5	RIGHT	-279.103	-743.786	-41.8782	2	2	1	1	105.396	106.896	1.5	2	80	1	106.913	111.913	5	4	48	1		106.913	125.43	18.517	15	55.1441	1	125.43	140.097	14.667	9	36.8173	1
Subject404	Block5	1	1	1	1	7	15	NB	714	1	Acarrot.jpg	1	2500	1000	2.5	1.5	RIGHT	310.489	-245.688	12.5562	1	1	1	1	112.063	114.563	2.5	2	48	1	114.58	118.58	4	4	67.7966	1		NA	NA	NA	0	NaN	1	NA	NA	NA	0	NaN	1
Subject404	Block5	1	1	1	1	8	16	NB	1329	1	22949719.thl.jpg	1	1500	2000	1.5	2.5	RIGHT	-189.59	126.085	76.4394	2	.	.	.	118.73	120.23	1.5	0	NaN	.	120.247	125.247	5	5	60.8766	1		120.247	125.43	5.183	5	58.6968	1	125.43	153.447	28.017	20	42.8311	1
Subject404	Block5	1	1	1	1	1	17	Boundary	1389	7	Abreakpl2.jpg	1	2500	3000	2.5	3.5	LEFT	-225.077	6022.69	148.162	2	1	1	1	125.43	127.93	2.5	1	24	1	127.947	133.947	6	4	40	1		127.947	149.43	21.483	14	39.1007	1	149.43	161.097	11.667	12	61.7125	1
Subject404	Block5	1	1	1	.	2	18	NB	938	7	Ameasuringsp5.jpg	1	3500	2000	3.5	2.5	LEFT	-397.762	-1013.06	-122.527	0	1	1	1	134.08	137.58	3.5	2	34.2857	1	137.597	142.597	5	3	36	1		NA	NA	NA	0	NaN	1	NA	NA	NA	0	NaN	1
Subject404	Block5	1	1	1	.	3	19	NB	1037	6	10049507.thl-1.jpg	1	2500	1000	2.5	1.5	LEFT	52.3939	-159.219	67.452	0	1	1	1	142.747	145.247	2.5	1	24	1	145.264	149.264	4	4	60	1		145.264	149.43	4.166	4	57.6092	1	149.43	178.431	29.001	22	45.5157	1
Subject404	Block5	1	1	1	1	4	20	NB	912	7	8018499.thl.jpg	1	1500	2000	1.5	2.5	LEFT	-148.812	499.481	-24.5007	2	2	1	1	149.43	150.93	1.5	2	80	1	150.947	155.947	5	7	84	1		NA	NA	NA	0	NaN	1	NA	NA	NA	0	NaN	1
Subject404	Block5	1	1	1	1	5	21	NB	1317	6	AAFRIMAS5.jpg	1	2500	3000	2.5	3.5	LEFT	-156.179	169.358	-63.2348	4	0	1	1	156.08	158.58	2.5	1	24	1	158.597	164.597	6	3	30	1		NA	NA	NA	0	NaN	1	NA	NA	NA	0	NaN	1
Subject404	Block5	1	1	1	1	6	22	NB	853	7	ABLLIGHTB.jpg	1	3500	2000	3.5	2.5	LEFT	-33.0556	279.885	4.39337	0	1	1	1	164.747	168.247	3.5	2	34.2857	1	168.264	173.264	5	3	36	1		168.264	187.748	19.484	14	43.1123	1	187.748	201.448	13.7	11	48.1752	1
Subject404	Block5	1	1	1	1	7	23	NB	1590	6	26432175.thl.jpg	1	2500	2000	2.5	2.5	LEFT	134.858	96.1644	-36.7805	1	1	1	1	173.414	175.914	2.5	2	48	1	175.931	180.931	5	4	48	1		NA	NA	NA	0	NaN	1	NA	NA	NA	0	NaN	1
Subject404	Block5	1	1	1	1	8	24	NB	1098	7	AHEDGEHOG.jpg	1	2500	1000	2.5	1.5	LEFT	-55.0248	-420.156	35.5559	1	1	1	1	181.081	183.581	2.5	1	24	1	183.598	187.598	4	4	60	1		183.598	187.748	4.15	4	57.8313	1	187.748	216.781	29.033	21	43.3989	1
Subject404	Block5	1	1	1	1	1	25	Boundary	1035	2	AFBLADE.jpg	1	1500	3000	1.5	3.5	RIGHT	7.50851	-894.875	-7.22378	1	1	1	1	187.748	189.248	1.5	1	40	1	189.264	195.264	6	5	50	1		189.264	211.765	22.501	17	45.3313	1	211.765	222.465	10.7	9	50.4673	1
Subject404	Block5	1	1	1	1	2	26	NB	1061	1	22826448.thl.jpg	1	3500	2000	3.5	2.5	RIGHT	-46.4388	488.584	33.1003	0	2	1	1	195.431	198.931	3.5	2	34.2857	1	198.948	203.948	5	7	84	1		NA	NA	NA	0	NaN	1	NA	NA	NA	0	NaN	1
Subject404	Block5	1	1	1	1	3	27	NB	801	1	26429123.thl.jpg	1	2500	2000	2.5	2.5	RIGHT	32.3635	210.199	-11.2758	2	0	1	1	204.098	206.598	2.5	1	24	1	206.614	211.614	5	2	24	1		206.614	211.765	5.151	2	23.2964	1	211.765	239.798	28.033	24	51.368	1
Subject404	Block5	1	1	1	1	4	28	NB	1242	2	APUTTER.jpg	1	2500	1000	2.5	1.5	RIGHT	-331.069	-633.272	-85.0485	0	1	1	1	211.765	214.265	2.5	1	24	1	214.281	218.281	4	5	75	1		NA	NA	NA	0	NaN	1	NA	NA	NA	0	NaN	1
Subject404	Block5	1	1	1	1	5	29	NB	798	2	Abluebabybug4.jpg	1	1500	3000	1.5	3.5	RIGHT	67.7413	664.503	-13.5265	3	2	1	1	218.448	219.948	1.5	2	80	1	219.965	225.965	6	4	40	1		NA	NA	NA	0	NaN	1	NA	NA	NA	0	NaN	1
Subject404	Block5	1	1	1	.	6	30	NB	1046	1	Asunflower3.jpg	1	3500	2000	3.5	2.5	RIGHT	211.77	195.79	78.9097	1	0	1	1	226.115	229.615	3.5	1	17.1429	1	229.632	234.632	5	7	84	1		NA	NA	NA	0	NaN	1	NA	NA	NA	0	NaN	1
Subject404	Block5	1	1	1	1	7	31	NB	1136	1	AMICRO67.jpg	1	2500	2000	2.5	2.5	RIGHT	-45.6441	-638.412	75.5145	3	1	1	1	234.782	237.282	2.5	3	72	1	237.298	242.298	5	3	36	1		NA	NA	NA	0	NaN	1	NA	NA	NA	0	NaN	1
Subject404	Block5	1	1	1	.	8	32	NB	NaN		airhorn.jpg	1	2500	3000	2.5	3.5	RIGHT	-298.951	-781.083	38.622	1	1	1	1	242.448	244.948	2.5	2	48	1	244.965	250.965	6	7	70	1		NA	NA	NA	0	NaN	1	NA	NA	NA	0	NaN	1
Subject404	Block6	1	1	1	.	1	1	NB	1384	6	anvil.jpg	1	1500	1000	1.5	1.5	LEFT	248.665	-733.715	116.391	2	1	1	1	3.634	5.134	1.5	1	40	1	5.15	9.15	4	4	60	1		5.15	24.651	19.501	14	43.0747	1	24.651	38.351	13.7	11	48.1752	1
Subject404	Block6	1	1	1	.	2	2	NB	1004	6	AANBABYCA.jpg	0	1500	2000	1.5	2.5	LEFT	100.122	-430.519	44.2026	1	1	1	1	9.3	10.8	1.5	1	40	1	10.817	15.817	5	4	48	1		NA	NA	NA	0	NaN	1	NA	NA	NA	0	NaN	1
Subject404	Block6	1	1	1	1	3	3	NB	706	7	AMASCARA.jpg	1	2500	3000	2.5	3.5	LEFT	-43.0766	129.486	-128.809	1	1	1	1	15.984	18.484	2.5	1	24	1	18.5	24.5	6	4	40	1		18.5	24.651	6.151	4	39.018	1	24.651	51.701	27.05	23	51.0166	1
Subject404	Block6	1	1	1	.	4	4	NB	906	6	Astreetlampwi.jpg	1	3500	2000	3.5	2.5	LEFT	48.6705	365.109	78.0843	0	1	1	1	24.651	28.151	3.5	2	34.2857	1	28.167	33.167	5	3	36	1		NA	NA	NA	0	NaN	1	NA	NA	NA	0	NaN	1
Subject404	Block6	1	1	1	1	5	5	NB	816	7	Atennisball2.jpg	1	2500	1000	2.5	1.5	LEFT	30.8039	155.154	19.7793	1	1	1	1	33.334	35.834	2.5	2	48	1	35.851	39.851	4	6	90	1		NA	NA	NA	0	NaN	1	NA	NA	NA	0	NaN	1
Subject404	Block6	1	1	1	1	6	6	NB	810	6	airhocckytable.jpg	0	1500	2000	1.5	2.5	LEFT	6.25446	178.979	-24.9154	2	0	1	1	40.001	41.501	1.5	0	0	1	41.518	46.518	5	6	72	1		41.518	63.035	21.517	21	58.5583	1	63.035	74.751	11.716	12	61.4544	1
Subject404	Block6	1	1	1	1	7	7	NB	1077	6	26451219.thl.jpg	1	2500	2000	2.5	2.5	LEFT	202.093	247.575	-48.3561	1	0	1	1	46.684	49.184	2.5	1	24	1	49.201	54.201	5	7	84	1		NA	NA	NA	0	NaN	1	NA	NA	NA	0	NaN	1
Subject404	Block6	1	1	1	1	8	8	NB	844	7	22908308.thl.jpg	1	2500	3000	2.5	3.5	LEFT	-17.6557	474.923	-28.0229	2	2	1	1	54.368	56.868	2.5	2	48	1	56.884	62.884	6	5	50	1		56.884	63.035	6.151	5	48.7726	1	63.035	90.085	27.05	25	55.4529	1
Subject404	Block6	1	1	1	1	1	9	Boundary	NaN		AICEUBETR.jpg	1	3500	1000	3.5	1.5	RIGHT	2.25807	-543.441	41.0758	1	2	1	1	63.035	66.535	3.5	5	85.7143	1	66.551	70.551	4	4	60	1		66.551	85.068	18.517	16	51.8443	1	85.068	99.752	14.684	12	49.033	1
Subject404	Block6	1	1	1	1	2	10	NB	1116	2	Aantiquerota7.jpg	1	1500	2000	1.5	2.5	RIGHT	-92.6413	82.1479	-108.756	3	1	1	1	70.735	72.235	1.5	1	40	1	72.251	77.251	5	3	36	1		NA	NA	NA	0	NaN	1	NA	NA	NA	0	NaN	1
Subject404	Block6	1	1	1	1	3	11	NB	791	2	26369999.thl.jpg	1	2500	2000	2.5	2.5	RIGHT	202.51	-471.965	21.1016	1	1	1	1	77.401	79.901	2.5	1	24	1	79.918	84.918	5	7	84	1		79.918	85.068	5.15	7	81.5534	1	85.068	113.102	28.034	27	57.787	1
Subject404	Block6	1	1	1	1	4	12	NB	1230	1	ASLED7.jpg	1	2500	3000	2.5	3.5	RIGHT	-37.6833	-257.903	-9.62061	2	1	1	1	85.068	87.568	2.5	2	48	1	87.585	93.585	6	5	50	1		NA	NA	NA	0	NaN	1	NA	NA	NA	0	NaN	1
Subject404	Block6	1	1	1	1	5	13	NB	644	1	ACOMB11.jpg	1	3500	1000	3.5	1.5	RIGHT	224.626	-108.555	65.3547	1	1	1	1	93.735	97.235	3.5	2	34.2857	1	97.252	101.252	4	5	75	1		NA	NA	NA	0	NaN	1	NA	NA	NA	0	NaN	1
Subject404	Block6	1	1	1	1	6	14	NB	880	2	acquarium.jpg	1	1500	2000	1.5	2.5	RIGHT	-118.638	-186.108	71.4019	2	2	1	1	101.418	102.918	1.5	2	80	1	102.935	107.935	5	6	72	1		102.935	125.419	22.484	22	58.7084	1	125.419	136.086	10.667	9	50.6234	1
Subject404	Block6	1	1	1	1	7	15	NB	923	1	AGOLDCUP6.jpg	1	2500	3000	2.5	3.5	RIGHT	-66.6582	-344.654	39.7851	0	2	1	1	108.085	110.585	2.5	3	72	1	110.602	116.602	6	6	60	1		NA	NA	NA	0	NaN	1	NA	NA	NA	0	NaN	1
Subject404	Block6	1	1	1	1	8	16	NB	944	1	8248429.thl.jpg	1	3500	2000	3.5	2.5	RIGHT	-291.186	44.2867	-52.5617	1	1	1	1	116.752	120.252	3.5	3	51.4286	1	120.269	125.269	5	4	48	1		120.269	125.419	5.15	4	46.6019	1	125.419	153.419	28	25	53.5714	1
Subject404	Block6	1	1	1	1	1	17	Boundary	1224	7	Ateacherscert.jpg	1	2500	1000	2.5	1.5	LEFT	-208.192	-365.649	-197.338	1	1	1	1	125.419	127.919	2.5	1	24	1	127.936	131.936	4	4	60	1		127.936	147.403	19.467	20	61.6428	1	147.403	161.103	13.7	10	43.7956	1
Subject404	Block6	1	1	1	.	2	18	NB	1489	6	AGOAT10.jpg	0	1500	2000	1.5	2.5	LEFT	122.774	-5.52858	-5.17906	1	1	1	1	132.069	133.569	1.5	1	40	1	133.586	138.586	5	6	72	1		NA	NA	NA	0	NaN	1	NA	NA	NA	0	NaN	1
Subject404	Block6	1	1	1	.	3	19	NB	1015	7	AHONEYJA2.jpg	1	2500	3000	2.5	3.5	LEFT	69.9826	638.316	-22.2606	2	1	1	1	138.736	141.236	2.5	2	48	1	141.252	147.252	6	7	70	1		141.252	147.403	6.151	7	68.2816	1	147.403	174.453	27.05	20	44.3623	1
Subject404	Block6	1	1	1	1	4	20	NB	1129	7	Abaseballcap.jpg	1	3500	2000	3.5	2.5	LEFT	49.437	555.073	18.0564	2	0	1	1	147.403	150.903	3.5	1	17.1429	1	150.919	155.919	5	5	60	1		NA	NA	NA	0	NaN	1	NA	NA	NA	0	NaN	1
Subject404	Block6	1	1	1	1	5	21	NB	1068	7	8256530.thl.jpg	0	2500	1000	2.5	1.5	LEFT	385.716	674.41	-2.51886	1	1	1	1	156.086	158.586	2.5	2	48	1	158.603	162.603	4	3	45	1		NA	NA	NA	0	NaN	1	NA	NA	NA	0	NaN	1
Subject404	Block6	1	1	1	1	6	22	NB	1093	6	ASPOTLIG2.jpg	1	1500	2000	1.5	2.5	LEFT	282.983	249.043	-71.1619	1	1	1	1	162.753	164.253	1.5	1	40	1	164.269	169.269	5	4	48	1		164.269	184.77	20.501	14	40.9736	1	184.77	197.453	12.683	15	70.9611	1
Subject404	Block6	1	1	1	1	7	23	NB	1143	6	Apairofrubbe3.jpg	0	2500	2000	2.5	2.5	LEFT	74.0251	-305.749	2.92785	0	1	1	1	169.436	171.936	2.5	2	48	1	171.953	176.953	5	4	48	1		NA	NA	NA	0	NaN	1	NA	NA	NA	0	NaN	1
Subject404	Block6	1	1	1	1	8	24	NB	797	6	Ashelf27.jpg	1	2500	2000	2.5	2.5	LEFT	-176.577	-56.1928	-42.1852	0	0	1	1	177.103	179.603	2.5	1	24	1	179.62	184.62	5	3	36	1		179.62	184.77	5.15	3	34.9515	1	184.77	212.787	28.017	32	68.5298	1
Subject404	Block6	1	1	1	1	1	25	Boundary	999	1	8257273.thl.jpg	0	2500	2000	2.5	2.5	RIGHT	108.687	748.689	40.5472	1	2	1	1	184.77	187.27	2.5	3	72	1	187.287	192.287	5	7	84	1		187.287	208.77	21.483	25	69.8227	1	208.77	220.454	11.684	11	56.4875	1
Subject404	Block6	1	1	1	1	2	26	NB	953	1	AANTHAT2.jpg	0	2500	3000	2.5	3.5	RIGHT	261.662	-795.001	55.9381	2	2	1	1	192.437	194.937	2.5	3	72	1	194.953	200.953	6	6	60	1		NA	NA	NA	0	NaN	1	NA	NA	NA	0	NaN	1
Subject404	Block6	1	1	1	1	3	27	NB	798	2	AMUSICSTA.jpg	1	3500	1000	3.5	1.5	RIGHT	-28.3972	-630.446	42.957	1	1	1	1	201.087	204.587	3.5	4	68.5714	1	204.604	208.604	4	5	75	1		204.604	208.77	4.166	5	72.0115	1	208.77	237.787	29.017	28	59.3787	1
Subject404	Block6	1	1	1	1	4	28	NB	1022	1	8021410.thl.jpg	1	1500	2000	1.5	2.5	RIGHT	-100.917	180.319	77.0241	2	2	1	1	208.77	210.27	1.5	2	80	1	210.287	215.287	5	5	60	1		NA	NA	NA	0	NaN	1	NA	NA	NA	0	NaN	1
Subject404	Block6	1	1	1	1	5	29	NB	999	1	23063814.thl.jpg	1	2500	2000	2.5	2.5	RIGHT	110.741	-128.726	4.62394	2	1	1	1	215.437	217.937	2.5	1	24	1	217.954	222.954	5	6	72	1		NA	NA	NA	0	NaN	1	NA	NA	NA	0	NaN	1
Subject404	Block6	1	1	1	.	6	30	NB	1434	2	23057742.thl.jpg	1	2500	3000	2.5	3.5	RIGHT	186.501	289.568	-6.60612	1	1	1	1	223.104	225.604	2.5	1	24	1	225.621	231.621	6	7	70	1		NA	NA	NA	0	NaN	1	NA	NA	NA	0	NaN	1
Subject404	Block6	1	1	1	1	7	31	NB	875	1	ACRICKET2.jpg	1	3500	3000	3.5	3.5	RIGHT	-235.295	245.126	3.74462	1	1	1	1	231.771	235.271	3.5	4	68.5714	1	235.287	241.287	6	3	86.5385	.		NA	NA	NA	0	NaN	1	NA	NA	NA	0	NaN	1
Subject404	Block6	1	1	1	.	8	32	NB	1211	1	ACHALCED2.jpg	1	3500	3000	3.5	3.5	RIGHT	210.205	-82.8598	-35.3662	1	1	1	.	241.487	244.987	3.5	2	34.2857	1	245.004	251.004	6	5	50	1		NA	NA	NA	0	NaN	1	NA	NA	NA	0	NaN	1
Subject404	Block7	1	1	1	.	1	1	NB	1203	7	26421370.thl.jpg	1	1500	1000	1.5	1.5	LEFT	74.2822	-59.2529	-178.751	1	2	1	1	3.61	5.11	1.5	2	80	1	5.127	9.127	4	5	75	1		5.127	24.66	19.533	17	52.2193	1	24.66	38.344	13.684	13	57.0009	1
Subject404	Block7	1	1	1	.	2	2	NB	1057	7	ABREASPU2.jpg	0	1500	2000	1.5	2.5	LEFT	-20.8404	446.82	-155.301	1	1	1	1	9.31	10.81	1.5	1	40	1	10.827	15.827	5	4	48	1		NA	NA	NA	0	NaN	1	NA	NA	NA	0	NaN	1
Subject404	Block7	1	1	1	1	3	3	NB	596	7	ACAPTAIN9.jpg	1	2500	3000	2.5	3.5	LEFT	369.564	-173.914	32.5536	0	1	1	1	15.977	18.477	2.5	1	24	1	18.494	24.494	6	6	60	1		18.494	24.66	6.166	6	58.3847	1	24.66	51.711	27.051	22	48.7967	1
Subject404	Block7	1	1	1	.	4	4	NB	801	7	26372785.thl.jpg	1	3500	2000	3.5	2.5	LEFT	-172.817	200.088	79.0278	1	2	1	1	24.66	28.16	3.5	2	34.2857	1	28.177	33.177	5	6	72	1		NA	NA	NA	0	NaN	1	NA	NA	NA	0	NaN	1
Subject404	Block7	1	1	1	1	5	5	NB	947	7	26422507.thl.jpg	1	2500	1000	2.5	1.5	LEFT	-104	-229.937	-45.5903	2	1	1	1	33.327	35.827	2.5	2	48	1	35.844	39.844	4	3	45	1		NA	NA	NA	0	NaN	1	NA	NA	NA	0	NaN	1
Subject404	Block7	1	1	1	1	6	6	NB	696	7	ASERVICEB.jpg	0	1500	2000	1.5	2.5	LEFT	54.5012	595.881	51.5455	1	1	1	1	40.027	41.527	1.5	1	40	1	41.544	46.544	5	3	36	1		41.544	64.028	22.484	17	45.3656	1	64.028	74.744	10.716	10	55.991	1
Subject404	Block7	1	1	1	1	7	7	NB	714	7	AARTICHO1.jpg	1	2500	3000	2.5	3.5	LEFT	-38.4864	-332.771	62.9842	1	1	1	1	46.694	49.194	2.5	1	24	1	49.211	55.211	6	5	50	1		NA	NA	NA	0	NaN	1	NA	NA	NA	0	NaN	1
Subject404	Block7	1	1	1	1	8	8	NB	1222	6	Alifebuo3.jpg	1	3500	2000	3.5	2.5	LEFT	100.035	-404.84	-51.6151	1	2	1	1	55.377	58.877	3.5	2	34.2857	1	58.894	63.894	5	6	72	1		58.894	64.028	5.134	6	70.1208	1	64.028	92.078	28.05	26	55.615	1
Subject404	Block7	1	1	1	1	1	9	Boundary	1150	1	Aflower102.jpg	0	2500	1000	2.5	1.5	RIGHT	440.624	904.768	-2.7881	2	2	1	1	64.028	66.528	2.5	3	72	1	66.544	70.544	4	5	75	1		66.544	87.061	20.517	18	52.6393	1	87.061	99.745	12.684	14	66.2252	1
Subject404	Block7	1	1	1	1	2	10	NB	942	1	ant.jpg	1	1500	3000	1.5	3.5	RIGHT	-4.72115	1008.94	-9.66804	2	1	1	1	70.728	72.228	1.5	1	40	1	72.244	78.244	6	4	40	1		NA	NA	NA	0	NaN	1	NA	NA	NA	0	NaN	1
Subject404	Block7	1	1	1	1	3	11	NB	1544	1	AFILM.jpg	1	3500	2000	3.5	2.5	RIGHT	2.68848	-59.3553	-42.8487	2	0	1	1	78.395	81.895	3.5	2	34.2857	1	81.911	86.911	5	5	60	1		81.911	87.061	5.15	5	58.2524	1	87.061	115.078	28.017	30	64.2467	1
Subject404	Block7	1	1	1	1	4	12	NB	1202	1	22806086.thl.jpg	0	2500	2000	2.5	2.5	RIGHT	-167.021	-317.254	-169.884	2	1	1	1	87.061	89.561	2.5	1	24	1	89.578	94.578	5	9	108	1		NA	NA	NA	0	NaN	1	NA	NA	NA	0	NaN	1
Subject404	Block7	1	1	1	1	5	13	NB	779	1	ACHEESEB3.jpg	1	2500	2000	2.5	2.5	RIGHT	106.819	667.235	2.54878	3	1	1	1	94.728	97.228	2.5	1	24	1	97.245	102.245	5	7	84	1		NA	NA	NA	0	NaN	1	NA	NA	NA	0	NaN	1
Subject404	Block7	1	1	1	1	6	14	NB	930	2	Agolfbag.jpg	1	2500	2000	2.5	2.5	RIGHT	155.044	-267.829	-53.7926	2	1	1	1	102.378	104.878	2.5	1	24	1	104.895	109.895	5	6	72	1		104.895	126.412	21.517	23	64.1353	1	126.412	138.096	11.684	9	46.217	1
Subject404	Block7	1	1	1	1	7	15	NB	838	1	Acorn10.jpg	1	2500	3000	2.5	3.5	RIGHT	175.612	231.404	42.2579	2	2	1	1	110.062	112.562	2.5	2	48	1	112.578	118.578	6	5	50	1		NA	NA	NA	0	NaN	1	NA	NA	NA	0	NaN	1
Subject404	Block7	1	1	1	1	8	16	NB	871	1	ACOMPAS20.jpg	1	3500	1000	3.5	1.5	RIGHT	233.448	19.5546	59.5873	1	2	1	1	118.729	122.229	3.5	4	68.5714	1	122.245	126.245	4	5	75	1		122.245	126.412	4.167	6	86.3931	1	126.412	155.462	29.05	21	43.3735	1
Subject404	Block7	1	1	1	1	1	17	Boundary	1069	7	Acoral7.jpg	1	1500	2000	1.5	2.5	LEFT	-66.555	-27.8111	-19.8146	3	2	1	1	126.412	127.912	1.5	2	80	1	127.929	132.929	5	5	60	1		127.929	149.446	21.517	15	41.8274	1	149.446	161.129	11.683	9	46.221	1
Subject404	Block7	1	1	1	.	2	18	NB	835	7	Astrawberryde.jpg	0	2500	2000	2.5	2.5	LEFT	-99.8494	220.751	-48.1042	2	0	1	1	133.079	135.579	2.5	1	24	1	135.596	140.596	5	3	36	1		NA	NA	NA	0	NaN	1	NA	NA	NA	0	NaN	1
Subject404	Block7	1	1	1	.	3	19	NB	958	7	Adoorknocker2.jpg	1	2500	3000	2.5	3.5	LEFT	28.3122	-339.402	21.3863	1	1	1	1	140.779	143.279	2.5	2	48	1	143.296	149.296	6	3	30	1		143.296	149.446	6.15	4	39.0244	1	149.446	176.479	27.033	20	44.3902	1
Subject404	Block7	1	1	1	1	4	20	NB	959	7	Abrassbu2.jpg	1	3500	1000	3.5	1.5	LEFT	263.093	488.391	-5.43837	1	0	1	1	149.446	152.946	3.5	2	34.2857	1	152.962	156.962	4	4	60	1		NA	NA	NA	0	NaN	1	NA	NA	NA	0	NaN	1
Subject404	Block7	1	1	1	1	5	21	NB	777	7	ABLACKB14.jpg	1	1500	2000	1.5	2.5	LEFT	-519.421	307.147	110.54	2	2	1	1	157.112	158.612	1.5	2	80	1	158.629	163.629	5	4	48	1		NA	NA	NA	0	NaN	1	NA	NA	NA	0	NaN	1
Subject404	Block7	1	1	1	1	6	22	NB	1214	7	ASNOWTOY2.jpg	1	2500	2000	2.5	2.5	LEFT	-50.7269	-722.53	-32.1369	2	1	1	1	163.796	166.296	2.5	1	24	1	166.313	171.313	5	4	48	1		166.313	187.78	21.467	21	58.6947	1	187.78	199.463	11.683	13	66.7637	1
Subject404	Block7	1	1	1	1	7	23	NB	1302	7	36411021.thl.jpg	1	2500	2000	2.5	2.5	LEFT	-312.528	1122.55	56.3027	1	1	1	1	171.463	173.963	2.5	1	24	1	173.979	178.979	5	7	84	1		NA	NA	NA	0	NaN	1	NA	NA	NA	0	NaN	1
Subject404	Block7	1	1	1	1	8	24	NB	NaN		AAMMO4.jpg	1	2500	3000	2.5	3.5	LEFT	128.76	-511.495	19.0507	4	0	1	1	179.129	181.629	2.5	1	24	1	181.646	187.646	6	7	70	1		181.646	187.78	6.134	7	68.4708	1	187.78	214.797	27.017	28	62.1831	1
Subject404	Block7	1	1	1	1	1	25	Boundary	975	2	26427983.thl.jpg	1	3500	1000	3.5	1.5	RIGHT	130.122	62.3387	-58.6432	3	2	1	1	187.78	191.28	3.5	4	68.5714	1	191.296	195.296	4	4	60	1		191.296	209.78	18.484	20	64.921	1	209.78	224.463	14.683	13	53.1227	1
Subject404	Block7	1	1	1	1	2	26	NB	1387	2	8248852.thl.jpg	0	1500	2000	1.5	2.5	RIGHT	26.4203	-81.5042	8.4575	2	1	1	1	195.446	196.946	1.5	1	40	1	196.963	201.963	5	6	72	1		NA	NA	NA	0	NaN	1	NA	NA	NA	0	NaN	1
Subject404	Block7	1	1	1	1	3	27	NB	1104	1	Abloodorange.jpg	1	2500	2000	2.5	2.5	RIGHT	195.541	243.795	-14.5001	2	2	1	1	202.113	204.613	2.5	2	48	1	204.63	209.63	5	6	72	1		204.63	209.78	5.15	6	69.9029	1	209.78	237.78	28	23	49.2857	1
Subject404	Block7	1	1	1	1	4	28	NB	930	1	26433942.thl.jpg	1	2500	3000	2.5	3.5	RIGHT	381.642	1260.97	-33.8133	2	1	1	1	209.78	212.28	2.5	1	24	1	212.297	218.297	6	8	80	1		NA	NA	NA	0	NaN	1	NA	NA	NA	0	NaN	1
Subject404	Block7	1	1	1	1	5	29	NB	935	2	APARKMET6.jpg	1	3500	1000	3.5	1.5	RIGHT	156.335	225.082	55.0408	2	1	1	1	218.447	221.947	3.5	2	34.2857	1	221.963	225.963	4	3	45	1		NA	NA	NA	0	NaN	1	NA	NA	NA	0	NaN	1
Subject404	Block7	1	1	1	.	6	30	NB	1313	2	APOTGOLD2.jpg	0	1500	2000	1.5	2.5	RIGHT	-71.0441	-162.968	2.86497	1	1	1	1	226.097	227.597	1.5	1	40	1	227.614	232.614	5	4	48	1		NA	NA	NA	0	NaN	1	NA	NA	NA	0	NaN	1
Subject404	Block7	1	1	1	1	7	31	NB	1165	1	26389125.thl.jpg	1	2500	3000	2.5	3.5	RIGHT	-13.229	499.386	-61.8659	1	1	1	1	232.764	235.264	2.5	2	48	1	235.28	241.28	6	7	70	1		NA	NA	NA	0	NaN	1	NA	NA	NA	0	NaN	1
Subject404	Block7	1	1	1	.	8	32	NB	1166	2	Afan49.jpg	1	3500	3000	3.5	3.5	RIGHT	2.12782	-502.582	8.77343	2	2	1	1	241.43	244.93	3.5	2	34.2857	1	244.947	250.947	6	7	70	1		NA	NA	NA	0	NaN	1	NA	NA	NA	0	NaN	1
Subject404	Block8	1	1	1	.	1	1	NB	1071	7	Atoyblocks.jpg	1	1500	1000	1.5	1.5	LEFT	-312.033	484.287	58.6212	2	2	1	1	3.624	5.124	1.5	2	80	1	5.141	9.141	4	8	120	1		5.141	24.658	19.517	34	104.524	1	24.658	38.342	13.684	21	92.0783	1
Subject404	Block8	1	1	1	.	2	2	NB	765	7	Abagofherbs.jpg	1	1500	2000	1.5	2.5	LEFT	-195.033	536.538	108.979	3	2	1	1	9.308	10.808	1.5	2	80	1	10.825	15.825	5	10	120	1		NA	NA	NA	0	NaN	1	NA	NA	NA	0	NaN	1
Subject404	Block8	1	1	1	1	3	3	NB	1229	6	Aconcreteblo3.jpg	1	2500	3000	2.5	3.5	LEFT	345.739	184.584	-56.6283	4	1	1	1	15.975	18.475	2.5	2	48	1	18.491	24.491	6	12	120	1		18.491	24.658	6.167	12	116.75	1	24.658	51.642	26.984	39	95.7134	1
Subject404	Block8	1	1	1	.	4	4	NB	911	7	Abarn4.jpg	0	3500	2000	3.5	2.5	LEFT	375.118	-664.651	-59.5346	3	2	1	1	24.658	28.158	3.5	6	102.857	1	28.175	33.175	5	7	84	1		NA	NA	NA	0	NaN	1	NA	NA	NA	0	NaN	1
Subject404	Block8	1	1	1	1	5	5	NB	1286	7	26432217.thl.jpg	1	2500	1000	2.5	1.5	LEFT	-139.402	-218.238	-75.1528	2	1	1	1	33.325	35.825	2.5	3	72	1	35.842	39.842	4	7	105	1		NA	NA	NA	0	NaN	1	NA	NA	NA	0	NaN	1
Subject404	Block8	1	1	1	1	6	6	NB	1323	6	Acanoe19.jpg	0	1500	2000	1.5	2.5	LEFT	-179.218	-789.913	-211.118	3	2	1	1	39.975	41.475	1.5	2	80	1	41.492	46.492	5	8	194.805	.		41.492	60.959	19.467	24	85.0504	1	60.959	74.676	13.717	15	73.5455	1
Subject404	Block8	1	1	1	1	7	7	NB	926	7	Aboxofchocola.jpg	1	2500	1000	2.5	1.5	LEFT	18.621	340.808	-85.2987	4	2	1	1	46.625	49.125	2.5	3	72	1	49.142	53.142	4	4	60	1		NA	NA	NA	0	NaN	1	NA	NA	NA	0	NaN	1
Subject404	Block8	1	1	1	1	8	8	NB	824	6	AASPHALT.jpg	0	1500	3000	1.5	3.5	LEFT	-31.7438	-149.341	-35.0782	2	1	1	1	53.292	54.792	1.5	1	40	1	54.809	60.809	6	7	70	1		54.809	60.959	6.15	8	78.0488	1	60.959	87.992	27.033	26	69.4914	1
Subject404	Block8	1	1	1	1	1	9	Boundary	887	2	22856988.thl.jpg	1	3500	2000	3.5	2.5	RIGHT	336.35	914.847	32.115	2	1	1	1	60.959	64.459	3.5	4	68.5714	1	64.476	69.476	5	5	60	1		64.476	83.976	19.5	20	76.9625	1	83.976	97.659	13.683	14	76.0374	1
Subject404	Block8	1	1	1	1	2	10	NB	1172	2	Atelescope2.jpg	1	2500	2000	2.5	2.5	RIGHT	-188.608	392.86	-216.909	1	2	1	1	69.659	72.159	2.5	4	96	1	72.176	77.176	5	3	67.3653	.		NA	NA	NA	0	NaN	1	NA	NA	NA	0	NaN	1
Subject404	Block8	1	1	1	1	3	11	NB	892	1	26465344.thl.jpg	1	2500	1000	2.5	1.5	RIGHT	-342.838	38.8026	-159.41	1	3	1	1	77.326	79.826	2.5	4	96	1	79.842	83.842	4	4	94.0439	.		79.842	83.976	4.134	4	93.9984	.	83.976	113.01	29.034	34	101.641	.
Subject404	Block8	1	1	1	1	4	12	NB	769	1	Adiamondring3.jpg	1	1500	3000	1.5	3.5	RIGHT	28.931	-383.985	-50.4386	.	1	.	.	83.976	85.476	1.5	1	72.8155	.	85.492	91.492	6	7	70	1		NA	NA	NA	0	NaN	1	NA	NA	NA	0	NaN	1
Subject404	Block8	1	1	1	1	5	13	NB	969	1	8021515.thl.jpg	1	3500	2000	3.5	2.5	RIGHT	130.647	-407.722	-162.342	2	1	1	1	91.643	95.143	3.5	4	68.5714	1	95.159	100.159	5	6	181.818	.		NA	NA	NA	0	NaN	1	NA	NA	NA	0	NaN	1
Subject404	Block8	1	1	1	1	6	14	NB	997	1	APOGO4.jpg	1	2500	2000	2.5	2.5	RIGHT	-250.441	-238.497	340.923	3	2	1	1	100.309	102.809	2.5	6	144	1	102.826	107.826	5	5	183.374	.		102.826	125.326	22.5	19	81.2197	.	125.326	136.01	10.684	7	71.2831	.
Subject404	Block8	1	1	1	1	7	15	NB	1015	1	ACREAME11.jpg	1	2500	3000	2.5	3.5	RIGHT	-207.211	1357.89	195.445	4	2	1	.	107.993	110.493	2.5	2	48	1	110.51	116.51	6	3	200	.		NA	NA	NA	0	NaN	1	NA	NA	NA	0	NaN	1
Subject404	Block8	1	1	1	1	8	16	NB	814	1	AGARLICCO.jpg	1	3500	2000	3.5	2.5	RIGHT	-6.7635	-628.507	60.1581	1	1	1	.	116.66	120.16	3.5	3	51.4286	1	120.176	125.176	5	5	60	1		120.176	125.326	5.15	5	58.2524	1	125.326	153.343	28.017	23	71.2196	.
Subject404	Block8	1	1	1	1	1	17	Boundary	994	7	ATHERMO12.jpg	1	2500	1000	2.5	1.5	LEFT	92.475	432.298	-131.923	1	2	1	1	125.326	127.826	2.5	4	96	1	127.843	131.843	4	1	33.7838	.		127.843	147.327	19.484	13	64.1447	.	147.327	161.01	13.683	14	82.5208	.
Subject404	Block8	1	1	1	.	2	18	NB	606	7	Aruler12.jpg	1	1500	2000	1.5	2.5	LEFT	-48.1403	-36.9707	-74.3611	.	1	1	.	131.993	133.493	1.5	1	52.8169	1	133.51	138.51	5	1	133.929	.		NA	NA	NA	0	NaN	1	NA	NA	NA	0	NaN	1
Subject404	Block8	1	1	1	.	3	19	NB	653	7	26372390.thl.jpg	0	2500	3000	2.5	3.5	LEFT	-254.059	48.9826	179.776	0	3	1	.	138.66	141.16	2.5	4	96	1	141.177	147.177	6	5	50	1		141.177	147.327	6.15	6	58.5366	1	147.327	174.377	27.05	25	71.6522	1
Subject404	Block8	1	1	1	1	4	20	NB	656	7	ASTRAINE8.jpg	1	3500	2000	3.5	2.5	LEFT	-132.297	-232.649	8.89983	2	2	1	1	147.327	150.827	3.5	5	85.7143	1	150.843	155.843	5	5	127.119	.		NA	NA	NA	0	NaN	1	NA	NA	NA	0	NaN	1
Subject404	Block8	1	1	1	1	5	21	NB	1582	7	Abinder6.jpg	0	2500	1000	2.5	1.5	LEFT	-121.421	388.907	-45.4267	3	0	1	1	155.994	158.494	2.5	2	48	1	158.51	162.51	4	2	73.3496	.		NA	NA	NA	0	NaN	1	NA	NA	NA	0	NaN	1
Subject404	Block8	1	1	1	1	6	22	NB	1741	7	AANTTRUCK.jpg	1	1500	2000	1.5	2.5	LEFT	-35.85	-596.733	-23.0464	.	1	.	.	162.66	164.16	1.5	1	111.111	.	164.177	169.177	5	5	60	1		164.177	185.694	21.517	19	60.3402	1	185.694	197.378	11.684	10	51.3523	1
Subject404	Block8	1	1	1	1	7	23	NB	1548	7	ASUSHI9.jpg	1	2500	3000	2.5	3.5	LEFT	174.629	-310.243	-63.0257	3	1	1	1	169.36	171.86	2.5	3	72	1	171.877	177.877	6	4	40	1		NA	NA	NA	0	NaN	1	NA	NA	NA	0	NaN	1
Subject404	Block8	1	1	1	1	8	24	NB	726	7	Aflower136.jpg	1	3500	1000	3.5	1.5	LEFT	-181.479	125.871	-67.2901	0	1	1	1	178.027	181.527	3.5	3	51.4286	1	181.544	185.544	4	4	174.419	.		181.544	185.694	4.15	4	157.404	.	185.694	214.711	29.017	24	61.0045	1
Subject404	Block8	1	1	1	1	1	25	Boundary	1749	2	Achest20.jpg	1	1500	2000	1.5	2.5	RIGHT	-126.4	-146.881	-80.6184	3	2	1	.	185.694	187.194	1.5	2	80	1	187.211	192.211	5	5	60	1		187.211	209.694	22.483	17	56.5812	1	209.694	220.378	10.684	10	61.6776	1
Subject404	Block8	1	1	1	1	2	26	NB	835	1	ATOILBAG2.jpg	1	2500	3000	2.5	3.5	RIGHT	129.325	-322.775	61.2219	2	2	1	1	192.361	194.861	2.5	2	48	1	194.878	200.878	6	6	60	1		NA	NA	NA	0	NaN	1	NA	NA	NA	0	NaN	1
Subject404	Block8	1	1	1	1	3	27	NB	1163	2	Aornamentalt5.jpg	1	3500	2000	3.5	2.5	RIGHT	37.3479	247.627	-318.325	1	2	1	1	201.028	204.528	3.5	3	51.4286	1	204.544	209.544	5	1	86.7052	.		204.544	209.694	5.15	1	86.6715	.	209.694	237.945	28.251	27	71.0178	1
Subject404	Block8	1	1	1	1	4	28	NB	995	1	A100FRAN3.jpg	1	2500	1000	2.5	1.5	RIGHT	41.5205	-192.832	-228.603	.	2	.	.	209.694	212.194	2.5	3	116.58	.	212.211	216.211	4	3	45	1		NA	NA	NA	0	NaN	1	NA	NA	NA	0	NaN	1
Subject404	Block8	1	1	1	1	5	29	NB	915	2	ACANE2.jpg	1	1500	2000	1.5	2.5	RIGHT	-406.723	47.3658	19.773	1	2	1	1	216.361	217.861	1.5	2	80	1	217.878	222.878	5	6	72	1		NA	NA	NA	0	NaN	1	NA	NA	NA	0	NaN	1
Subject404	Block8	1	1	1	.	6	30	NB	931	2	26392231.thl.jpg	1	2500	3000	2.5	3.5	RIGHT	-85.9943	-316.754	-105.796	2	1	.	1	223.078	225.578	2.5	1	145.631	.	225.595	231.595	6	5	83.2408	.		NA	NA	NA	0	NaN	1	NA	NA	NA	0	NaN	1
Subject404	Block8	1	1	1	1	7	31	NB	901	1	ACAROSLI2.jpg	1	3500	3000	3.5	3.5	RIGHT	167.599	-87.1306	126.709	2	2	1	1	231.928	235.428	3.5	4	68.5714	1	235.445	241.445	6	5	97.5293	.		NA	NA	NA	0	NaN	1	NA	NA	NA	0	NaN	1
Subject404	Block8	1	1	1	.	8	32	NB	929	2	ACHINLAMP.jpg	1	3500	3000	3.5	3.5	RIGHT	71.7923	1149.88	-284.819	2	0	1	.	241.612	245.112	3.5	3	51.4286	1	245.128	251.128	6	7	70	1		NA	NA	NA	0	NaN	1	NA	NA	NA	0	NaN	1
Subject404	Block9	1	1	1	.	1	1	NB	1027	2	ASNBRD2.jpg	1	1500	2000	1.5	2.5	RIGHT	121.465	196.99	99.2145	2	2	1	1	3.62	5.12	1.5	2	80	1	5.137	10.137	5	4	48	1		5.137	26.654	21.517	14	39.0389	1	26.654	38.404	11.75	8	40.8511	1
Subject404	Block9	1	1	1	.	2	2	NB	826	1	ABARPEAR.jpg	1	2500	3000	2.5	3.5	RIGHT	33.8387	110.351	84.9554	1	0	1	1	10.304	12.804	2.5	0	0	1	12.82	18.82	6	5	50	1		NA	NA	NA	0	NaN	1	NA	NA	NA	0	NaN	1
Subject404	Block9	1	1	1	1	3	3	NB	961	1	22870356.thl.jpg	1	3500	1000	3.5	1.5	RIGHT	352.788	913.035	-71.7566	1	2	1	1	18.987	22.487	3.5	3	51.4286	1	22.504	26.504	4	2	30	1		22.504	26.654	4.15	2	28.9157	1	26.654	55.738	29.084	20	41.2598	1
Subject404	Block9	1	1	1	.	4	4	NB	936	1	AFISHNET3.jpg	0	1500	2000	1.5	2.5	RIGHT	-214.209	-348.727	33.718	1	2	1	1	26.654	28.154	1.5	2	80	1	28.171	33.171	5	3	36	1		NA	NA	NA	0	NaN	1	NA	NA	NA	0	NaN	1
Subject404	Block9	1	1	1	1	5	5	NB	1435	1	APHONEFA2.jpg	0	2500	3000	2.5	3.5	RIGHT	-610.218	-291.142	-76.8673	1	1	1	1	33.387	35.887	2.5	1	24	1	35.904	41.904	6	5	50	1		NA	NA	NA	0	NaN	1	NA	NA	NA	0	NaN	1
Subject404	Block9	1	1	1	1	6	6	NB	1063	2	Aspeakers4.jpg	1	3500	2000	3.5	2.5	RIGHT	-183.171	289.994	9.17198	2	1	1	1	42.054	45.554	3.5	2	34.2857	1	45.571	50.571	5	4	48	1		45.571	64.054	18.483	15	48.6934	1	64.054	78.738	14.684	15	61.2912	1
Subject404	Block9	1	1	1	1	7	7	NB	1201	2	Acastle22.jpg	1	2500	1000	2.5	1.5	RIGHT	131.518	-60.079	14.9841	1	2	1	1	50.721	53.221	2.5	3	72	1	53.238	57.238	4	2	30	1		NA	NA	NA	0	NaN	1	NA	NA	NA	0	NaN	1
Subject404	Block9	1	1	1	1	8	8	NB	957	2	AIRONBOA8.jpg	1	1500	2000	1.5	2.5	RIGHT	34.4393	-474.889	-62.648	1	1	1	1	57.388	58.888	1.5	1	40	1	58.904	63.904	5	5	60	1		58.904	64.054	5.15	5	58.2524	1	64.054	92.088	28.034	27	57.787	1
Subject404	Block9	1	1	1	1	1	9	Boundary	1146	6	Aclock261.jpg	1	2500	3000	2.5	3.5	LEFT	213.251	-440.397	-2.46999	2	1	1	1	64.054	66.554	2.5	1	24	1	66.571	72.571	6	8	80	1		66.571	88.072	21.501	24	66.9736	1	88.072	99.755	11.683	9	46.221	1
Subject404	Block9	1	1	1	1	2	10	NB	981	7	ACHERRY.jpg	1	3500	2000	3.5	2.5	LEFT	-68.4814	-62.7777	-9.70306	2	0	1	1	72.721	76.221	3.5	2	34.2857	1	76.238	81.238	5	6	72	1		NA	NA	NA	0	NaN	1	NA	NA	NA	0	NaN	1
Subject404	Block9	1	1	1	1	3	11	NB	985	7	ARASPBER2.jpg	1	2500	1000	2.5	1.5	LEFT	352.411	179.138	55.7615	2	2	1	1	81.388	83.888	2.5	3	72	1	83.905	87.905	4	3	45	1		83.905	88.072	4.167	4	57.5954	1	88.072	117.089	29.017	22	45.4906	1
Subject404	Block9	1	1	1	1	4	12	NB	1203	7	Afloppydisk6.jpg	1	1500	2000	1.5	2.5	LEFT	-83.8778	200.848	34.5941	3	1	1	1	88.072	89.572	1.5	1	40	1	89.588	94.588	5	5	60	1		NA	NA	NA	0	NaN	1	NA	NA	NA	0	NaN	1
Subject404	Block9	1	1	1	1	5	13	NB	1198	6	Abasket108.jpg	1	2500	3000	2.5	3.5	LEFT	-101.893	-281.036	13.1497	2	1	1	1	94.738	97.238	2.5	2	48	1	97.255	103.255	6	3	30	1		NA	NA	NA	0	NaN	1	NA	NA	NA	0	NaN	1
Subject404	Block9	1	1	1	1	6	14	NB	1030	7	Adice10.jpg	1	3500	2000	3.5	2.5	LEFT	202.211	205.232	14.7817	2	1	1	1	103.422	106.922	3.5	1	17.1429	1	106.938	111.938	5	4	48	1		106.938	128.389	21.451	23	64.3327	1	128.389	140.072	11.683	11	56.4923	1
Subject404	Block9	1	1	1	1	7	15	NB	NaN		ACONSTRU9.jpg	0	2500	3000	2.5	3.5	LEFT	48.9366	-125.341	-57.2662	1	2	1	1	112.072	114.572	2.5	2	48	1	114.589	120.589	6	8	80	1		NA	NA	NA	0	NaN	1	NA	NA	NA	0	NaN	1
Subject404	Block9	1	1	1	1	8	16	NB	1003	6	ADESKLA12.jpg	0	3500	1000	3.5	1.5	LEFT	-416.306	-264.187	16.3973	2	2	1	1	120.739	124.239	3.5	3	51.4286	1	124.255	128.255	4	6	90	1		124.255	128.389	4.134	6	87.0827	1	128.389	157.406	29.017	29	59.9648	1
Subject404	Block9	1	1	1	1	1	17	Boundary	1222	2	Ababseat2.jpg	1	1500	2000	1.5	2.5	RIGHT	22.8014	336.387	-52.4995	4	1	1	1	128.389	129.889	1.5	1	40	1	129.906	134.906	5	7	84	1		129.906	151.389	21.483	24	67.0297	1	151.389	163.089	11.7	10	51.2821	1
Subject404	Block9	1	1	1	.	2	18	NB	1242	2	AFERRY5.jpg	0	2500	2000	2.5	2.5	RIGHT	279.9	811.316	67.3514	2	1	1	1	135.056	137.556	2.5	2	48	1	137.572	142.572	5	5	60	1		NA	NA	NA	0	NaN	1	NA	NA	NA	0	NaN	1
Subject404	Block9	1	1	1	.	3	19	NB	1491	1	36407726.thl.jpg	1	2500	3000	2.5	3.5	RIGHT	89.4383	-1101.21	43.4431	1	2	1	1	142.722	145.222	2.5	3	72	1	145.239	151.239	6	7	70	1		145.239	151.389	6.15	7	68.2927	1	151.389	178.456	27.067	23	50.9846	1
Subject404	Block9	1	1	1	1	4	20	NB	1649	1	23016235.thl.jpg	1	3500	1000	3.5	1.5	RIGHT	135.445	-1208.45	56.3611	1	1	1	1	151.389	154.889	3.5	3	51.4286	1	154.906	158.906	4	3	45	1		NA	NA	NA	0	NaN	1	NA	NA	NA	0	NaN	1
Subject404	Block9	1	1	1	1	5	21	NB	1292	2	ANWSPAPER.jpg	1	1500	1000	1.5	1.5	RIGHT	-89.637	425.008	37.5019	1	2	1	1	159.073	160.573	1.5	2	80	1	160.589	164.589	4	4	60	1		NA	NA	NA	0	NaN	1	NA	NA	NA	0	NaN	1
Subject404	Block9	1	1	1	1	6	22	NB	1285	2	Abaggcon2.jpg	1	1500	3000	1.5	3.5	RIGHT	159.941	-709.818	-13.5225	2	2	1	1	164.756	166.256	1.5	2	80	1	166.273	172.273	6	4	40	1		166.273	187.756	21.483	16	44.6865	1	187.756	199.423	11.667	13	66.8552	1
Subject404	Block9	1	1	1	1	7	23	NB	1297	1	Asewingpin.jpg	1	3500	2000	3.5	2.5	RIGHT	-56.9726	310.178	-59.6083	1	3	1	1	172.439	175.939	3.5	3	51.4286	1	175.956	180.956	5	5	60	1		NA	NA	NA	0	NaN	1	NA	NA	NA	0	NaN	1
Subject404	Block9	1	1	1	1	8	24	NB	1472	1	Ascroll7.jpg	1	2500	1000	2.5	1.5	RIGHT	-172.888	345.24	-14.7588	1	2	1	1	181.106	183.606	2.5	2	48	1	183.623	187.623	4	2	30	1		183.623	187.756	4.133	2	29.0346	1	187.756	216.774	29.018	33	68.2335	1
Subject404	Block9	1	1	1	1	1	25	Boundary	987	6	ADRUMSET3.jpg	1	1500	2000	1.5	2.5	LEFT	-79.2421	38.6436	10.0921	1	3	1	1	187.756	189.256	1.5	3	120	1	189.273	194.273	5	5	60	1		189.273	210.757	21.484	23	64.2338	1	210.757	222.44	11.683	12	61.628	1
Subject404	Block9	1	1	1	1	2	26	NB	1066	7	ALOAFBR4.jpg	1	2500	2000	2.5	2.5	LEFT	-262.264	467.271	-53.695	2	1	1	1	194.407	196.907	2.5	3	72	1	196.923	201.923	5	6	72	1		NA	NA	NA	0	NaN	1	NA	NA	NA	0	NaN	1
Subject404	Block9	1	1	1	1	3	27	NB	1244	6	8255030.thl.jpg	1	2500	3000	2.5	3.5	LEFT	229.357	84.1794	-120.885	3	2	1	1	202.073	204.573	2.5	3	72	1	204.59	210.59	6	6	60	1		204.59	210.757	6.167	6	58.3752	1	210.757	237.807	27.05	26	57.671	1
Subject404	Block9	1	1	1	1	4	28	NB	829	6	AHOSPBED.jpg	1	3500	1000	3.5	1.5	LEFT	-62.9222	-204.277	-14.8093	1	2	1	1	210.757	214.257	3.5	4	68.5714	1	214.274	218.274	4	4	60	1		NA	NA	NA	0	NaN	1	NA	NA	NA	0	NaN	1
Subject404	Block9	1	1	1	1	5	29	NB	1530	7	AHAZELNU3.jpg	1	1500	1000	1.5	1.5	LEFT	154.336	-1020.46	-47.8234	1	2	1	1	218.424	219.924	1.5	2	80	1	219.94	223.94	4	4	60	1		NA	NA	NA	0	NaN	1	NA	NA	NA	0	NaN	1
Subject404	Block9	1	1	1	.	6	30	NB	1267	6	948_01.jpg	1	1500	3000	1.5	3.5	LEFT	252.633	628.261	-3.22806	1	1	1	1	224.124	225.624	1.5	1	40	1	225.64	231.64	6	5	50	1		NA	NA	NA	0	NaN	1	NA	NA	NA	0	NaN	1
Subject404	Block9	1	1	1	1	7	31	NB	1136	6	Aboots56.jpg	1	3500	3000	3.5	3.5	LEFT	140.891	315.124	74.5074	1	1	1	1	231.791	235.291	3.5	2	34.2857	1	235.307	241.307	6	9	90	1		NA	NA	NA	0	NaN	1	NA	NA	NA	0	NaN	1
Subject404	Block9	1	1	1	.	8	32	NB	889	6	26772987.thl.jpg	0	3500	3000	3.5	3.5	LEFT	-452.799	-4.91529	71.0946	3	1	1	1	241.474	244.974	3.5	3	51.4286	1	244.991	250.991	6	5	50	1		NA	NA	NA	0	NaN	1	NA	NA	NA	0	NaN	1
Subject404	Block10	1	1	1	.	1	1	NB	1059	7	Asandal7.jpg	1	2500	2000	2.5	2.5	LEFT	-225.094	-609.283	-174.551	2	0	1	1	3.613	6.113	2.5	2	48	1	6.13	11.13	5	4	48	1		6.13	25.663	19.533	16	49.1476	1	25.663	39.33	13.667	12	52.6816	1
Subject404	Block10	1	1	1	.	2	2	NB	1653	7	ACANDLE30.jpg	1	2500	1000	2.5	1.5	LEFT	-138.236	609.766	38.2414	1	1	1	1	11.313	13.813	2.5	2	48	1	13.83	17.83	4	2	30	1		NA	NA	NA	0	NaN	1	NA	NA	NA	0	NaN	1
Subject404	Block10	1	1	1	1	3	3	NB	880	7	Aspraybottle4.jpg	1	1500	3000	1.5	3.5	LEFT	-443.973	-179.863	95.2021	1	1	1	1	17.98	19.48	1.5	1	40	1	19.497	25.497	6	7	70	1		19.497	25.663	6.166	7	68.1155	1	25.663	52.68	27.017	22	48.8581	1
Subject404	Block10	1	1	1	.	4	4	NB	781	7	26685948.thl.jpg	1	3500	2000	3.5	2.5	LEFT	336.917	389.938	44.928	0	0	1	1	25.663	29.163	3.5	3	51.4286	1	29.18	34.18	5	5	60	1		NA	NA	NA	0	NaN	1	NA	NA	NA	0	NaN	1
Subject404	Block10	1	1	1	1	5	5	NB	1115	7	Abellcookiec3.jpg	1	2500	2000	2.5	2.5	LEFT	240.781	137.827	-20.4676	1	1	1	1	34.314	36.814	2.5	2	48	1	36.83	41.83	5	5	60	1		NA	NA	NA	0	NaN	1	NA	NA	NA	0	NaN	1
Subject404	Block10	1	1	1	1	6	6	NB	1159	7	ASHRIMP3.jpg	1	2500	1000	2.5	1.5	LEFT	56.7278	-172.298	-62.0846	1	1	1	1	41.997	44.497	2.5	1	24	1	44.514	48.514	4	3	45	1		44.514	65.997	21.483	17	47.4794	1	65.997	77.731	11.734	14	71.5868	1
Subject404	Block10	1	1	1	1	7	7	NB	NaN		Acementfinish.jpg	1	1500	3000	1.5	3.5	LEFT	-336.836	-689.486	-174.799	1	2	1	1	48.664	50.164	1.5	2	80	1	50.18	56.18	6	5	50	1		NA	NA	NA	0	NaN	1	NA	NA	NA	0	NaN	1
Subject404	Block10	1	1	1	1	8	8	NB	1040	6	26441176.thl.jpg	1	3500	3000	3.5	3.5	LEFT	-170.303	-415.01	-1.89848	1	1	1	1	56.347	59.847	3.5	3	51.4286	1	59.864	65.864	6	4	40	1		59.864	65.997	6.133	4	39.1326	1	65.997	93.098	27.101	26	57.5625	1
Subject404	Block10	1	1	1	1	1	9	Boundary	1457	1	Arubberducky2.jpg	1	3500	1000	3.5	1.5	RIGHT	231.033	40.3394	72.3183	1	2	1	1	65.997	69.497	3.5	4	68.5714	1	69.514	73.514	4	4	60	1		69.514	87.081	17.567	16	54.6479	1	87.081	102.748	15.667	13	49.7862	1
Subject404	Block10	1	1	1	1	2	10	NB	1253	1	ADOGFOOD.jpg	1	1500	1000	1.5	1.5	RIGHT	-24.951	-359.031	85.555	2	3	1	1	73.714	75.214	1.5	3	120	1	75.231	79.231	4	4	60	1		NA	NA	NA	0	NaN	1	NA	NA	NA	0	NaN	1
Subject404	Block10	1	1	1	1	3	11	NB	1638	2	A3bday5.jpg	1	1500	3000	1.5	3.5	RIGHT	8.07753	-802.907	-87.1131	1	1	1	1	79.381	80.881	1.5	1	40	1	80.898	86.898	6	4	40	1		80.898	87.081	6.183	4	38.8161	1	87.081	114.098	27.017	21	46.6373	1
Subject404	Block10	1	1	1	1	4	12	NB	1228	2	Asaturn.jpg	1	3500	3000	3.5	3.5	RIGHT	-408.736	-647.876	-166.694	0	1	1	1	87.081	90.581	3.5	3	51.4286	1	90.598	96.598	6	5	50	1		NA	NA	NA	0	NaN	1	NA	NA	NA	0	NaN	1
Subject404	Block10	1	1	1	1	5	13	NB	1287	1	Aspoolofthre6.jpg	1	3500	1000	3.5	1.5	RIGHT	109.044	850.284	22.1227	1	1	1	1	96.731	100.231	3.5	3	51.4286	1	100.248	104.248	4	3	45	1		NA	NA	NA	0	NaN	1	NA	NA	NA	0	NaN	1
Subject404	Block10	1	1	1	1	6	14	NB	1012	2	ABUGLE2.jpg	1	1500	1000	1.5	1.5	RIGHT	88.2147	349.934	-7.32254	1	1	1	1	104.415	105.915	1.5	1	40	1	105.931	109.931	4	4	60	1		105.931	125.415	19.484	16	49.2712	1	125.415	139.099	13.684	14	61.3856	1
Subject404	Block10	1	1	1	1	7	15	NB	906	2	Acomputer9.jpg	1	1500	2000	1.5	2.5	RIGHT	120.564	-314.22	20.4993	2	1	1	1	110.081	111.581	1.5	1	40	1	111.598	116.598	5	2	24	1		NA	NA	NA	0	NaN	1	NA	NA	NA	0	NaN	1
Subject404	Block10	1	1	1	1	8	16	NB	933	2	ADINGHY.jpg	1	2500	3000	2.5	3.5	RIGHT	-167.242	-1283.52	-50.0631	2	1	1	1	116.748	119.248	2.5	2	48	1	119.265	125.265	6	6	60	1		119.265	125.415	6.15	6	58.5366	1	125.415	152.415	27	25	55.5556	1
Subject404	Block10	1	1	1	1	1	17	Boundary	1014	6	ACAMPFIRE.jpg	1	3500	2000	3.5	2.5	LEFT	270.728	-1620.37	-120	2	2	1	1	125.415	128.915	3.5	4	68.5714	1	128.932	133.932	5	5	60	1		128.932	147.399	18.467	17	55.2337	1	147.399	162.082	14.683	11	44.9499	1
Subject404	Block10	1	1	1	.	2	18	NB	1297	6	ABULLDOG5.jpg	1	2500	1000	2.5	1.5	LEFT	187.077	-660.562	45.7119	1	2	1	1	134.082	136.582	2.5	4	96	1	136.599	140.599	4	3	45	1		NA	NA	NA	0	NaN	1	NA	NA	NA	0	NaN	1
Subject404	Block10	1	1	1	.	3	19	NB	1482	6	ABANJO5.jpg	1	1500	2000	1.5	2.5	LEFT	-326.741	481.557	-182.032	2	1	1	1	140.749	142.249	1.5	1	40	1	142.265	147.265	5	4	48	1		142.265	147.399	5.134	4	46.7472	1	147.399	175.416	28.017	22	47.1143	1
Subject404	Block10	1	1	1	1	4	20	NB	1265	7	Alock34.jpg	1	2500	3000	2.5	3.5	LEFT	-159.713	-504.485	-4.32701	1	1	1	1	147.399	149.899	2.5	2	48	1	149.915	155.915	6	4	40	1		NA	NA	NA	0	NaN	1	NA	NA	NA	0	NaN	1
Subject404	Block10	1	1	1	1	5	21	NB	1410	7	Atoyball.jpg	1	3500	2000	3.5	2.5	LEFT	196.828	684.179	35.692	2	0	1	1	156.065	159.565	3.5	2	34.2857	1	159.582	164.582	5	5	60	1		NA	NA	NA	0	NaN	1	NA	NA	NA	0	NaN	1
Subject404	Block10	1	1	1	1	6	22	NB	1019	6	Aelephant9.jpg	1	2500	1000	2.5	1.5	LEFT	-336.96	-343.244	-41.5344	1	2	1	1	164.732	167.232	2.5	2	48	1	167.249	171.249	4	3	45	1		167.249	185.716	18.467	15	48.7356	1	185.716	200.783	15.067	18	71.6798	1
Subject404	Block10	1	1	1	1	7	23	NB	1170	7	Achrisd25.jpg	1	1500	2000	1.5	2.5	LEFT	-356.32	88.6002	23.8607	1	2	1	1	171.399	172.899	1.5	2	80	1	172.916	177.916	5	2	24	1		NA	NA	NA	0	NaN	1	NA	NA	NA	0	NaN	1
Subject404	Block10	1	1	1	1	8	24	NB	1027	7	ACAFLATT3.jpg	1	2500	2000	2.5	2.5	LEFT	2.39964	-64.9526	-62.1865	2	1	1	1	178.066	180.566	2.5	1	24	1	180.583	185.583	5	6	72	1		180.583	185.716	5.133	6	70.1344	1	185.716	214.116	28.4	29	61.2676	1
Subject404	Block10	1	1	1	1	1	25	Boundary	1141	1	Asafetybelt.jpg	1	2500	3000	2.5	3.5	RIGHT	63.6973	-530.583	-14.2848	2	2	1	1	185.716	188.216	2.5	4	96	1	188.233	194.233	6	6	60	1		188.233	209.1	20.867	22	63.2578	1	209.1	221.783	12.683	10	47.3074	1
Subject404	Block10	1	1	1	1	2	26	NB	1429	1	ATAPEDIS7.jpg	1	3500	1000	3.5	1.5	RIGHT	224.43	-352.255	44.5338	3	1	1	1	194.766	198.266	3.5	4	68.5714	1	198.283	202.283	4	4	60	1		NA	NA	NA	0	NaN	1	NA	NA	NA	0	NaN	1
Subject404	Block10	1	1	1	1	3	27	NB	1204	1	26455183.thl.jpg	1	1500	2000	1.5	2.5	RIGHT	-270.209	-634.597	-81.7495	1	3	1	1	202.416	203.916	1.5	3	120	1	203.933	208.933	5	4	48	1		203.933	209.1	5.167	4	46.4486	1	209.1	237.133	28.033	26	55.6487	1
Subject404	Block10	1	1	1	1	4	28	NB	1046	1	Agluegun.jpg	1	2500	2000	2.5	2.5	RIGHT	-455.525	-521.408	-210.5	1	1	1	1	209.1	211.6	2.5	2	48	1	211.616	216.616	5	3	36	1		NA	NA	NA	0	NaN	1	NA	NA	NA	0	NaN	1
Subject404	Block10	1	1	1	1	5	29	NB	1165	2	22822309.thl.jpg	1	2500	2000	2.5	2.5	RIGHT	-350.256	-244.119	-42.0455	0	2	1	1	216.767	219.267	2.5	3	72	1	219.283	224.283	5	6	72	1		NA	NA	NA	0	NaN	1	NA	NA	NA	0	NaN	1
Subject404	Block10	1	1	1	.	6	30	NB	NaN		ASHIRTSK2.jpg	1	2500	2000	2.5	2.5	RIGHT	245.752	-714.565	-49.5665	3	2	1	1	224.433	226.933	2.5	3	72	1	226.95	231.95	5	5	60	1		NA	NA	NA	0	NaN	1	NA	NA	NA	0	NaN	1
Subject404	Block10	1	1	1	1	7	31	NB	1336	1	AOPGLASS.jpg	1	2500	3000	2.5	3.5	RIGHT	406.669	-1170.69	103.525	1	2	1	1	232.117	234.617	2.5	3	72	1	234.633	240.633	6	5	50	1		NA	NA	NA	0	NaN	1	NA	NA	NA	0	NaN	1
Subject404	Block10	1	1	1	.	8	32	NB	1152	2	Abuilding5.jpg	1	3500	3000	3.5	3.5	RIGHT	-194.352	547.935	-91.0453	1	2	1	1	240.8	244.3	3.5	4	68.5714	1	244.317	250.317	6	7	70	1		NA	NA	NA	0	NaN	1	NA	NA	NA	0	NaN	1
Subject405	Block1	1	1	1	.	1	1	NB	NaN		8076304.thl.jpg	1	1500	2000	1.5	2.5	LEFT	129.755	-102.426	42.2188	1	0	1	1	3.647	5.147	1.5	0	0	1	5.164	10.164	5	1	12	1		5.164	25.664	20.5	4	11.7073	1	25.664	38.348	12.684	3	14.1911	1
Subject405	Block1	1	1	1	.	2	2	NB	1246	7	ADUSTER5.jpg	1	2500	2000	2.5	2.5	LEFT	148.823	148.848	54.4534	0	0	1	1	10.331	12.831	2.5	0	0	1	12.848	17.848	5	2	24	1		NA	NA	NA	0	NaN	1	NA	NA	NA	0	NaN	1
Subject405	Block1	1	1	1	1	3	3	NB	1218	7	Abeermug11.jpg	0	2500	2000	2.5	2.5	LEFT	256.618	-18.2009	80.6332	0	0	1	1	18.014	20.514	2.5	0	0	1	20.531	25.531	5	1	12	1		20.531	25.664	5.133	1	11.6891	1	25.664	54.115	28.451	10	21.0889	1
Subject405	Block1	1	1	1	.	4	4	NB	1075	7	26372390.thl.jpg	0	2500	2000	2.5	2.5	LEFT	-301.661	-441.116	-113.76	0	0	1	1	25.664	28.164	2.5	0	0	1	28.181	33.181	5	1	12	1		NA	NA	NA	0	NaN	1	NA	NA	NA	0	NaN	1
Subject405	Block1	1	1	1	1	5	5	NB	799	7	APICKLES6.jpg	0	2500	3000	2.5	3.5	LEFT	-86.5079	950.265	-60.143	0	0	1	1	33.331	35.831	2.5	1	24	1	35.848	41.848	6	3	30	1		NA	NA	NA	0	NaN	1	NA	NA	NA	0	NaN	1
Subject405	Block1	1	1	1	1	6	6	NB	1182	7	AOVENMIT5.jpg	0	3500	1000	3.5	1.5	LEFT	19.011	-1101.98	19.8227	0	0	1	1	41.998	45.498	3.5	1	17.1429	1	45.515	49.515	4	2	30	1		45.515	64.465	18.95	10	31.6623	1	64.465	79.198	14.733	7	28.5074	1
Subject405	Block1	1	1	1	1	7	7	NB	963	6	A95CHEROK.jpg	0	1500	2000	1.5	2.5	LEFT	270.975	-879.788	12.9518	1	0	1	1	50.098	51.598	1.5	0	0	1	51.615	56.615	5	3	36	1		NA	NA	NA	0	NaN	1	NA	NA	NA	0	NaN	1
Subject405	Block1	1	1	1	1	8	8	NB	1111	7	8021410.thl.jpg	1	2500	2000	2.5	2.5	LEFT	-45.8114	77.0511	49.708	1	0	1	1	56.765	59.265	2.5	0	0	1	59.282	64.282	5	4	48	1		59.282	64.465	5.183	4	46.3052	1	64.465	92.532	28.067	14	29.9284	1
Subject405	Block1	1	1	1	1	1	9	Boundary	1147	1	ant.jpg	0	2500	3000	2.5	3.5	RIGHT	169.476	1226.92	48.7043	2	1	1	1	64.465	66.965	2.5	1	24	1	66.982	72.982	6	5	50	1		66.982	87.515	20.533	12	35.0655	1	87.515	100.199	12.684	6	28.3822	1
Subject405	Block1	1	1	1	1	2	10	NB	NaN		Ababseat2.jpg	0	3500	1000	3.5	1.5	RIGHT	-123.413	-672.889	-104.315	1	0	1	1	73.182	76.682	3.5	1	17.1429	1	76.698	80.698	4	1	15	1		NA	NA	NA	0	NaN	1	NA	NA	NA	0	NaN	1
Subject405	Block1	1	1	1	1	3	11	NB	855	2	ABATHTUB3.jpg	0	1500	2000	1.5	2.5	RIGHT	-161.299	-382.091	-44.5041	1	0	1	1	80.848	82.348	1.5	0	0	1	82.365	87.365	5	5	60	1		82.365	87.515	5.15	5	58.2524	1	87.515	115.549	28.034	13	27.8234	1
Subject405	Block1	1	1	1	1	4	12	NB	1024	1	Acementfinish.jpg	1	2500	2000	2.5	2.5	RIGHT	133.127	-619.26	-98.914	2	0	1	1	87.515	90.015	2.5	1	24	1	90.032	95.032	5	4	48	1		NA	NA	NA	0	NaN	1	NA	NA	NA	0	NaN	1
Subject405	Block1	1	1	1	1	5	13	NB	927	1	Abeverageingl.jpg	0	2500	3000	2.5	3.5	RIGHT	150.372	755.914	32.4933	2	0	1	1	95.182	97.682	2.5	0	0	1	97.699	103.699	6	2	20	1		NA	NA	NA	0	NaN	1	NA	NA	NA	0	NaN	1
Subject405	Block1	1	1	1	1	6	14	NB	984	1	ADOGFOOD.jpg	0	3500	1000	3.5	1.5	RIGHT	212.406	-1030.81	63.0918	0	1	1	1	103.865	107.365	3.5	1	17.1429	1	107.382	111.382	4	2	30	1		107.382	126.882	19.5	10	30.7692	1	126.882	140.566	13.684	6	26.3081	1
Subject405	Block1	1	1	1	1	7	15	NB	900	1	ABALLBEAR.jpg	0	1500	2000	1.5	2.5	RIGHT	-90.6244	63.9103	104.944	1	1	1	1	111.532	113.032	1.5	1	40	1	113.049	118.049	5	3	36	1		NA	NA	NA	0	NaN	1	NA	NA	NA	0	NaN	1
Subject405	Block1	1	1	1	1	8	16	NB	1513	2	Aantiquerota7.jpg	0	2500	3000	2.5	3.5	RIGHT	-123.398	573.824	6.0301	1	0	1	1	118.216	120.716	2.5	0	0	1	120.732	126.732	6	4	40	1		120.732	126.882	6.15	4	39.0244	1	126.882	153.899	27.017	12	26.6499	1
Subject405	Block1	1	1	1	1	1	17	Boundary	1423	6	8048786.thl.jpg	0	3500	2000	3.5	2.5	LEFT	-228.589	-33.9689	14.7903	0	0	1	1	126.882	130.382	3.5	0	0	1	130.399	135.399	5	4	48	1		130.399	149.883	19.484	10	30.7945	1	149.883	163.566	13.683	9	39.465	1
Subject405	Block1	1	1	1	.	2	18	NB	756	6	ACAROUSE2.jpg	0	2500	2000	2.5	2.5	LEFT	-23.5206	482.259	11.3242	2	0	1	1	135.549	138.049	2.5	0	0	1	138.066	143.066	5	4	48	1		NA	NA	NA	0	NaN	1	NA	NA	NA	0	NaN	1
Subject405	Block1	1	1	1	.	3	19	NB	1215	7	Aruler12.jpg	1	2500	1000	2.5	1.5	LEFT	15.2267	544.937	9.90721	2	0	1	1	143.216	145.716	2.5	0	0	1	145.733	149.733	4	2	30	1		145.733	149.883	4.15	2	28.9157	1	149.883	178.916	29.033	24	49.5987	1
Subject405	Block1	1	1	1	1	4	20	NB	928	6	23057742.thl.jpg	1	1500	3000	1.5	3.5	LEFT	68.8666	-109.496	127.634	1	1	1	1	149.883	151.383	1.5	1	40	1	151.399	157.399	6	3	30	1		NA	NA	NA	0	NaN	1	NA	NA	NA	0	NaN	1
Subject405	Block1	1	1	1	1	5	21	NB	1229	6	ASTOOL.jpg	0	3500	1000	3.5	1.5	LEFT	208.958	-679.79	71.1819	0	1	1	1	157.549	161.049	3.5	3	51.4286	1	161.066	165.066	4	3	45	1		NA	NA	NA	0	NaN	1	NA	NA	NA	0	NaN	1
Subject405	Block1	1	1	1	1	6	22	NB	1105	7	22827540.thl.jpg	0	1500	3000	1.5	3.5	LEFT	340.468	-122.573	97.5461	1	3	1	1	165.216	166.716	1.5	3	120	1	166.733	172.733	6	4	40	1		166.733	189.25	22.517	25	66.6163	1	189.25	199.933	10.683	12	67.3968	1
Subject405	Block1	1	1	1	1	7	23	NB	935	6	APICNICBL.jpg	1	3500	2000	3.5	2.5	LEFT	-34.9467	-226.091	-135.399	2	2	1	1	172.9	176.4	3.5	4	68.5714	1	176.416	181.416	5	8	96	1		NA	NA	NA	0	NaN	1	NA	NA	NA	0	NaN	1
Subject405	Block1	1	1	1	1	8	24	NB	1141	7	8027656.thl.jpg	0	2500	2000	2.5	2.5	LEFT	-18.2205	344.205	-82.5913	4	2	1	1	181.566	184.066	2.5	2	48	1	184.083	189.083	5	5	60	1		184.083	189.25	5.167	5	58.0608	1	189.25	217.284	28.034	22	47.0857	1
Subject405	Block1	1	1	1	1	1	25	Boundary	1083	1	AICEUBETR.jpg	1	2500	1000	2.5	1.5	RIGHT	-305.324	168.725	-20.179	3	1	1	1	189.25	191.75	2.5	2	48	1	191.767	195.767	4	2	30	1		191.767	211.267	19.5	18	55.3846	1	211.267	224.95	13.683	12	52.62	1
Subject405	Block1	1	1	1	1	2	26	NB	1054	1	ABPIECE2.jpg	0	1500	2000	1.5	2.5	RIGHT	63.7338	1513.38	-78.3795	2	5	1	1	195.917	197.417	1.5	5	200	1	197.433	202.433	5	3	36	1		NA	NA	NA	0	NaN	1	NA	NA	NA	0	NaN	1
Subject405	Block1	1	1	1	1	3	27	NB	703	1	ABARPEAR.jpg	0	2500	3000	2.5	3.5	RIGHT	63.9484	-417.333	-1.98563	1	0	1	1	202.6	205.1	2.5	0	0	1	205.117	211.117	6	7	70	1		205.117	211.267	6.15	7	68.2927	1	211.267	238.267	27	18	40	1
Subject405	Block1	1	1	1	1	4	28	NB	1166	1	Abloodorange.jpg	0	3500	2000	3.5	2.5	RIGHT	163.998	-423.446	9.24133	4	0	1	1	211.267	214.767	3.5	0	0	1	214.784	219.784	5	5	60	1		NA	NA	NA	0	NaN	1	NA	NA	NA	0	NaN	1
Subject405	Block1	1	1	1	1	5	29	NB	1014	2	8023968.thl.jpg	0	2500	1000	2.5	1.5	RIGHT	68.4396	-652.717	-56.5756	2	1	1	1	219.934	222.434	2.5	3	72	1	222.45	226.45	4	5	75	1		NA	NA	NA	0	NaN	1	NA	NA	NA	0	NaN	1
Subject405	Block1	1	1	1	.	6	30	NB	813	2	Abroom23.jpg	1	1500	2000	1.5	2.5	RIGHT	100.471	355.499	-8.61144	1	1	1	1	226.6	228.1	1.5	1	40	1	228.117	233.117	5	2	24	1		NA	NA	NA	0	NaN	1	NA	NA	NA	0	NaN	1
Subject405	Block1	1	1	1	1	7	31	NB	606	2	ANWSPAPER.jpg	0	2500	3000	2.5	3.5	RIGHT	-88.3454	-1082.94	89.2633	0	1	1	1	233.251	235.751	2.5	1	24	1	235.767	241.767	6	5	50	1		NA	NA	NA	0	NaN	1	NA	NA	NA	0	NaN	1
Subject405	Block1	1	1	1	.	8	32	NB	1277	1	AOPGLASS.jpg	0	3500	3000	3.5	3.5	RIGHT	-118.967	162.928	29.6551	2	0	1	1	241.917	245.417	3.5	0	0	1	245.434	251.434	6	4	40	1		NA	NA	NA	0	NaN	1	NA	NA	NA	0	NaN	1
Subject405	Block2	1	1	1	.	1	1	NB	1311	2	ASEWING.jpg	0	1500	1000	1.5	1.5	RIGHT	-301.327	-71.9525	36.5129	0	1	1	1	3.624	5.124	1.5	1	40	1	5.14	9.14	4	1	15	1		5.14	24.641	19.501	6	18.4606	1	24.641	38.574	13.933	2	8.6126	1
Subject405	Block2	1	1	1	.	2	2	NB	1007	1	34936916.thl.jpg	0	1500	2000	1.5	2.5	RIGHT	192.525	1296.46	45.4804	0	0	1	1	9.324	10.824	1.5	0	0	1	10.84	15.84	5	2	24	1		NA	NA	NA	0	NaN	1	NA	NA	NA	0	NaN	1
Subject405	Block2	1	1	1	1	3	3	NB	1101	2	Acomputerbag.jpg	0	2500	3000	2.5	3.5	RIGHT	215.603	918.733	-68.4751	0	0	1	1	15.99	18.49	2.5	0	0	1	18.507	24.507	6	3	30	1		18.507	24.641	6.134	3	29.3446	1	24.641	52.091	27.45	7	15.3005	1
Subject405	Block2	1	1	1	.	4	4	NB	773	1	Arose10.jpg	0	3500	2000	3.5	2.5	RIGHT	159.761	323.316	-7.30157	0	0	1	1	24.641	28.141	3.5	0	0	1	28.157	33.157	5	1	12	1		NA	NA	NA	0	NaN	1	NA	NA	NA	0	NaN	1
Subject405	Block2	1	1	1	1	5	5	NB	818	2	26427983.thl.jpg	1	2500	1000	2.5	1.5	RIGHT	-187.163	-378.471	46.0922	0	0	1	1	33.557	36.057	2.5	0	0	1	36.074	40.074	4	1	15	1		NA	NA	NA	0	NaN	1	NA	NA	NA	0	NaN	1
Subject405	Block2	1	1	1	1	6	6	NB	1360	1	8029703.thl.jpg	1	1500	2000	1.5	2.5	RIGHT	-16.4856	61.6873	83.3744	0	0	1	1	40.374	41.874	1.5	0	0	1	41.891	46.891	5	4	48	1		41.891	61.441	19.55	6	18.4143	1	61.441	75.158	13.717	4	17.4965	1
Subject405	Block2	1	1	1	1	7	7	NB	983	1	Aflask19.jpg	1	2500	1000	2.5	1.5	RIGHT	-107.057	-855.803	-8.86639	0	0	1	1	47.074	49.574	2.5	0	0	1	49.591	53.591	4	1	15	1		NA	NA	NA	0	NaN	1	NA	NA	NA	0	NaN	1
Subject405	Block2	1	1	1	1	8	8	NB	974	2	Abutterflynet.jpg	1	1500	3000	1.5	3.5	RIGHT	128.539	-467.405	-66.3447	0	0	1	1	53.741	55.241	1.5	0	0	1	55.258	61.258	6	1	10	1		55.258	61.441	6.183	1	9.704	1	61.441	88.491	27.05	6	13.3087	1
Subject405	Block2	1	1	1	1	1	9	Boundary	1285	6	Abreakpl2.jpg	0	3500	2000	3.5	2.5	LEFT	-18.2165	450.133	58.6466	0	1	1	1	61.441	64.941	3.5	1	17.1429	1	64.958	69.958	5	1	12	1		64.958	84.475	19.517	5	15.3712	1	84.475	98.142	13.667	2	8.7803	1
Subject405	Block2	1	1	1	1	2	10	NB	1518	6	ACUSHIO60.jpg	1	2500	2000	2.5	2.5	LEFT	79.6578	-13.0516	5.55256	0	1	1	1	70.141	72.641	2.5	1	24	1	72.658	77.658	5	2	24	1		NA	NA	NA	0	NaN	1	NA	NA	NA	0	NaN	1
Subject405	Block2	1	1	1	1	3	11	NB	1656	6	26389125.thl.jpg	1	2500	1000	2.5	1.5	LEFT	117.738	259.506	-20.4316	1	0	1	1	77.808	80.308	2.5	0	0	1	80.325	84.325	4	1	15	1		80.325	84.475	4.15	1	14.4578	1	84.475	113.492	29.017	5	10.3388	1
Subject405	Block2	1	1	1	1	4	12	NB	1043	6	26460317.thl.jpg	0	1500	3000	1.5	3.5	LEFT	-37.1416	-260.252	13.701	1	0	1	1	84.475	85.975	1.5	0	0	1	85.991	91.991	6	1	10	1		NA	NA	NA	0	NaN	1	NA	NA	NA	0	NaN	1
Subject405	Block2	1	1	1	1	5	13	NB	1271	7	36407726.thl.jpg	1	3500	2000	3.5	2.5	LEFT	-64.414	1756.16	-36.9365	0	1	1	1	92.125	95.625	3.5	1	17.1429	1	95.642	100.642	5	1	12	1		NA	NA	NA	0	NaN	1	NA	NA	NA	0	NaN	1
Subject405	Block2	1	1	1	1	6	14	NB	1254	7	APEELER.jpg	0	2500	2000	2.5	2.5	LEFT	-65.0582	643.749	-45.0464	0	0	1	1	100.792	103.292	2.5	0	0	1	103.308	108.308	5	1	12	1		103.308	125.809	22.501	4	10.6662	1	125.809	136.492	10.683	2	11.2328	1
Subject405	Block2	1	1	1	1	7	15	NB	863	6	ABOX8.jpg	1	2500	3000	2.5	3.5	LEFT	-16.1776	52.6893	43.7235	0	0	1	1	108.475	110.975	2.5	0	0	1	110.992	116.992	6	1	10	1		NA	NA	NA	0	NaN	1	NA	NA	NA	0	NaN	1
Subject405	Block2	1	1	1	1	8	16	NB	NaN		ABUSINEST.jpg	0	3500	2000	3.5	2.5	LEFT	0.619096	140.759	-14.3144	0	1	1	1	117.142	120.642	3.5	1	17.1429	1	120.659	125.659	5	1	12	1		120.659	125.809	5.15	1	11.6505	1	125.809	153.842	28.033	8	17.1227	1
Subject405	Block2	1	1	1	1	1	17	Boundary	895	2	AOUTHOUSE.jpg	1	2500	1000	2.5	1.5	RIGHT	73.0736	1689.77	126.95	0	1	1	1	125.809	128.309	2.5	1	24	1	128.325	132.325	4	1	15	1		128.325	147.826	19.501	5	15.3838	1	147.826	161.542	13.716	7	30.6212	1
Subject405	Block2	1	1	1	.	2	18	NB	1150	2	Abridge9.jpg	0	1500	2000	1.5	2.5	RIGHT	160.695	1653.5	16.6823	0	0	1	1	132.475	133.975	1.5	0	0	1	133.992	138.992	5	0	0	1		NA	NA	NA	0	NaN	1	NA	NA	NA	0	NaN	1
Subject405	Block2	1	1	1	.	3	19	NB	1139	1	Aeasteregg14.jpg	1	2500	3000	2.5	3.5	RIGHT	-70.1576	242.093	-50.2864	1	0	1	1	139.159	141.659	2.5	0	0	1	141.676	147.676	6	3	30	1		141.676	147.826	6.15	3	29.2683	1	147.826	174.893	27.067	10	22.1672	1
Subject405	Block2	1	1	1	1	4	20	NB	1670	1	AELECBE17.jpg	0	3500	2000	3.5	2.5	RIGHT	161.381	-463.957	62.373	1	1	1	1	147.826	151.326	3.5	1	17.1429	1	151.342	156.342	5	5	60	1		NA	NA	NA	0	NaN	1	NA	NA	NA	0	NaN	1
Subject405	Block2	1	1	1	1	5	21	NB	651	2	ATELEBO13.jpg	1	2500	1000	2.5	1.5	RIGHT	104.522	753.116	-53.2744	2	0	1	1	156.526	159.026	2.5	0	0	1	159.042	163.042	4	1	15	1		NA	NA	NA	0	NaN	1	NA	NA	NA	0	NaN	1
Subject405	Block2	1	1	1	1	6	22	NB	843	2	Abaggcon2.jpg	0	1500	2000	1.5	2.5	RIGHT	-732.916	624.931	-223.162	0	0	1	1	163.209	164.709	1.5	0	0	1	164.726	169.726	5	2	24	1		164.726	186.209	21.483	7	19.5503	1	186.209	197.876	11.667	4	20.5708	1
Subject405	Block2	1	1	1	1	7	23	NB	1339	1	8081398.thl.jpg	0	2500	3000	2.5	3.5	RIGHT	45.3688	-931.839	158.517	1	1	1	1	169.876	172.376	2.5	1	24	1	172.393	178.393	6	0	0	1		NA	NA	NA	0	NaN	1	NA	NA	NA	0	NaN	1
Subject405	Block2	1	1	1	1	8	24	NB	935	1	Arubberducky2.jpg	1	3500	1000	3.5	1.5	RIGHT	-6.05357	32.9512	-44.0432	1	0	1	1	178.543	182.043	3.5	0	0	1	182.059	186.059	4	3	45	1		182.059	186.209	4.15	3	43.3735	1	186.209	215.21	29.001	9	18.62	1
Subject405	Block2	1	1	1	1	1	25	Boundary	1155	6	AARMYTRUK.jpg	0	1500	2000	1.5	2.5	LEFT	85.8242	370.452	-16.3543	1	1	1	1	186.209	187.709	1.5	1	40	1	187.726	192.726	5	1	12	1		187.726	210.193	22.467	5	13.3529	1	210.193	220.86	10.667	6	33.7489	1
Subject405	Block2	1	1	1	1	2	26	NB	1224	7	Abreadrolls.jpg	0	2500	3000	2.5	3.5	LEFT	81.7654	488.464	-34.2048	0	1	1	1	192.86	195.36	2.5	1	24	1	195.376	201.376	6	2	20	1		NA	NA	NA	0	NaN	1	NA	NA	NA	0	NaN	1
Subject405	Block2	1	1	1	1	3	27	NB	NaN		8244991.thl.jpg	0	3500	2000	3.5	2.5	LEFT	-106.773	-711.375	7.39672	1	0	1	1	201.526	205.026	3.5	0	0	1	205.043	210.043	5	1	12	1		205.043	210.193	5.15	1	11.6505	1	210.193	238.194	28.001	12	25.7134	1
Subject405	Block2	1	1	1	1	4	28	NB	1593	7	AEAREXAM2.jpg	0	2500	1000	2.5	1.5	LEFT	20.5179	671.041	10.1243	0	1	1	1	210.193	212.693	2.5	1	24	1	212.71	216.71	4	3	45	1		NA	NA	NA	0	NaN	1	NA	NA	NA	0	NaN	1
Subject405	Block2	1	1	1	1	5	29	NB	1150	7	Apaperclip6.jpg	1	1500	2000	1.5	2.5	LEFT	-99.0199	2317.62	23.365	1	1	1	1	216.843	218.343	1.5	1	40	1	218.36	223.36	5	3	36	1		NA	NA	NA	0	NaN	1	NA	NA	NA	0	NaN	1
Subject405	Block2	1	1	1	.	6	30	NB	NaN		ABOOK23.jpg	1	2500	3000	2.5	3.5	LEFT	190.657	-174.837	81.8104	1	1	1	1	223.51	226.01	2.5	1	24	1	226.027	232.027	6	1	10	1		NA	NA	NA	0	NaN	1	NA	NA	NA	0	NaN	1
Subject405	Block2	1	1	1	1	7	31	NB	1649	7	8021515.thl.jpg	1	3500	3000	3.5	3.5	LEFT	23.6629	-143.523	-36.4895	0	0	1	1	232.177	235.677	3.5	1	17.1429	1	235.694	241.694	6	3	30	1		NA	NA	NA	0	NaN	1	NA	NA	NA	0	NaN	1
Subject405	Block2	1	1	1	.	8	32	NB	1037	6	ADUNEBUGG.jpg	0	3500	3000	3.5	3.5	LEFT	36.6094	1380.86	53.6506	2	0	1	1	241.827	245.327	3.5	0	0	1	245.344	251.344	6	5	50	1		NA	NA	NA	0	NaN	1	NA	NA	NA	0	NaN	1
Subject405	Block3	1	1	1	.	1	1	NB	NaN		Agolfbag.jpg	0	1500	3000	1.5	3.5	RIGHT	8.63346	-411.067	36.3363	0	0	1	1	3.623	5.123	1.5	0	0	1	5.139	11.139	6	1	10	1		5.139	28.856	23.717	3	7.5895	1	28.856	38.523	9.667	1	6.2067	1
Subject405	Block3	1	1	1	.	2	2	NB	1093	1	Anailscissors.jpg	0	3500	3000	3.5	3.5	RIGHT	-322.169	-954.17	-182.949	0	0	1	1	11.523	15.023	3.5	0	0	1	15.039	21.039	6	1	10	1		NA	NA	NA	0	NaN	1	NA	NA	NA	0	NaN	1
Subject405	Block3	1	1	1	1	3	3	NB	1104	1	Acentipede4.jpg	0	3500	1000	3.5	1.5	RIGHT	-27.0872	-69.7357	21.9698	0	0	1	1	21.189	24.689	3.5	0	0	1	24.706	28.706	4	1	15	1		24.706	28.856	4.15	1	14.4578	1	28.856	57.84	28.984	4	8.2804	1
Subject405	Block3	1	1	1	.	4	4	NB	955	1	26377631.thl.jpg	0	1500	1000	1.5	1.5	RIGHT	278.05	792.415	80.237	1	0	1	1	28.856	30.356	1.5	0	0	1	30.373	34.373	4	0	0	1		NA	NA	NA	0	NaN	1	NA	NA	NA	0	NaN	1
Subject405	Block3	1	1	1	1	5	5	NB	1745	2	26440422.thl.jpg	0	1500	3000	1.5	3.5	RIGHT	-78.9415	1122.08	-4.56597	0	0	1	1	34.506	36.006	1.5	0	0	1	36.023	42.023	6	2	20	1		NA	NA	NA	0	NaN	1	NA	NA	NA	0	NaN	1
Subject405	Block3	1	1	1	1	6	6	NB	1375	1	26688546.thl.jpg	0	3500	3000	3.5	3.5	RIGHT	23.6463	918.188	17.2932	0	0	1	1	42.156	45.656	3.5	0	0	1	45.673	51.673	6	2	20	1		45.673	66.157	20.484	5	14.6456	1	66.157	78.874	12.717	2	9.4362	1
Subject405	Block3	1	1	1	1	7	7	NB	1310	1	AHEADLI18.jpg	1	3500	1000	3.5	1.5	RIGHT	-35.3672	-55.6114	43.3585	1	0	1	1	51.823	55.323	3.5	0	0	1	55.34	59.34	4	1	15	1		NA	NA	NA	0	NaN	1	NA	NA	NA	0	NaN	1
Subject405	Block3	1	1	1	1	8	8	NB	1161	1	Asewingpin.jpg	1	1500	2000	1.5	2.5	RIGHT	-145.297	-1740.44	180.473	1	1	1	1	59.49	60.99	1.5	1	40	1	61.007	66.007	5	1	12	1		61.007	66.157	5.15	1	11.6505	1	66.157	94.207	28.05	5	10.6952	1
Subject405	Block3	1	1	1	1	1	9	Boundary	1576	7	23063814.thl.jpg	0	2500	2000	2.5	2.5	LEFT	224.012	-591.098	-37.9463	0	0	1	1	66.157	68.657	2.5	0	0	1	68.674	73.674	5	1	12	1		68.674	90.19	21.516	5	13.9431	1	90.19	101.874	11.684	2	10.2705	1
Subject405	Block3	1	1	1	1	2	10	NB	1272	7	ABALLYAR4.jpg	1	2500	3000	2.5	3.5	LEFT	-149.898	-688.282	-129.064	0	0	1	1	73.857	76.357	2.5	0	0	1	76.374	82.374	6	2	20	1		NA	NA	NA	0	NaN	1	NA	NA	NA	0	NaN	1
Subject405	Block3	1	1	1	1	3	11	NB	1046	7	ASHRIMP3.jpg	1	3500	1000	3.5	1.5	LEFT	-110.1	-1310.9	5.13364	0	0	1	1	82.524	86.024	3.5	0	0	1	86.04	90.04	4	2	30	1		86.04	90.19	4.15	2	28.9157	1	90.19	119.191	29.001	8	16.5512	1
Subject405	Block3	1	1	1	1	4	12	NB	1120	7	23029830.thl.jpg	1	1500	2000	1.5	2.5	LEFT	4.78114	980.402	-13.3743	1	0	1	1	90.19	91.69	1.5	0	0	1	91.707	96.707	5	1	12	1		NA	NA	NA	0	NaN	1	NA	NA	NA	0	NaN	1
Subject405	Block3	1	1	1	1	5	13	NB	1453	6	Adog122.jpg	1	2500	3000	2.5	3.5	LEFT	229.5	1065.65	79.2411	1	0	1	1	96.857	99.357	2.5	0	0	1	99.374	105.374	6	1	10	1		NA	NA	NA	0	NaN	1	NA	NA	NA	0	NaN	1
Subject405	Block3	1	1	1	1	6	14	NB	1487	7	AARTIVE6.jpg	1	3500	2000	3.5	2.5	LEFT	69.094	455.875	50.8305	0	1	1	1	105.524	109.024	3.5	1	17.1429	1	109.041	114.041	5	4	48	1		109.041	128.524	19.483	9	27.7165	1	128.524	142.224	13.7	6	26.2774	1
Subject405	Block3	1	1	1	1	7	15	NB	1689	7	Achampagnebo2.jpg	1	2500	1000	2.5	1.5	LEFT	-12.5289	-862.113	-202.342	0	0	1	1	114.174	116.674	2.5	0	0	1	116.691	120.691	4	2	30	1		NA	NA	NA	0	NaN	1	NA	NA	NA	0	NaN	1
Subject405	Block3	1	1	1	1	8	16	NB	1151	6	AARCHERY.jpg	0	1500	3000	1.5	3.5	LEFT	-1.78828	-158.242	3.16573	1	0	1	1	120.858	122.358	1.5	0	0	1	122.374	128.374	6	3	30	1		122.374	128.524	6.15	3	29.2683	1	128.524	155.558	27.034	14	31.072	1
Subject405	Block3	1	1	1	1	1	17	Boundary	1196	2	ACHINLAMP.jpg	0	3500	2000	3.5	2.5	RIGHT	233.396	105.595	74.7282	0	0	1	1	128.524	132.024	3.5	0	0	1	132.041	137.041	5	4	48	1		132.041	150.541	18.5	10	32.4324	1	150.541	165.225	14.684	6	24.5165	1
Subject405	Block3	1	1	1	.	2	18	NB	1215	1	AMOUSWHEE.jpg	0	2500	1000	2.5	1.5	RIGHT	-169.596	446.673	-63.006	1	0	1	1	137.208	139.708	2.5	0	0	1	139.724	143.724	4	3	45	1		NA	NA	NA	0	NaN	1	NA	NA	NA	0	NaN	1
Subject405	Block3	1	1	1	.	3	19	NB	1222	2	AAEROBENC.jpg	1	1500	2000	1.5	2.5	RIGHT	-242.646	-808.222	53.9461	1	0	1	1	143.858	145.358	1.5	0	0	1	145.375	150.375	5	3	36	1		145.375	150.541	5.166	3	34.8432	1	150.541	178.575	28.034	14	29.9636	1
Subject405	Block3	1	1	1	1	4	20	NB	1194	1	Atoy33.jpg	1	2500	3000	2.5	3.5	RIGHT	-259.806	138.922	47.517	0	0	1	1	150.541	153.041	2.5	0	0	1	153.058	159.058	6	4	40	1		NA	NA	NA	0	NaN	1	NA	NA	NA	0	NaN	1
Subject405	Block3	1	1	1	1	5	21	NB	NaN		AGARLICCO.jpg	1	3500	1000	3.5	1.5	RIGHT	-255.51	1148.74	-24.9932	0	0	1	1	159.208	162.708	3.5	0	0	1	162.725	166.725	4	3	45	1		NA	NA	NA	0	NaN	1	NA	NA	NA	0	NaN	1
Subject405	Block3	1	1	1	1	6	22	NB	1146	2	ACONSTRU9.jpg	1	1500	2000	1.5	2.5	RIGHT	329.963	733.116	29.9839	2	0	1	1	166.891	168.391	1.5	0	0	1	168.408	173.408	5	3	36	1		168.408	189.892	21.484	9	25.135	1	189.892	201.592	11.7	4	20.5128	1
Subject405	Block3	1	1	1	1	7	23	NB	1409	1	Ablouse2.jpg	1	2500	3000	2.5	3.5	RIGHT	187.584	-1657.26	11.3793	0	0	1	1	173.558	176.058	2.5	0	0	1	176.075	182.075	6	3	30	1		NA	NA	NA	0	NaN	1	NA	NA	NA	0	NaN	1
Subject405	Block3	1	1	1	1	8	24	NB	1307	2	APANCAKE3.jpg	0	3500	1000	3.5	1.5	RIGHT	40.9462	-977.892	24.509	0	0	1	1	182.225	185.725	3.5	0	0	1	185.742	189.742	4	3	45	1		185.742	189.892	4.15	3	43.3735	1	189.892	218.925	29.033	9	18.5995	1
Subject405	Block3	1	1	1	1	1	25	Boundary	1428	7	ARASPBER2.jpg	1	1500	2000	1.5	2.5	LEFT	295.226	-457.963	117.094	1	1	1	1	189.892	191.392	1.5	1	40	1	191.409	196.409	5	1	12	1		191.409	213.909	22.5	7	18.6667	1	213.909	224.592	10.683	4	22.4656	1
Subject405	Block3	1	1	1	1	2	26	NB	1607	7	Aspraybottle4.jpg	0	2500	3000	2.5	3.5	LEFT	246.472	1777.39	-231.832	1	0	1	1	196.575	199.075	2.5	1	24	1	199.092	205.092	6	2	20	1		NA	NA	NA	0	NaN	1	NA	NA	NA	0	NaN	1
Subject405	Block3	1	1	1	1	3	27	NB	1480	6	10049507.thl-1.jpg	0	3500	2000	3.5	2.5	LEFT	-190.628	821.751	25.7902	1	0	1	1	205.242	208.742	3.5	0	0	1	208.759	213.759	5	3	36	1		208.759	213.909	5.15	3	34.9515	1	213.909	241.909	28	14	30	1
Subject405	Block3	1	1	1	1	4	28	NB	NaN		Aashtray67.jpg	0	2500	1000	2.5	1.5	LEFT	-10.6418	-522.629	-99.8588	1	0	1	1	213.909	216.409	2.5	0	0	1	216.425	220.425	4	2	30	1		NA	NA	NA	0	NaN	1	NA	NA	NA	0	NaN	1
Subject405	Block3	1	1	1	1	5	29	NB	988	7	ANUTCRA10.jpg	1	1500	2000	1.5	2.5	LEFT	-314.806	-1136.5	-47.2714	1	0	1	1	220.576	222.076	1.5	0	0	1	222.092	227.092	5	4	48	1		NA	NA	NA	0	NaN	1	NA	NA	NA	0	NaN	1
Subject405	Block3	1	1	1	.	6	30	NB	1591	7	ACAPTAIN9.jpg	1	2500	3000	2.5	3.5	LEFT	-127.643	-151.651	51.6199	1	0	1	1	227.242	229.742	2.5	0	0	1	229.759	235.759	6	4	40	1		NA	NA	NA	0	NaN	1	NA	NA	NA	0	NaN	1
Subject405	Block3	1	1	1	1	7	31	NB	1299	6	AAFRIMAS5.jpg	0	3500	1000	3.5	1.5	LEFT	386.157	-859.272	103.025	1	2	1	1	235.892	239.392	3.5	2	34.2857	1	239.409	243.409	4	2	30	1		NA	NA	NA	0	NaN	1	NA	NA	NA	0	NaN	1
Subject405	Block3	1	1	1	.	8	32	NB	1717	6	Agarbagebag.jpg	0	1500	3000	1.5	3.5	LEFT	-32.9291	770.404	-105.11	1	0	1	1	243.559	245.059	1.5	0	0	1	245.076	251.076	6	5	50	1		NA	NA	NA	0	NaN	1	NA	NA	NA	0	NaN	1
Subject405	Block4	1	1	1	.	1	1	NB	1650	6	ACHAIR.jpg	0	2500	1000	2.5	1.5	RIGHT	310.6	-84.5231	121.406	1	0	1	1	3.627	6.127	2.5	1	24	1	6.143	10.143	4	2	30	1		6.143	25.66	19.517	5	15.3712	1	25.66	39.36	13.7	3	13.1387	1
Subject405	Block4	1	1	1	.	2	2	NB	1332	1	26433387.thl.jpg	0	1500	2000	1.5	2.5	RIGHT	-330.854	-672.659	-67.2284	1	0	1	1	10.31	11.81	1.5	0	0	1	11.827	16.827	5	1	12	1		NA	NA	NA	0	NaN	1	NA	NA	NA	0	NaN	1
Subject405	Block4	1	1	1	1	3	3	NB	NaN		Abrooch100.jpg	1	2500	3000	2.5	3.5	RIGHT	166.198	-381.844	105.336	0	0	1	1	16.993	19.493	2.5	0	0	1	19.51	25.51	6	2	20	1		19.51	25.66	6.15	2	19.5122	1	25.66	52.694	27.034	10	22.1943	1
Subject405	Block4	1	1	1	.	4	4	NB	1615	1	ASNOWTOY2.jpg	1	3500	2000	3.5	2.5	RIGHT	-114.686	-149.669	-80.3012	0	0	1	1	25.66	29.16	3.5	0	0	1	29.177	34.177	5	2	24	1		NA	NA	NA	0	NaN	1	NA	NA	NA	0	NaN	1
Subject405	Block4	1	1	1	1	5	5	NB	1310	2	ABREASPU2.jpg	0	2500	1000	2.5	1.5	RIGHT	-56.8494	-172.38	-51.2416	0	0	1	1	34.344	36.844	2.5	0	0	1	36.86	40.86	4	2	30	1		NA	NA	NA	0	NaN	1	NA	NA	NA	0	NaN	1
Subject405	Block4	1	1	1	1	6	6	NB	1266	1	26444138.thl.jpg	1	1500	2000	1.5	2.5	RIGHT	-8.84729	-439.152	48.911	1	0	1	1	41.011	42.511	1.5	0	0	1	42.527	47.527	5	4	48	1		42.527	63.978	21.451	12	33.5649	1	63.978	75.661	11.683	7	35.9497	1
Subject405	Block4	1	1	1	1	7	7	NB	1572	2	Agardeningshe.jpg	1	2500	3000	2.5	3.5	RIGHT	-33.1368	-345.65	44.8114	0	0	1	1	47.677	50.177	2.5	0	0	1	50.194	56.194	6	3	30	1		NA	NA	NA	0	NaN	1	NA	NA	NA	0	NaN	1
Subject405	Block4	1	1	1	1	8	8	NB	1598	1	AFILM.jpg	0	3500	1000	3.5	1.5	RIGHT	142.957	625.949	48.7414	0	0	1	1	56.327	59.827	3.5	0	0	1	59.844	63.844	4	5	75	1		59.844	63.978	4.134	5	72.5689	1	63.978	93.011	29.033	11	22.7328	1
Subject405	Block4	1	1	1	1	1	9	Boundary	NaN		AASCDESC.jpg	1	1500	2000	1.5	2.5	LEFT	247.252	79.5467	-195.392	2	1	1	1	63.978	65.478	1.5	1	40	1	65.494	70.494	5	3	36	1		65.494	86.995	21.501	8	22.3245	1	86.995	98.661	11.666	4	20.5726	1
Subject405	Block4	1	1	1	1	2	10	NB	1637	7	ASMOKDE16.jpg	1	2500	2000	2.5	2.5	LEFT	256.204	312.703	53.7353	0	1	1	1	70.644	73.144	2.5	1	24	1	73.161	78.161	5	2	24	1		NA	NA	NA	0	NaN	1	NA	NA	NA	0	NaN	1
Subject405	Block4	1	1	1	1	3	11	NB	1424	6	ABULLDOG5.jpg	1	2500	3000	2.5	3.5	LEFT	-13.5101	-847.864	130.872	0	0	1	1	78.311	80.811	2.5	0	0	1	80.828	86.828	6	2	20	1		80.828	86.995	6.167	2	19.4584	1	86.995	113.995	27	9	20	1
Subject405	Block4	1	1	1	1	4	12	NB	1457	7	ATOQUE4.jpg	0	3500	1000	3.5	1.5	LEFT	431.184	-258.806	63.8318	0	0	1	1	86.995	90.495	3.5	0	0	1	90.511	94.511	4	2	30	1		NA	NA	NA	0	NaN	1	NA	NA	NA	0	NaN	1
Subject405	Block4	1	1	1	1	5	13	NB	777	6	Aasianbuildin.jpg	0	1500	2000	1.5	2.5	LEFT	-227.049	-70.6033	-51.4896	0	0	1	1	94.645	96.145	1.5	0	0	1	96.161	101.161	5	2	24	1		NA	NA	NA	0	NaN	1	NA	NA	NA	0	NaN	1
Subject405	Block4	1	1	1	1	6	14	NB	1103	7	Astrawberryde.jpg	1	2500	2000	2.5	2.5	LEFT	-388.03	-747.312	58.2824	0	0	1	1	101.311	103.811	2.5	0	0	1	103.828	108.828	5	2	24	1		103.828	125.312	21.484	11	30.7205	1	125.312	136.995	11.683	4	20.5427	1
Subject405	Block4	1	1	1	1	7	15	NB	862	6	Aantiquejuke2.jpg	1	2500	2000	2.5	2.5	LEFT	-34.2466	-279.879	62.0543	0	0	1	1	108.978	111.478	2.5	0	0	1	111.495	116.495	5	4	48	1		NA	NA	NA	0	NaN	1	NA	NA	NA	0	NaN	1
Subject405	Block4	1	1	1	1	8	16	NB	1430	6	Ababybottle15.jpg	0	2500	3000	2.5	3.5	LEFT	14.9798	-615.502	-145.465	0	0	1	1	116.645	119.145	2.5	0	0	1	119.162	125.162	6	5	50	1		119.162	125.312	6.15	5	48.7805	1	125.312	152.345	27.033	11	24.4146	1
Subject405	Block4	1	1	1	1	1	17	Boundary	963	1	8248429.thl.jpg	0	3500	1000	3.5	1.5	RIGHT	369.168	977.247	328.539	0	0	1	1	125.312	128.812	3.5	1	17.1429	1	128.828	132.828	4	2	30	1		128.828	147.329	18.501	9	29.1876	1	147.329	162.012	14.683	3	12.2591	1
Subject405	Block4	1	1	1	.	2	18	NB	1165	2	ABUGLE2.jpg	1	1500	2000	1.5	2.5	RIGHT	382.362	310.181	82.0924	1	0	1	1	132.978	134.478	1.5	0	0	1	134.495	139.495	5	2	24	1		NA	NA	NA	0	NaN	1	NA	NA	NA	0	NaN	1
Subject405	Block4	1	1	1	.	3	19	NB	975	2	AORGAN.jpg	0	2500	2000	2.5	2.5	RIGHT	-289.671	493.199	101.291	0	2	1	1	139.662	142.162	2.5	2	48	1	142.179	147.179	5	3	36	1		142.179	147.329	5.15	3	34.9515	1	147.329	175.379	28.05	5	10.6952	1
Subject405	Block4	1	1	1	1	4	20	NB	1181	2	Aelephant9.jpg	1	2500	3000	2.5	3.5	RIGHT	-278.542	-1109.19	116.109	0	0	1	1	147.329	149.829	2.5	0	0	1	149.845	155.845	6	1	10	1		NA	NA	NA	0	NaN	1	NA	NA	NA	0	NaN	1
Subject405	Block4	1	1	1	1	5	21	NB	1244	1	8020347.thl.jpg	1	3500	1000	3.5	1.5	RIGHT	40.6778	-9.85783	-40.0617	0	0	1	1	155.996	159.496	3.5	0	0	1	159.512	163.512	4	2	30	1		NA	NA	NA	0	NaN	1	NA	NA	NA	0	NaN	1
Subject405	Block4	1	1	1	1	6	22	NB	853	2	Asaturn.jpg	1	1500	2000	1.5	2.5	RIGHT	123.632	-528.517	-14.5706	0	0	1	1	163.679	165.179	1.5	0	0	1	165.196	170.196	5	0	0	1		165.196	186.679	21.483	6	16.7574	1	186.679	198.363	11.684	7	35.9466	1
Subject405	Block4	1	1	1	1	7	23	NB	935	1	26372785.thl.jpg	0	2500	3000	2.5	3.5	RIGHT	117.007	-284.182	-83.8453	0	0	1	1	170.362	172.862	2.5	1	24	1	172.879	178.879	6	2	20	1		NA	NA	NA	0	NaN	1	NA	NA	NA	0	NaN	1
Subject405	Block4	1	1	1	1	8	24	NB	NaN		APEPPSHA4.jpg	0	3500	1000	3.5	1.5	RIGHT	-563.776	-448.746	-233.368	0	0	1	1	179.012	182.512	3.5	1	17.1429	1	182.529	186.529	4	2	30	1		182.529	186.679	4.15	2	28.9157	1	186.679	215.696	29.017	17	35.1518	1
Subject405	Block4	1	1	1	1	1	25	Boundary	1660	6	26394018.thl.jpg	1	1500	2000	1.5	2.5	LEFT	442.603	651.513	107.115	0	0	1	1	186.679	188.179	1.5	0	0	1	188.196	193.196	5	4	48	1		188.196	209.68	21.484	14	39.0989	1	209.68	221.346	11.666	6	30.8589	1
Subject405	Block4	1	1	1	1	2	26	NB	897	6	10049566.thl.jpg	0	2500	2000	2.5	2.5	LEFT	63.5324	80.9949	61.3319	0	0	1	1	193.346	195.846	2.5	0	0	1	195.863	200.863	5	3	36	1		NA	NA	NA	0	NaN	1	NA	NA	NA	0	NaN	1
Subject405	Block4	1	1	1	1	3	27	NB	1127	7	22806086.thl.jpg	1	2500	3000	2.5	3.5	LEFT	217.935	342.602	49.1679	0	1	1	1	201.013	203.513	2.5	1	24	1	203.529	209.529	6	5	50	1		203.529	209.68	6.151	6	58.5271	1	209.68	238.663	28.983	11	22.772	1
Subject405	Block4	1	1	1	1	4	28	NB	1304	6	AHOSPBED.jpg	0	3500	1000	3.5	1.5	LEFT	-295.166	-763.361	-48.2769	1	1	1	1	209.68	213.18	3.5	1	17.1429	1	213.196	217.196	4	2	30	1		NA	NA	NA	0	NaN	1	NA	NA	NA	0	NaN	1
Subject405	Block4	1	1	1	1	5	29	NB	865	6	ASHIRTSK2.jpg	0	1500	2000	1.5	2.5	LEFT	-280.532	-190.735	146.878	0	1	1	1	217.33	218.83	1.5	1	40	1	218.846	223.846	5	2	24	1		NA	NA	NA	0	NaN	1	NA	NA	NA	0	NaN	1
Subject405	Block4	1	1	1	.	6	30	NB	1507	6	Aservicedesk.jpg	0	2500	3000	2.5	3.5	LEFT	170.5	569.113	-108.129	0	1	1	1	223.996	226.496	2.5	1	24	1	226.513	232.513	6	2	20	1		NA	NA	NA	0	NaN	1	NA	NA	NA	0	NaN	1
Subject405	Block4	1	1	1	1	7	31	NB	1130	7	Abaseballcap.jpg	0	3500	2000	3.5	2.5	LEFT	119.242	-1791.8	71.6815	0	0	1	1	232.647	236.147	3.5	0	0	1	236.163	241.163	5	3	36	1		NA	NA	NA	0	NaN	1	NA	NA	NA	0	NaN	1
Subject405	Block4	1	1	1	.	8	32	NB	1707	6	Afloweredsan3.jpg	0	2500	3000	2.5	3.5	LEFT	-60.6262	-335.183	49.2789	0	2	1	1	241.33	243.83	2.5	3	72	1	243.847	249.847	6	2	20	1		NA	NA	NA	0	NaN	1	NA	NA	NA	0	NaN	1
Subject405	Block5	1	1	1	.	1	1	NB	1147	1	26422507.thl.jpg	1	3500	1000	3.5	1.5	RIGHT	-302.121	-34.3086	-222.987	0	0	1	1	3.628	7.128	3.5	0	0	1	7.145	11.145	4	1	15	1		7.145	27.662	20.517	6	17.5464	1	27.662	40.345	12.683	4	18.923	1
Subject405	Block5	1	1	1	.	2	2	NB	1286	2	AGRAINSI5.jpg	0	1500	3000	1.5	3.5	RIGHT	-67.8893	-187.59	59.7381	0	1	1	1	11.311	12.811	1.5	1	40	1	12.828	18.828	6	1	10	1		NA	NA	NA	0	NaN	1	NA	NA	NA	0	NaN	1
Subject405	Block5	1	1	1	1	3	3	NB	1196	1	26687325.thl.jpg	1	3500	2000	3.5	2.5	RIGHT	444.949	299.378	517.034	0	0	1	1	18.978	22.478	3.5	0	0	1	22.495	27.495	5	3	36	1		22.495	27.662	5.167	3	34.8365	1	27.662	55.662	28	8	17.1429	1
Subject405	Block5	1	1	1	.	4	4	NB	1209	2	aardvark.jpg	1	2500	2000	2.5	2.5	RIGHT	-354.342	39.4928	-75.5977	1	1	1	1	27.662	30.162	2.5	1	24	1	30.178	35.178	5	1	12	1		NA	NA	NA	0	NaN	1	NA	NA	NA	0	NaN	1
Subject405	Block5	1	1	1	1	5	5	NB	1347	1	Adiamondring3.jpg	1	2500	1000	2.5	1.5	RIGHT	2.26444	253.161	128.331	0	0	1	1	35.328	37.828	2.5	0	0	1	37.845	41.845	4	3	45	1		NA	NA	NA	0	NaN	1	NA	NA	NA	0	NaN	1
Subject405	Block5	1	1	1	1	6	6	NB	1295	2	Acastle22.jpg	1	1500	3000	1.5	3.5	RIGHT	-69.1123	95.6921	13.6266	1	0	1	1	41.978	43.478	1.5	0	0	1	43.495	49.495	6	2	20	1		43.495	64.995	21.5	6	16.7442	1	64.995	76.712	11.717	5	25.6038	1
Subject405	Block5	1	1	1	1	7	7	NB	868	1	22875816.thl.jpg	0	3500	2000	3.5	2.5	RIGHT	210.967	-684.64	-172.42	0	1	1	1	49.645	53.145	3.5	1	17.1429	1	53.162	58.162	5	2	24	1		NA	NA	NA	0	NaN	1	NA	NA	NA	0	NaN	1
Subject405	Block5	1	1	1	1	8	8	NB	NaN		AJACKOL23.jpg	1	2500	1000	2.5	1.5	RIGHT	174.341	740.737	-38.5039	0	0	1	1	58.329	60.829	2.5	0	0	1	60.845	64.845	4	1	15	1		60.845	64.995	4.15	1	14.4578	1	64.995	94.046	29.051	18	37.176	1
Subject405	Block5	1	1	1	1	1	9	Boundary	1057	7	Atennisball2.jpg	1	1500	2000	1.5	2.5	LEFT	-165.038	-244.564	-62.6179	0	0	1	1	64.995	66.495	1.5	0	0	1	66.512	71.512	5	4	48	1		66.512	88.029	21.517	15	41.8274	1	88.029	99.696	11.667	27	138.853	1
Subject405	Block5	1	1	1	1	2	10	NB	952	7	Acorn10.jpg	0	2500	2000	2.5	2.5	LEFT	4.22926	-376.356	-80.3008	2	0	1	1	71.695	74.195	2.5	0	0	1	74.212	79.212	5	2	24	1		NA	NA	NA	0	NaN	1	NA	NA	NA	0	NaN	1
Subject405	Block5	1	1	1	1	3	11	NB	NaN		AAIRPUMP2.jpg	0	2500	3000	2.5	3.5	LEFT	71.2106	-729.693	-45.1866	2	1	1	1	79.362	81.862	2.5	2	48	1	81.879	87.879	6	6	60	1		81.879	88.029	6.15	6	58.5366	1	88.029	115.013	26.984	33	166.948	.
Subject405	Block5	1	1	1	1	4	12	NB	1275	7	ASUSHI9.jpg	1	3500	1000	3.5	1.5	LEFT	-468.131	186.46	-105.261	1	2	1	1	88.029	91.529	3.5	3	51.4286	1	91.546	95.546	4	4	60	1		NA	NA	NA	0	NaN	1	NA	NA	NA	0	NaN	1
Subject405	Block5	1	1	1	1	5	13	NB	NaN		Aairtank7.jpg	0	1500	1000	1.5	1.5	LEFT	-139.006	1142.09	75.2659	6	11	1	1	95.679	97.179	1.5	11	440	1	97.196	101.196	4	8	189.873	.		NA	NA	NA	0	NaN	1	NA	NA	NA	0	NaN	1
Subject405	Block5	1	1	1	1	6	14	NB	1113	6	26429130.thl.jpg	0	1500	3000	1.5	3.5	LEFT	247.046	983.344	9.30509	.	.	.	.	101.346	102.846	1.5	0	NaN	.	102.863	108.863	6	4	1463.41	.		102.863	123.346	20.483	5	1829.36	.	123.346	136.03	12.684	0	NaN	.
Subject405	Block5	1	1	1	1	7	15	NB	1002	6	Adoorknocker2.jpg	0	3500	1000	3.5	1.5	LEFT	104.432	170.948	28.1252	.	.	.	.	108.996	112.496	3.5	0	NaN	.	112.513	116.513	4	1	Inf	.		NA	NA	NA	0	NaN	1	NA	NA	NA	0	NaN	1
Subject405	Block5	1	1	1	1	8	16	NB	1674	6	ATAPEDIS7.jpg	0	1500	2000	1.5	2.5	LEFT	39.7557	-476.008	-59.8176	.	.	.	.	116.663	118.163	1.5	0	NaN	.	118.18	123.18	5	0	NaN	.		118.18	123.346	5.166	0	NaN	.	123.346	151.38	28.034	1	16.7586	.
Subject405	Block5	1	1	1	1	1	17	Boundary	1439	1	Abrassbu2.jpg	1	2500	2000	2.5	2.5	RIGHT	-398.302	-1127.56	-193.744	.	.	.	.	123.346	125.846	2.5	0	NaN	.	125.863	130.863	5	0	NaN	.		125.863	146.363	20.5	0	NaN	.	146.363	159.047	12.684	8	69.2841	.
Subject405	Block5	1	1	1	.	2	18	NB	1080	2	26373407.thl.jpg	1	2500	2000	2.5	2.5	RIGHT	-111.076	-778.613	60.1027	.	.	.	.	131.013	133.513	2.5	0	NaN	.	133.53	138.53	5	0	NaN	.		NA	NA	NA	0	NaN	1	NA	NA	NA	0	NaN	1
Subject405	Block5	1	1	1	.	3	19	NB	1702	1	APOTGOLD2.jpg	1	2500	2000	2.5	2.5	RIGHT	145.443	501.743	44.1381	.	.	.	.	138.68	141.18	2.5	0	NaN	.	141.196	146.196	5	0	NaN	.		141.196	146.363	5.167	0	NaN	.	146.363	174.397	28.034	21	81.6967	.
Subject405	Block5	1	1	1	1	4	20	NB	976	2	AGARBCAN.jpg	1	2500	2000	2.5	2.5	RIGHT	-23.378	302.844	34.2721	.	0	.	.	146.363	148.863	2.5	0	0	.	148.88	153.88	5	2	42.6743	.		NA	NA	NA	0	NaN	1	NA	NA	NA	0	NaN	1
Subject405	Block5	1	1	1	1	5	21	NB	1691	2	ABANJO5.jpg	1	2500	1000	2.5	1.5	RIGHT	71.605	779.778	192.191	.	0	.	.	154.03	156.53	2.5	0	0	.	156.547	160.547	4	6	223.325	.		NA	NA	NA	0	NaN	1	NA	NA	NA	0	NaN	1
Subject405	Block5	1	1	1	1	6	22	NB	1277	1	Apercussioni3.jpg	1	1500	3000	1.5	3.5	RIGHT	71.4709	-138.18	136.346	.	.	.	.	160.713	162.213	1.5	0	NaN	.	162.23	168.23	6	2	51.5464	.		162.23	185.697	23.467	23	106.42	.	185.697	195.381	9.684	19	117.72	1
Subject405	Block5	1	1	1	1	7	23	NB	NaN		Achrisd25.jpg	1	3500	3000	3.5	3.5	RIGHT	-11.9924	110.042	-9.36267	3	9	1	1	168.38	171.88	3.5	9	154.286	1	171.897	177.897	6	8	122.574	.		NA	NA	NA	0	NaN	1	NA	NA	NA	0	NaN	1
Subject405	Block5	1	1	1	1	8	24	NB	1431	2	AANTICAN2.jpg	1	3500	1000	3.5	1.5	RIGHT	225.53	486.167	-26.414	.	.	.	.	178.03	181.53	3.5	0	NaN	.	181.547	185.547	4	1	20.6612	.		181.547	185.697	4.15	2	39.2859	.	185.697	214.731	29.034	34	70.2625	1
Subject405	Block5	1	1	1	1	1	25	Boundary	1041	7	AMICRO67.jpg	0	1500	1000	1.5	1.5	LEFT	-61.6969	299.891	-173.069	2	1	1	1	185.697	187.197	1.5	1	40	1	187.214	191.214	4	3	45	1		187.214	208.714	21.5	24	66.9767	1	208.714	220.398	11.684	16	82.1636	1
Subject405	Block5	1	1	1	1	2	26	NB	1640	6	ASTEPPER.jpg	1	1500	3000	1.5	3.5	LEFT	-54.4297	172.895	-23.4949	1	1	1	1	191.364	192.864	1.5	1	40	1	192.881	198.881	6	17	170	1		NA	NA	NA	0	NaN	1	NA	NA	NA	0	NaN	1
Subject405	Block5	1	1	1	1	3	27	NB	1662	7	8245419.thl.jpg	1	3500	3000	3.5	3.5	LEFT	-333.608	-705.127	6.28187	1	0	1	1	199.031	202.531	3.5	0	0	1	202.547	208.547	6	3	30	1		202.547	208.714	6.167	3	29.1876	1	208.714	235.748	27.034	29	71.7401	1
Subject405	Block5	1	1	1	1	4	28	NB	1604	7	Abicycleglove.jpg	0	3500	1000	3.5	1.5	LEFT	-298.042	-220.205	-92.3291	0	1	1	1	208.714	212.214	3.5	2	34.2857	1	212.231	216.231	4	8	120	1		NA	NA	NA	0	NaN	1	NA	NA	NA	0	NaN	1
Subject405	Block5	1	1	1	1	5	29	NB	1088	7	Aflower136.jpg	1	1500	3000	1.5	3.5	LEFT	129.338	130.202	-5.65401	1	4	1	1	216.381	217.881	1.5	4	160	1	217.898	223.898	6	9	148.678	.		NA	NA	NA	0	NaN	1	NA	NA	NA	0	NaN	1
Subject405	Block5	1	1	1	.	6	30	NB	838	7	26424478.thl.jpg	1	3500	1000	3.5	1.5	LEFT	-129.508	714.429	-175.522	.	3	1	.	224.048	227.548	3.5	3	55.5556	1	227.564	231.564	4	3	45	1		NA	NA	NA	0	NaN	1	NA	NA	NA	0	NaN	1
Subject405	Block5	1	1	1	1	7	31	NB	1381	6	22925624.thl.jpg	1	1500	3000	1.5	3.5	LEFT	-49.4276	455.211	-32.4227	1	0	1	1	231.731	233.231	1.5	0	0	1	233.248	239.248	6	4	40	1		NA	NA	NA	0	NaN	1	NA	NA	NA	0	NaN	1
Subject405	Block5	1	1	1	.	8	32	NB	1218	7	A_teabag.jpg	1	3500	3000	3.5	3.5	LEFT	153.54	-128.387	242.364	2	0	1	1	239.398	242.898	3.5	0	0	1	242.915	248.915	6	5	50	1		NA	NA	NA	0	NaN	1	NA	NA	NA	0	NaN	1
Subject405	Block6	1	1	.	.	1	1	NB	1551	7	Ahourglass4.jpg	0	3000	2000	3	2.5	LEFT	-244.698	237.124	-79.0011	.	.	.	.	3.631	6.631	3	0	NaN	.	6.648	11.648	5	0	NaN	.		6.648	26.181	19.533	0	NaN	.	26.181	37.881	11.7	2	22.6415	.
Subject405	Block6	1	1	.	.	2	2	NB	991	6	AALTIRE2.jpg	1	3000	3000	3	3.5	LEFT	128.691	1227.12	107.08	.	.	.	.	11.831	14.831	3	0	NaN	.	14.848	20.848	6	0	NaN	.		NA	NA	NA	0	NaN	1	NA	NA	NA	0	NaN	1
Subject405	Block6	1	1	.	1	3	3	NB	NaN		ASUSHI8.jpg	1	1000	1000	1	1.5	LEFT	49.5751	-478.398	136.87	.	.	.	.	20.998	21.998	1	0	NaN	.	22.014	26.014	4	0	NaN	.		22.014	26.181	4.167	0	NaN	.	26.181	53.248	27.067	7	20.322	1
Subject405	Block6	1	1	.	.	4	4	NB	773	6	Atelescope2.jpg	1	1000	2000	1	2.5	LEFT	-25.4049	225.872	132.623	.	.	.	.	26.181	27.181	1	0	NaN	.	27.198	32.198	5	0	NaN	.		NA	NA	NA	0	NaN	1	NA	NA	NA	0	NaN	1
Subject405	Block6	1	1	.	1	5	5	NB	945	6	26442809.thl.jpg	0	3000	3000	3	3.5	LEFT	109.749	775.591	41.6378	.	1	1	.	32.365	35.365	3	1	21.5517	1	35.381	41.381	6	1	10	1		NA	NA	NA	0	NaN	1	NA	NA	NA	0	NaN	1
Subject405	Block6	1	1	.	1	6	6	NB	1163	7	26432173.thl.jpg	1	3000	2000	3	2.5	LEFT	-6.96604	-1.24197	-12.3477	0	0	1	1	41.548	44.548	3	0	0	1	44.565	49.565	5	3	36	1		44.565	62.065	17.5	11	37.7143	1	62.065	75.782	13.717	5	21.8707	1
Subject405	Block6	1	1	.	1	7	7	NB	1014	7	22949719.thl.jpg	1	1000	1000	1	1.5	LEFT	-85.734	-928.695	6.85612	0	1	1	1	49.732	50.732	1	1	60	1	50.748	54.748	4	2	30	1		NA	NA	NA	0	NaN	1	NA	NA	NA	0	NaN	1
Subject405	Block6	1	1	.	1	8	8	NB	1517	6	AGLASSBAL.jpg	1	2000	2000	2	2.5	LEFT	190.974	-1143.72	6.39093	1	0	1	1	54.898	56.898	2	0	0	1	56.915	61.915	5	5	60	1		56.915	62.065	5.15	5	58.2524	1	62.065	88.132	26.067	10	23.0176	1
Subject405	Block6	1	1	.	1	1	9	Boundary	1241	1	Athimble2.jpg	1	2000	3000	2	3.5	RIGHT	274.427	670.314	183.902	1	0	1	1	62.065	64.065	2	1	30	1	64.082	70.082	6	3	30	1		64.082	83.615	19.533	7	21.5021	1	83.615	96.315	12.7	8	37.7953	1
Subject405	Block6	1	1	.	1	2	10	NB	1336	2	Agiftbag20.jpg	1	3000	1000	3	1.5	RIGHT	-254.285	618.892	-103.824	0	0	1	1	70.265	73.265	3	0	0	1	73.282	77.282	4	1	15	1		NA	NA	NA	0	NaN	1	NA	NA	NA	0	NaN	1
Subject405	Block6	1	1	.	1	3	11	NB	1224	1	ATHISEND4.jpg	1	1000	2000	1	2.5	RIGHT	-192.88	-126.567	-82.9107	0	0	1	1	77.432	78.432	1	0	0	1	78.449	83.449	5	3	36	1		78.449	83.615	5.166	3	34.8432	1	83.615	109.649	26.034	26	60.6862	1
Subject405	Block6	1	1	.	1	4	12	NB	1526	2	Abandleaders2.jpg	1	2000	2000	2	2.5	RIGHT	27.8657	-437.424	117.102	2	2	1	1	83.615	85.615	2	2	60	1	85.632	90.632	5	4	48	1		NA	NA	NA	0	NaN	1	NA	NA	NA	0	NaN	1
Subject405	Block6	1	1	.	1	5	13	NB	1508	2	ADESKLA12.jpg	0	3000	3000	3	3.5	RIGHT	-110.253	383.173	-24.1352	1	0	1	1	90.799	93.799	3	0	0	1	93.815	99.815	6	6	60	1		NA	NA	NA	0	NaN	1	NA	NA	NA	0	NaN	1
Subject405	Block6	1	1	.	1	6	14	NB	1479	1	26466258.thl.jpg	1	2000	1000	2	1.5	RIGHT	-6.48592	1337.21	-0.191804	4	1	1	1	99.982	101.982	2	5	150	1	101.999	105.999	4	7	105	1		101.999	120.499	18.5	17	62.6844	1	120.499	132.199	11.7	4	20.5128	1
Subject405	Block6	1	1	.	1	7	15	NB	NaN		Astadium.jpg	1	1000	1000	1	1.5	RIGHT	62.6123	-187.463	19.1611	1	1	1	1	106.132	107.132	1	1	60	1	107.149	111.149	4	1	27.6243	.		NA	NA	NA	0	NaN	1	NA	NA	NA	0	NaN	1
Subject405	Block6	1	1	.	1	8	16	NB	788	2	ACEMPOST.jpg	1	3000	3000	3	3.5	RIGHT	133.943	417.994	73.2302	.	0	1	.	111.299	114.299	3	1	21.8341	1	114.316	120.316	6	7	70	1		114.316	120.499	6.183	7	67.9282	1	120.499	145.533	25.034	12	28.7609	1
Subject405	Block6	1	1	.	1	1	17	Boundary	1213	6	8254014.thl.jpg	0	2000	3000	2	3.5	LEFT	373.829	-1316.38	271.171	4	1	1	1	120.499	122.499	2	1	30	1	122.516	128.516	6	2	20	1		122.516	140.016	17.5	10	34.2857	1	140.016	152.7	12.684	5	23.6518	1
Subject405	Block6	1	1	.	.	2	18	NB	956	7	26687176.thl.jpg	1	1000	1000	1	1.5	LEFT	-199.109	140.616	-0.225835	0	1	1	1	128.683	129.683	1	1	60	1	129.699	133.699	4	4	60	1		NA	NA	NA	0	NaN	1	NA	NA	NA	0	NaN	1
Subject405	Block6	1	1	.	.	3	19	NB	1032	7	26377777.thl.jpg	1	2000	1000	2	1.5	LEFT	-58.2893	393.385	-50.0348	4	0	1	1	133.849	135.849	2	0	0	1	135.866	139.866	4	3	45	1		135.866	140.016	4.15	3	43.3735	1	140.016	168.033	28.017	11	23.5571	1
Subject405	Block6	1	1	.	1	4	20	NB	723	6	ACDRAINER.jpg	0	3000	3000	3	3.5	LEFT	-0.755186	1329.44	37.1055	0	0	1	1	140.016	143.016	3	0	0	1	143.033	149.033	6	2	20	1		NA	NA	NA	0	NaN	1	NA	NA	NA	0	NaN	1
Subject405	Block6	1	1	.	1	5	21	NB	1222	7	22870356.thl.jpg	1	1000	2000	1	2.5	LEFT	-89.2089	406.94	62.4314	1	2	1	1	149.183	150.183	1	2	120	1	150.2	155.2	5	1	12	1		NA	NA	NA	0	NaN	1	NA	NA	NA	0	NaN	1
Subject405	Block6	1	1	.	1	6	22	NB	977	7	26421106.thl.jpg	1	2000	2000	2	2.5	LEFT	80.9415	811.814	237.724	0	0	1	1	155.35	157.35	2	1	30	1	157.366	162.366	5	1	12	1		157.366	175.85	18.484	16	51.9368	1	175.85	189.534	13.684	13	63.1477	1
Subject405	Block6	1	1	.	1	7	23	NB	1413	7	36411021.thl.jpg	0	3000	1000	3	1.5	LEFT	91.4194	-292.065	-17.3577	0	1	1	1	162.517	165.517	3	3	60	1	165.533	169.533	4	1	15	1		NA	NA	NA	0	NaN	1	NA	NA	NA	0	NaN	1
Subject405	Block6	1	1	.	1	8	24	NB	1643	7	AFISHNET3.jpg	0	1000	2000	1	2.5	LEFT	-66.5891	122.938	-98.3634	0	1	1	1	169.683	170.683	1	1	60	1	170.7	175.7	5	10	120	1		170.7	175.85	5.15	10	116.505	1	175.85	201.884	26.034	15	37.4784	1
Subject405	Block6	1	1	.	1	1	25	Boundary	1095	2	26463767.thl.jpg	1	2000	3000	2	3.5	RIGHT	19.6001	281.654	-15.5154	0	0	1	1	175.85	177.85	2	0	0	1	177.867	183.867	6	12	120	1		177.867	198.367	20.5	14	45.4545	1	198.367	209.05	10.683	5	28.082	1
Subject405	Block6	1	1	.	1	2	26	NB	1646	2	AIRONBOA8.jpg	1	3000	1000	3	1.5	RIGHT	14.1793	-221.819	181.223	9	0	1	1	184.017	187.017	3	0	0	1	187.034	191.034	4	1	30.303	.		NA	NA	NA	0	NaN	1	NA	NA	NA	0	NaN	1
Subject405	Block6	1	1	.	1	3	27	NB	1382	1	ACROQUET2.jpg	1	2000	2000	2	2.5	RIGHT	306.703	574.51	41.0893	0	0	1	.	191.2	193.2	2	0	0	1	193.217	198.217	5	1	12	1		193.217	198.367	5.15	1	11.6505	1	198.367	223.401	25.034	13	46.2341	.
Subject405	Block6	1	1	.	1	4	28	NB	1102	1	Abandage3.jpg	1	1000	2000	1	2.5	RIGHT	152.208	316.396	-61.6814	0	0	1	1	198.367	199.367	1	0	0	1	199.384	204.384	5	3	36	1		NA	NA	NA	0	NaN	1	NA	NA	NA	0	NaN	1
Subject405	Block6	1	1	.	1	5	29	NB	1336	1	AELECRAZ7.jpg	1	2000	1000	2	1.5	RIGHT	-18.3509	439.495	-3.09458	2	0	1	1	204.534	206.534	2	0	0	1	206.55	210.55	4	2	30	1		NA	NA	NA	0	NaN	1	NA	NA	NA	0	NaN	1
Subject405	Block6	1	1	.	.	6	30	NB	1741	2	Aleopard19.jpg	0	3000	3000	3	3.5	RIGHT	-29.8662	-128.735	56.2571	0	2	1	1	210.7	213.7	3	5	105.189	1	213.717	219.717	6	1	62.7615	.		NA	NA	NA	0	NaN	1	NA	NA	NA	0	NaN	1
Subject405	Block6	1	1	.	1	7	31	NB	NaN		Alaundrybask2.jpg	0	1000	3000	1	3.5	RIGHT	-316.849	-500.316	101.003	.	1	.	.	219.884	220.884	1	1	174.419	.	220.901	226.901	6	2	83.3333	.		NA	NA	NA	0	NaN	1	NA	NA	NA	0	NaN	1
Subject405	Block6	1	1	.	.	8	32	NB	723	1	22827276.thl.jpg	0	3000	3000	3	3.5	RIGHT	-120.096	-103.899	-141.039	2	0	1	.	227.051	230.051	3	2	40	1	230.067	236.067	6	4	66.0793	.		NA	NA	NA	0	NaN	1	NA	NA	NA	0	NaN	1
Subject405	Block7	1	1	1	.	1	1	NB	1552	7	Aflower102.jpg	0	1500	2000	1.5	2.5	LEFT	-387.585	291.689	37.742	0	0	1	1	3.625	5.125	1.5	0	0	1	5.142	10.142	5	3	36	1		5.142	26.642	21.5	9	53.9353	.	26.642	38.326	11.684	1	166.667	.
Subject405	Block7	1	1	1	.	2	2	NB	1514	6	AHAZELNU3.jpg	0	2500	3000	2.5	3.5	LEFT	-10.669	-403.735	-21.9026	0	0	1	1	10.309	12.809	2.5	0	0	1	12.826	18.826	6	6	154.639	.		NA	NA	NA	0	NaN	1	NA	NA	NA	0	NaN	1
Subject405	Block7	1	1	1	1	3	3	NB	1731	6	airhorn.jpg	1	3500	1000	3.5	1.5	LEFT	397.139	-1114.78	76.5801	.	.	.	.	18.976	22.476	3.5	0	NaN	.	22.492	26.492	4	0	NaN	.		22.492	26.642	4.15	0	NaN	.	26.642	55.676	29.034	18	183.287	.
Subject405	Block7	1	1	1	.	4	4	NB	1093	6	Aspeakers4.jpg	0	1500	2000	1.5	2.5	LEFT	166.047	-272.146	-99.8892	.	.	.	.	26.642	28.142	1.5	0	NaN	.	28.159	33.159	5	1	312.5	.		NA	NA	NA	0	NaN	1	NA	NA	NA	0	NaN	1
Subject405	Block7	1	1	1	1	5	5	NB	1228	6	anvil.jpg	1	2500	3000	2.5	3.5	LEFT	-490.665	499.217	-19.6823	.	.	.	.	33.309	35.809	2.5	0	NaN	.	35.826	41.826	6	5	123.153	.		NA	NA	NA	0	NaN	1	NA	NA	NA	0	NaN	1
Subject405	Block7	1	1	1	1	6	6	NB	1041	6	ACONSTHA2.jpg	0	3500	2000	3.5	2.5	LEFT	-217.947	670.24	-119.927	1	3	.	.	41.976	45.476	3.5	6	364.373	.	45.493	50.493	5	4	124.224	.		45.493	64.01	18.517	13	166.8	.	64.01	78.693	14.683	5	94.8231	.
Subject405	Block7	1	1	1	1	7	7	NB	1278	7	ACHRIST14.jpg	0	2500	1000	2.5	1.5	LEFT	268.8	202.666	65.8669	1	.	.	.	50.659	53.159	2.5	0	NaN	.	53.176	57.176	4	2	348.837	.		NA	NA	NA	0	NaN	1	NA	NA	NA	0	NaN	1
Subject405	Block7	1	1	1	1	8	8	NB	1374	7	ATOOL9.jpg	1	1500	2000	1.5	2.5	LEFT	-56.6576	22.4604	-19.075	.	.	.	.	57.326	58.826	1.5	0	NaN	.	58.843	63.843	5	7	175	.		58.843	64.01	5.167	7	175.034	.	64.01	92.077	28.067	8	120.245	.
Subject405	Block7	1	1	1	1	1	9	Boundary	1251	2	Abagofherbs.jpg	1	2500	3000	2.5	3.5	RIGHT	135.27	205.349	-64.3536	.	0	.	.	64.01	66.51	2.5	0	0	.	66.526	72.526	6	5	153.061	.		66.526	88.06	21.534	6	183.656	.	88.06	99.743	11.683	7	49.4625	.
Subject405	Block7	1	1	1	1	2	10	NB	938	1	AMASCARA.jpg	1	3500	2000	3.5	2.5	RIGHT	534.889	-293.307	160.805	.	.	.	.	72.676	76.176	3.5	0	NaN	.	76.193	81.193	5	1	Inf	.		NA	NA	NA	0	NaN	1	NA	NA	NA	0	NaN	1
Subject405	Block7	1	1	1	1	3	11	NB	946	2	Ablackboardw3.jpg	1	2500	1000	2.5	1.5	RIGHT	-501.145	-204.746	-21.7388	.	.	.	.	81.393	83.893	2.5	0	NaN	.	83.91	87.91	4	0	NaN	.		83.91	88.06	4.15	0	NaN	.	88.06	117.144	29.084	28	64.8849	1
Subject405	Block7	1	1	1	1	4	12	NB	1195	1	angelfish.jpg	1	1500	2000	1.5	2.5	RIGHT	-230.606	201.738	-30.3148	.	.	.	.	88.06	89.56	1.5	0	NaN	.	89.577	94.577	5	4	72.1154	.		NA	NA	NA	0	NaN	1	NA	NA	NA	0	NaN	1
Subject405	Block7	1	1	1	1	5	13	NB	840	2	ARAILLIGH.jpg	0	2500	3000	2.5	3.5	RIGHT	-159.245	356.407	21.6259	1	0	1	1	94.727	97.227	2.5	0	0	1	97.243	103.243	6	7	70	1		NA	NA	NA	0	NaN	1	NA	NA	NA	0	NaN	1
Subject405	Block7	1	1	1	1	6	14	NB	1135	2	Astreetlampwi.jpg	1	3500	2000	3.5	2.5	RIGHT	-27.5877	-979.07	-17.7168	4	1	1	1	103.46	106.96	3.5	7	120	1	106.977	111.977	5	5	60	1		106.977	128.444	21.467	18	50.3098	1	128.444	140.127	11.683	8	41.0853	1
Subject405	Block7	1	1	1	1	7	15	NB	1132	2	ASLED7.jpg	1	2500	3000	2.5	3.5	RIGHT	-176.971	777.59	39.5014	2	2	1	1	112.127	114.627	2.5	2	48	1	114.644	120.644	6	3	30	1		NA	NA	NA	0	NaN	1	NA	NA	NA	0	NaN	1
Subject405	Block7	1	1	1	1	8	16	NB	1528	2	Abackpack11.jpg	1	3500	1000	3.5	1.5	RIGHT	-179.225	-272.227	-40.7616	0	0	1	1	120.777	124.277	3.5	0	0	1	124.294	128.294	4	8	120	1		124.294	128.444	4.15	8	115.663	1	128.444	157.461	29.017	27	59.26	1
Subject405	Block7	1	1	1	1	1	17	Boundary	1250	6	AFOODBLEN.jpg	1	1500	2000	1.5	2.5	LEFT	318.998	504.084	51.9197	2	0	1	1	128.444	129.944	1.5	0	0	1	129.961	134.961	5	4	48	1		129.961	151.444	21.483	17	47.4794	1	151.444	163.128	11.684	12	106.168	.
Subject405	Block7	1	1	1	.	2	18	NB	1184	6	ABEDROOM8.jpg	0	2500	2000	2.5	2.5	LEFT	-303.178	500.625	-28.6515	0	0	1	1	135.111	137.611	2.5	0	0	1	137.627	142.627	5	4	48	1		NA	NA	NA	0	NaN	1	NA	NA	NA	0	NaN	1
Subject405	Block7	1	1	1	.	3	19	NB	1222	7	Afloppydisk6.jpg	1	2500	3000	2.5	3.5	LEFT	73.5509	-156.908	26.7684	0	0	1	1	142.761	145.261	2.5	0	0	1	145.277	151.277	6	7	70	1		145.277	151.444	6.167	9	87.5628	1	151.444	178.461	27.017	29	78.6848	1
Subject405	Block7	1	1	1	1	4	20	NB	1060	7	ACHEESEB3.jpg	1	3500	1000	3.5	1.5	LEFT	76.4786	-507.739	-89.7584	4	2	1	1	151.444	154.944	3.5	5	85.7143	1	154.961	158.961	4	5	365.854	.		NA	NA	NA	0	NaN	1	NA	NA	NA	0	NaN	1
Subject405	Block7	1	1	1	1	5	21	NB	1200	6	AFRAME15.jpg	1	1500	1000	1.5	1.5	LEFT	44.5791	441.474	-10.6614	.	.	.	.	159.111	160.611	1.5	0	NaN	.	160.628	164.628	4	3	45.6389	1		NA	NA	NA	0	NaN	1	NA	NA	NA	0	NaN	1
Subject405	Block7	1	1	1	1	6	22	NB	1234	6	8248852.thl.jpg	1	1500	3000	1.5	3.5	LEFT	-220.697	-6.26391	-53.5833	1	0	1	1	164.778	166.278	1.5	0	0	1	166.294	172.294	6	7	70	1		166.294	187.778	21.484	32	122.106	.	187.778	199.462	11.684	10	329.67	.
Subject405	Block7	1	1	1	1	7	23	NB	1138	6	26391514.thl.jpg	1	3500	2000	3.5	2.5	LEFT	97.8083	-282.577	3.87962	3	3	1	1	172.444	175.944	3.5	5	85.7143	1	175.961	180.961	5	10	120	1		NA	NA	NA	0	NaN	1	NA	NA	NA	0	NaN	1
Subject405	Block7	1	1	1	1	8	24	NB	922	6	ASOPRASAX.jpg	1	2500	1000	2.5	1.5	LEFT	194.991	-154.784	84.767	6	4	.	1	181.111	183.611	2.5	6	396.476	.	183.628	187.628	4	3	Inf	.		183.628	187.778	4.15	3	Inf	.	187.778	216.812	29.034	23	227.889	.
Subject405	Block7	1	1	1	1	1	25	Boundary	1355	1	Aspoolofthre6.jpg	0	1500	2000	1.5	2.5	RIGHT	-307.464	1041.6	13.3345	.	.	.	.	187.778	189.278	1.5	0	NaN	.	189.295	194.295	5	5	199.468	.		189.295	210.795	21.5	21	208.058	.	210.795	222.495	11.7	9	149.171	.
Subject405	Block7	1	1	1	1	2	26	NB	1041	1	ALOOFA.jpg	1	2500	2000	2.5	2.5	RIGHT	-105.283	617.307	-2.59479	.	.	.	.	194.445	196.945	2.5	2	Inf	.	196.962	201.962	5	3	569.62	.		NA	NA	NA	0	NaN	1	NA	NA	NA	0	NaN	1
Subject405	Block7	1	1	1	1	3	27	NB	1242	1	ADOGSNACK.jpg	0	2500	3000	2.5	3.5	RIGHT	-11.6043	451.427	70.5402	.	.	.	.	202.128	204.628	2.5	0	NaN	.	204.645	210.645	6	11	155.807	.		204.645	210.795	6.15	11	155.757	.	210.795	237.829	27.034	23	81.6435	.
Subject405	Block7	1	1	1	1	4	28	NB	759	1	Atoyball.jpg	1	3500	1000	3.5	1.5	RIGHT	-5.28181	-241.942	62.4207	3	.	.	.	210.795	214.295	3.5	2	Inf	.	214.312	218.312	4	0	NaN	.		NA	NA	NA	0	NaN	1	NA	NA	NA	0	NaN	1
Subject405	Block7	1	1	1	1	5	29	NB	748	1	AFIGHTP16.jpg	1	1500	1000	1.5	1.5	RIGHT	-277.729	-1148	-168.519	.	1	.	.	218.478	219.978	1.5	1	54.3478	.	219.995	223.995	4	9	135	1		NA	NA	NA	0	NaN	1	NA	NA	NA	0	NaN	1
Subject405	Block7	1	1	1	.	6	30	NB	1407	1	APERSRUG.jpg	1	1500	3000	1.5	3.5	RIGHT	268.969	-12.155	0.578628	3	5	.	1	224.145	225.645	1.5	5	862.069	.	225.662	231.662	6	3	35.1837	1		NA	NA	NA	0	NaN	1	NA	NA	NA	0	NaN	1
Subject405	Block7	1	1	1	1	7	31	NB	1675	2	Asoapdish3.jpg	0	3500	3000	3.5	3.5	RIGHT	-144.976	1398.37	-8.44116	2	0	1	1	231.812	235.312	3.5	0	0	1	235.329	241.329	6	3	30	1		NA	NA	NA	0	NaN	1	NA	NA	NA	0	NaN	1
Subject405	Block7	1	1	1	.	8	32	NB	1088	1	ADAQUIRI.jpg	0	3500	3000	3.5	3.5	RIGHT	-56.7211	-457.942	-21.3071	1	2	1	1	241.462	244.962	3.5	3	51.4286	1	244.979	250.979	6	11	110	1		NA	NA	NA	0	NaN	1	NA	NA	NA	0	NaN	1
Subject405	Block8	1	1	1	.	1	1	NB	1088	1	26421370.thl.jpg	1	1500	1000	1.5	1.5	RIGHT	17.6341	-951.897	-76.4376	.	.	.	.	3.621	5.121	1.5	0	NaN	.	5.138	9.138	4	0	NaN	.		5.138	24.638	19.5	0	NaN	.	24.638	38.321	13.683	0	NaN	.
Subject405	Block8	1	1	1	.	2	2	NB	1662	2	Aglassbottle6.jpg	0	1500	2000	1.5	2.5	RIGHT	229.327	-1151.16	8.37697	.	.	.	.	9.304	10.804	1.5	0	NaN	.	10.821	15.821	5	0	NaN	.		NA	NA	NA	0	NaN	1	NA	NA	NA	0	NaN	1
Subject405	Block8	1	1	1	1	3	3	NB	845	2	AGARDHOSE.jpg	1	2500	3000	2.5	3.5	RIGHT	70.7133	-164.974	2.01013	.	.	.	.	15.971	18.471	2.5	0	NaN	.	18.488	24.488	6	0	NaN	.		18.488	24.638	6.15	0	NaN	.	24.638	51.655	27.017	0	NaN	.
Subject405	Block8	1	1	1	.	4	4	NB	703	2	Acomputerkey2.jpg	1	3500	2000	3.5	2.5	RIGHT	-141.503	-31.7265	-69.113	.	.	.	.	24.638	28.138	3.5	0	NaN	.	28.154	33.154	5	0	NaN	.		NA	NA	NA	0	NaN	1	NA	NA	NA	0	NaN	1
Subject405	Block8	1	1	1	1	5	5	NB	1364	1	Ateacherscert.jpg	0	2500	1000	2.5	1.5	RIGHT	-50.9082	455.159	-14.169	.	.	.	.	33.305	35.805	2.5	0	NaN	.	35.821	39.821	4	0	NaN	.		NA	NA	NA	0	NaN	1	NA	NA	NA	0	NaN	1
Subject405	Block8	1	1	1	1	6	6	NB	1395	1	Ataco.jpg	1	1500	2000	1.5	2.5	RIGHT	145.208	196.019	-128.807	.	.	.	.	39.971	41.471	1.5	0	NaN	.	41.488	46.488	5	0	NaN	.		41.488	62.988	21.5	0	NaN	.	62.988	74.705	11.717	0	NaN	.
Subject405	Block8	1	1	1	1	7	7	NB	1211	2	Abasket108.jpg	1	2500	2000	2.5	2.5	RIGHT	-41.4174	-79.3255	-163.752	.	.	.	.	46.638	49.138	2.5	0	NaN	.	49.155	54.155	5	0	NaN	.		NA	NA	NA	0	NaN	1	NA	NA	NA	0	NaN	1
Subject405	Block8	1	1	1	1	8	8	NB	957	1	ASCSIPORT.jpg	1	2500	3000	2.5	3.5	RIGHT	-241.78	-101.831	119.595	.	.	.	.	54.322	56.822	2.5	0	NaN	.	56.838	62.838	6	0	NaN	.		56.838	62.988	6.15	0	NaN	.	62.988	90.055	27.067	0	NaN	.
Subject405	Block8	1	1	1	1	1	9	Boundary	1717	7	AFERRAF40.jpg	1	3500	1000	3.5	1.5	LEFT	244.003	-1543.78	182.986	.	.	.	.	62.988	66.488	3.5	0	NaN	.	66.505	70.505	4	0	NaN	.		66.505	85.039	18.534	0	NaN	.	85.039	99.722	14.683	0	NaN	.
Subject405	Block8	1	1	1	1	2	10	NB	1018	7	Acanoe19.jpg	0	1500	2000	1.5	2.5	LEFT	174.015	-162.894	-84.1064	.	.	.	.	70.688	72.188	1.5	0	NaN	.	72.205	77.205	5	0	NaN	.		NA	NA	NA	0	NaN	1	NA	NA	NA	0	NaN	1
Subject405	Block8	1	1	1	1	3	11	NB	1390	6	ABACKHOE2.jpg	1	2500	2000	2.5	2.5	LEFT	111.002	-231.307	-8.00006	.	.	.	.	77.355	79.855	2.5	0	NaN	.	79.872	84.872	5	0	NaN	.		79.872	85.039	5.167	0	NaN	.	85.039	113.089	28.05	0	NaN	.
Subject405	Block8	1	1	1	1	4	12	NB	901	6	948_01.jpg	1	2500	3000	2.5	3.5	LEFT	-30.1381	498.648	20.3857	.	.	.	.	85.039	87.539	2.5	0	NaN	.	87.555	93.555	6	0	NaN	.		NA	NA	NA	0	NaN	1	NA	NA	NA	0	NaN	1
Subject405	Block8	1	1	1	1	5	13	NB	798	6	AMICROWA2.jpg	0	3500	1000	3.5	1.5	LEFT	182.897	-486.985	-26.1268	.	.	.	.	93.705	97.205	3.5	0	NaN	.	97.222	101.222	4	0	NaN	.		NA	NA	NA	0	NaN	1	NA	NA	NA	0	NaN	1
Subject405	Block8	1	1	1	1	6	14	NB	1467	6	Ahousboa2.jpg	0	1500	2000	1.5	2.5	LEFT	-211.634	-789.97	-61.6829	.	.	.	.	101.389	102.889	1.5	0	NaN	.	102.906	107.906	5	0	NaN	.		102.906	125.389	22.483	0	NaN	.	125.389	136.073	10.684	0	NaN	.
Subject405	Block8	1	1	1	1	7	15	NB	1616	6	Astaplegun3.jpg	1	2500	3000	2.5	3.5	LEFT	-45.0496	297.943	-49.8125	.	.	.	.	108.072	110.572	2.5	0	NaN	.	110.589	116.589	6	0	NaN	.		NA	NA	NA	0	NaN	1	NA	NA	NA	0	NaN	1
Subject405	Block8	1	1	1	1	8	16	NB	1099	7	AORIGIRL3.jpg	1	3500	2000	3.5	2.5	LEFT	-128.7	-153.375	-110.014	.	.	.	.	116.722	120.222	3.5	0	NaN	.	120.239	125.239	5	0	NaN	.		120.239	125.389	5.15	0	NaN	.	125.389	153.423	28.034	0	NaN	.
Subject405	Block8	1	1	1	1	1	17	Boundary	1023	2	Abananasundae.jpg	1	2500	1000	2.5	1.5	RIGHT	489.763	1839.71	134.781	.	.	.	.	125.389	127.889	2.5	0	NaN	.	127.906	131.906	4	0	NaN	.		127.906	147.406	19.5	0	NaN	.	147.406	161.123	13.717	0	NaN	.
Subject405	Block8	1	1	1	.	2	18	NB	924	2	ASCREEN3.jpg	0	1500	2000	1.5	2.5	RIGHT	450.811	53.0363	226.127	.	.	.	.	132.056	133.556	1.5	0	NaN	.	133.573	138.573	5	0	NaN	.		NA	NA	NA	0	NaN	1	NA	NA	NA	0	NaN	1
Subject405	Block8	1	1	1	.	3	19	NB	NaN		Atoybucketan4.jpg	1	2500	3000	2.5	3.5	RIGHT	116.606	-1813.43	-157.194	.	.	.	.	138.723	141.223	2.5	0	NaN	.	141.24	147.24	6	0	NaN	.		141.24	147.406	6.166	0	NaN	.	147.406	174.473	27.067	0	NaN	.
Subject405	Block8	1	1	1	1	4	20	NB	1485	1	Abowlofporrid.jpg	0	3500	2000	3.5	2.5	RIGHT	-260.234	-460.561	-84.3609	.	.	.	.	147.406	150.906	3.5	0	NaN	.	150.923	155.923	5	0	NaN	.		NA	NA	NA	0	NaN	1	NA	NA	NA	0	NaN	1
Subject405	Block8	1	1	1	1	5	21	NB	1071	2	ADINGHY.jpg	0	2500	1000	2.5	1.5	RIGHT	86.1191	1116.62	41.5153	.	.	.	.	156.106	158.606	2.5	0	NaN	.	158.623	162.623	4	0	NaN	.		NA	NA	NA	0	NaN	1	NA	NA	NA	0	NaN	1
Subject405	Block8	1	1	1	1	6	22	NB	1043	1	asparagus.jpg	1	1500	2000	1.5	2.5	RIGHT	103.91	-306.68	55.1752	.	.	.	.	162.773	164.273	1.5	0	NaN	.	164.29	169.29	5	0	NaN	.		164.29	184.773	20.483	0	NaN	.	184.773	197.457	12.684	0	NaN	.
Subject405	Block8	1	1	1	1	7	23	NB	827	2	26390325.thl.jpg	1	2500	2000	2.5	2.5	RIGHT	-26.2677	-1141.89	61.0406	.	.	.	.	169.457	171.957	2.5	0	NaN	.	171.973	176.973	5	0	NaN	.		NA	NA	NA	0	NaN	1	NA	NA	NA	0	NaN	1
Subject405	Block8	1	1	1	1	8	24	NB	692	1	26429123.thl.jpg	1	2500	2000	2.5	2.5	RIGHT	266.341	-847.371	172.25	.	.	.	.	177.123	179.623	2.5	0	NaN	.	179.64	184.64	5	0	NaN	.		179.64	184.773	5.133	0	NaN	.	184.773	212.79	28.017	0	NaN	.
Subject405	Block8	1	1	1	1	1	25	Boundary	1043	7	AGOLDCUP6.jpg	1	2500	2000	2.5	2.5	LEFT	-274.602	92.6322	-149.582	.	.	.	.	184.773	187.273	2.5	0	NaN	.	187.29	192.29	5	0	NaN	.		187.29	208.774	21.484	0	NaN	.	208.774	220.457	11.683	0	NaN	.
Subject405	Block8	1	1	1	1	2	26	NB	866	6	AMUSICSTA.jpg	1	2500	3000	2.5	3.5	LEFT	35.1818	453.239	62.4843	.	.	.	.	192.44	194.94	2.5	0	NaN	.	194.957	200.957	6	0	NaN	.		NA	NA	NA	0	NaN	1	NA	NA	NA	0	NaN	1
Subject405	Block8	1	1	1	1	3	27	NB	880	7	26439297.thl.jpg	1	3500	1000	3.5	1.5	LEFT	-106.963	-321.882	-116.269	.	.	.	.	201.107	204.607	3.5	0	NaN	.	204.624	208.624	4	0	NaN	.		204.624	208.774	4.15	0	NaN	.	208.774	237.791	29.017	0	NaN	.
Subject405	Block8	1	1	1	1	4	28	NB	NaN		Afoodgrinder2.jpg	1	1500	2000	1.5	2.5	LEFT	1.90831	-94.6014	-186.429	.	.	.	.	208.774	210.274	1.5	0	NaN	.	210.29	215.29	5	0	NaN	.		NA	NA	NA	0	NaN	1	NA	NA	NA	0	NaN	1
Subject405	Block8	1	1	1	1	5	29	NB	886	7	ACANTELOP.jpg	1	2500	2000	2.5	2.5	LEFT	200.933	-200.75	-14.0595	.	.	.	.	215.441	217.941	2.5	0	NaN	.	217.957	222.957	5	0	NaN	.		NA	NA	NA	0	NaN	1	NA	NA	NA	0	NaN	1
Subject405	Block8	1	1	1	.	6	30	NB	NaN		ACANDLE30.jpg	1	2500	3000	2.5	3.5	LEFT	166.123	495.368	-27.4074	.	.	.	.	223.107	225.607	2.5	0	NaN	.	225.624	231.624	6	0	NaN	.		NA	NA	NA	0	NaN	1	NA	NA	NA	0	NaN	1
Subject405	Block8	1	1	1	1	7	31	NB	1190	7	Adice10.jpg	1	3500	3000	3.5	3.5	LEFT	-28.0052	-1559.84	98.1715	.	.	.	.	231.774	235.274	3.5	0	NaN	.	235.291	241.291	6	0	NaN	.		NA	NA	NA	0	NaN	1	NA	NA	NA	0	NaN	1
Subject405	Block8	1	1	1	.	8	32	NB	NaN		AMANJUI2.jpg	0	3500	3000	3.5	3.5	LEFT	-125.05	137.83	-11.0984	.	.	.	.	241.441	244.941	3.5	0	NaN	.	244.958	250.958	6	0	NaN	.		NA	NA	NA	0	NaN	1	NA	NA	NA	0	NaN	1
Subject405	Block9	1	1	1	.	1	1	NB	623	1	Agraduationh2.jpg	0	2500	2000	2.5	2.5	LEFT	-153.216	108.906	-93.3749	.	.	.	.	3.624	6.124	2.5	0	NaN	.	6.141	11.141	5	0	NaN	.		6.141	25.658	19.517	0	NaN	.	25.658	39.358	13.7	6	50.1114	.
Subject405	Block9	1	1	1	.	2	2	NB	1454	7	Afirstaidkit3.jpg	0	2500	1000	2.5	1.5	LEFT	144.179	-946.601	89.296	.	.	.	.	11.308	13.808	2.5	0	NaN	.	13.824	17.824	4	0	NaN	.		NA	NA	NA	0	NaN	1	NA	NA	NA	0	NaN	1
Subject405	Block9	1	1	1	1	3	3	NB	1041	6	Abarn4.jpg	1	1500	3000	1.5	3.5	LEFT	200.604	142.385	-44.9876	.	.	.	.	17.991	19.491	1.5	0	NaN	.	19.508	25.508	6	0	NaN	.		19.508	25.658	6.15	0	NaN	.	25.658	52.692	27.034	13	38.0145	1
Subject405	Block9	1	1	1	.	4	4	NB	NaN		ASERVICEB.jpg	0	3500	2000	3.5	2.5	LEFT	271.391	729.726	-173.131	.	.	.	.	25.658	29.158	3.5	0	NaN	.	29.175	34.175	5	1	30	.		NA	NA	NA	0	NaN	1	NA	NA	NA	0	NaN	1
Subject405	Block9	1	1	1	1	5	5	NB	803	6	Abaleofhay.jpg	1	2500	2000	2.5	2.5	LEFT	190.246	-1206.8	113.484	0	0	1	1	34.341	36.841	2.5	0	0	1	36.858	41.858	5	7	84	1		NA	NA	NA	0	NaN	1	NA	NA	NA	0	NaN	1
Subject405	Block9	1	1	1	1	6	6	NB	NaN		APOGO4.jpg	0	2500	1000	2.5	1.5	LEFT	-1.00548	247.943	15.2283	0	0	1	1	42.008	44.508	2.5	0	0	1	44.525	48.525	4	3	45	1		44.525	66.025	21.5	8	22.3256	1	66.025	77.742	11.717	2	10.2415	1
Subject405	Block9	1	1	1	1	7	7	NB	970	6	Abinder6.jpg	0	1500	3000	1.5	3.5	LEFT	-276.464	1268.01	-67.1606	1	0	1	1	48.675	50.175	1.5	0	0	1	50.192	56.192	6	3	30	1		NA	NA	NA	0	NaN	1	NA	NA	NA	0	NaN	1
Subject405	Block9	1	1	1	1	8	8	NB	965	7	23024623.thl.jpg	1	3500	3000	3.5	3.5	LEFT	-148.059	-508.008	-20.377	0	0	1	1	56.342	59.842	3.5	0	0	1	59.858	65.858	6	2	20	1		59.858	66.025	6.167	2	19.4584	1	66.025	93.126	27.101	9	19.9255	1
Subject405	Block9	1	1	1	1	1	9	Boundary	705	2	Ajetski15.jpg	0	3500	1000	3.5	1.5	RIGHT	298.842	-686.399	5.63297	0	0	1	1	66.025	69.525	3.5	0	0	1	69.542	73.542	4	2	30	1		69.542	87.109	17.567	8	27.324	1	87.109	102.809	15.7	5	19.1083	1
Subject405	Block9	1	1	1	1	2	10	NB	831	1	26687944.thl.jpg	0	1500	1000	1.5	1.5	RIGHT	17.9747	-358.705	50.615	0	0	1	1	73.725	75.225	1.5	0	0	1	75.242	79.242	4	3	45	1		NA	NA	NA	0	NaN	1	NA	NA	NA	0	NaN	1
Subject405	Block9	1	1	1	1	3	11	NB	1637	2	acquarium.jpg	1	1500	3000	1.5	3.5	RIGHT	130.766	677.04	78.1142	3	0	1	1	79.392	80.892	1.5	0	0	1	80.909	86.909	6	3	30	1		80.909	87.109	6.2	3	29.0323	1	87.109	114.159	27.05	10	22.1811	1
Subject405	Block9	1	1	1	1	4	12	NB	780	2	31023139.thl.jpg	0	3500	3000	3.5	3.5	RIGHT	36.3894	1345.8	-67.9965	0	0	1	1	87.109	90.609	3.5	0	0	1	90.626	96.626	6	3	30	1		NA	NA	NA	0	NaN	1	NA	NA	NA	0	NaN	1
Subject405	Block9	1	1	1	1	5	13	NB	549	2	APHONEFA2.jpg	1	3500	1000	3.5	1.5	RIGHT	372.947	-452.495	25.188	0	0	1	1	96.792	100.292	3.5	0	0	1	100.309	104.309	4	2	30	1		NA	NA	NA	0	NaN	1	NA	NA	NA	0	NaN	1
Subject405	Block9	1	1	1	1	6	14	NB	NaN		AEIFFELTO.jpg	1	1500	1000	1.5	1.5	RIGHT	21.2818	-347.883	-56.8475	0	0	1	1	104.459	105.959	1.5	0	0	1	105.976	109.976	4	2	30	1		105.976	125.509	19.533	9	27.6455	1	125.509	139.193	13.684	1	4.3847	1
Subject405	Block9	1	1	1	1	7	15	NB	1682	2	ACOWBELL6.jpg	0	1500	2000	1.5	2.5	RIGHT	83.1795	1054.19	26.6453	2	0	1	1	110.142	111.642	1.5	0	0	1	111.659	116.659	5	3	36	1		NA	NA	NA	0	NaN	1	NA	NA	NA	0	NaN	1
Subject405	Block9	1	1	1	1	8	16	NB	1254	1	ACANOL.jpg	1	2500	3000	2.5	3.5	RIGHT	-7.01702	594.433	117.611	0	2	1	1	116.826	119.326	2.5	2	48	1	119.343	125.343	6	2	20	1		119.343	125.509	6.166	2	19.4616	1	125.509	152.543	27.034	7	15.536	1
Subject405	Block9	1	1	1	1	1	17	Boundary	1367	7	Ababmonit.jpg	1	3500	2000	3.5	2.5	LEFT	-147.468	-494.828	-79.8605	0	0	1	1	125.509	129.009	3.5	0	0	1	129.026	134.026	5	1	12	1		129.026	147.526	18.5	7	22.7027	1	147.526	162.226	14.7	4	16.3265	1
Subject405	Block9	1	1	1	.	2	18	NB	NaN		ATABLES5.jpg	1	2500	1000	2.5	1.5	LEFT	-237.182	725.412	-13.8538	0	0	1	1	134.176	136.676	2.5	0	0	1	136.693	140.693	4	2	30	1		NA	NA	NA	0	NaN	1	NA	NA	NA	0	NaN	1
Subject405	Block9	1	1	1	.	3	19	NB	NaN		Acandlehold17.jpg	1	1500	2000	1.5	2.5	LEFT	-28.6858	-321.184	-78.7978	2	0	1	1	140.86	142.36	1.5	0	0	1	142.376	147.376	5	4	48	1		142.376	147.526	5.15	4	46.6019	1	147.526	175.593	28.067	11	23.5152	1
Subject405	Block9	1	1	1	1	4	20	NB	1238	7	26421368.thl.jpg	1	2500	3000	2.5	3.5	LEFT	278.421	-403.319	12.0139	0	0	1	1	147.526	150.026	2.5	0	0	1	150.043	156.043	6	1	10	1		NA	NA	NA	0	NaN	1	NA	NA	NA	0	NaN	1
Subject405	Block9	1	1	1	1	5	21	NB	1289	6	ADRILL3.jpg	1	3500	2000	3.5	2.5	LEFT	169.665	-786.637	4.39407	0	0	1	1	156.21	159.71	3.5	0	0	1	159.726	164.726	5	3	36	1		NA	NA	NA	0	NaN	1	NA	NA	NA	0	NaN	1
Subject405	Block9	1	1	1	1	6	22	NB	1433	6	ACANE2.jpg	1	2500	1000	2.5	1.5	LEFT	69.5875	131.256	-49.9394	0	0	1	1	164.893	167.393	2.5	0	0	1	167.41	171.41	4	2	30	1		167.41	185.927	18.517	8	25.9221	1	185.927	200.61	14.683	6	24.5182	1
Subject405	Block9	1	1	1	1	7	23	NB	1221	7	ACHALCED2.jpg	1	1500	2000	1.5	2.5	LEFT	270.833	1288.77	-106.598	1	1	1	1	171.577	173.077	1.5	1	40	1	173.093	178.093	5	4	48	1		NA	NA	NA	0	NaN	1	NA	NA	NA	0	NaN	1
Subject405	Block9	1	1	1	1	8	24	NB	841	6	Abuilding5.jpg	1	2500	2000	2.5	2.5	LEFT	-15.106	-871.936	-35.0964	0	0	1	1	178.243	180.743	2.5	0	0	1	180.76	185.76	5	1	12	1		180.76	185.927	5.167	1	11.6122	1	185.927	213.944	28.017	13	27.8402	1
Subject405	Block9	1	1	1	1	1	25	Boundary	682	2	Aancientstat3.jpg	1	2500	3000	2.5	3.5	RIGHT	-55.5697	1208.77	51.8466	0	0	1	1	185.927	188.427	2.5	0	0	1	188.443	194.443	6	5	50	1		188.443	208.927	20.484	10	29.2912	1	208.927	221.611	12.684	3	14.1911	1
Subject405	Block9	1	1	1	1	2	26	NB	1210	1	Afaucet9.jpg	1	3500	1000	3.5	1.5	RIGHT	-88.1974	-138.761	-30.4431	0	0	1	1	194.594	198.094	3.5	1	17.1429	1	198.11	202.11	4	1	15	1		NA	NA	NA	0	NaN	1	NA	NA	NA	0	NaN	1
Subject405	Block9	1	1	1	1	3	27	NB	883	2	ASALABOW4.jpg	1	1500	2000	1.5	2.5	RIGHT	56.1039	-564.148	35.4515	1	0	1	1	202.26	203.76	1.5	0	0	1	203.777	208.777	5	3	36	1		203.777	208.927	5.15	3	34.9515	1	208.927	236.944	28.017	17	36.4065	1
Subject405	Block9	1	1	1	1	4	28	NB	1196	1	22919000.thl.jpg	1	2500	2000	2.5	2.5	RIGHT	15.5865	286.126	22.0629	0	1	1	1	208.927	211.427	2.5	1	24	1	211.444	216.444	5	2	24	1		NA	NA	NA	0	NaN	1	NA	NA	NA	0	NaN	1
Subject405	Block9	1	1	1	1	5	29	NB	NaN		Alifebuo3.jpg	1	2500	2000	2.5	2.5	RIGHT	121.747	131.612	-10.4719	0	0	1	1	216.594	219.094	2.5	0	0	1	219.111	224.111	5	4	48	1		NA	NA	NA	0	NaN	1	NA	NA	NA	0	NaN	1
Subject405	Block9	1	1	1	.	6	30	NB	705	2	ALOVSEA10.jpg	0	2500	2000	2.5	2.5	RIGHT	513.981	212.378	237.281	1	2	1	1	224.261	226.761	2.5	2	48	1	226.777	231.777	5	4	48	1		NA	NA	NA	0	NaN	1	NA	NA	NA	0	NaN	1
Subject405	Block9	1	1	1	1	7	31	NB	NaN		Asandal7.jpg	0	2500	3000	2.5	3.5	RIGHT	-8.63717	-806.912	-254.057	0	1	1	1	231.927	234.427	2.5	1	24	1	234.444	240.444	6	4	40	1		NA	NA	NA	0	NaN	1	NA	NA	NA	0	NaN	1
Subject405	Block9	1	1	1	.	8	32	NB	667	1	Aleaf75.jpg	1	3500	3000	3.5	3.5	RIGHT	-107.754	-120.005	46.7445	0	0	1	1	240.611	244.111	3.5	0	0	1	244.128	250.128	6	3	30	1		NA	NA	NA	0	NaN	1	NA	NA	NA	0	NaN	1
Subject405	Block10	1	1	1	.	1	1	NB	1226	7	APARSLEY.jpg	1	1500	1000	1.5	1.5	LEFT	121.04	-936.353	10.1268	.	.	.	.	3.618	5.118	1.5	0	NaN	.	5.134	9.134	4	0	NaN	.		5.134	24.668	19.534	0	0	.	24.668	38.351	13.683	3	13.155	1
Subject405	Block10	1	1	1	.	2	2	NB	1157	6	ALITTERB2.jpg	0	1500	2000	1.5	2.5	LEFT	-24.4781	450.643	-6.97049	.	.	.	.	9.301	10.801	1.5	0	NaN	.	10.818	15.818	5	0	NaN	.		NA	NA	NA	0	NaN	1	NA	NA	NA	0	NaN	1
Subject405	Block10	1	1	1	1	3	3	NB	822	7	26375982.thl.jpg	1	2500	3000	2.5	3.5	LEFT	-472.166	2747.61	-36.3619	.	.	.	.	16.001	18.501	2.5	0	NaN	.	18.518	24.518	6	0	0	.		18.518	24.668	6.15	0	0	.	24.668	51.702	27.034	22	48.8274	1
Subject405	Block10	1	1	1	.	4	4	NB	1077	7	ACOMB11.jpg	0	3500	2000	3.5	2.5	LEFT	-238.865	-561.16	19.2442	0	0	1	1	24.668	28.168	3.5	0	0	1	28.185	33.185	5	2	24	1		NA	NA	NA	0	NaN	1	NA	NA	NA	0	NaN	1
Subject405	Block10	1	1	1	1	5	5	NB	1243	6	Agardeningpai.jpg	1	2500	1000	2.5	1.5	LEFT	66.5545	-680.302	1.16041	0	0	1	1	33.335	35.835	2.5	0	0	1	35.851	39.851	4	1	15	1		NA	NA	NA	0	NaN	1	NA	NA	NA	0	NaN	1
Subject405	Block10	1	1	1	1	6	6	NB	1639	7	Atoyblocks.jpg	1	1500	2000	1.5	2.5	LEFT	20.8114	-673.444	5.46631	0	0	1	1	40.001	41.501	1.5	0	0	1	41.518	46.518	5	9	108	1		41.518	64.035	22.517	25	124.496	.	64.035	74.752	10.717	0	NaN	.
Subject405	Block10	1	1	1	1	7	7	NB	864	6	Apitchfork4.jpg	1	2500	3000	2.5	3.5	LEFT	-96.7715	-551.192	-119.912	8	4	1	1	46.685	49.185	2.5	6	144	1	49.202	55.202	6	10	137.488	.		NA	NA	NA	0	NaN	1	NA	NA	NA	0	NaN	1
Subject405	Block10	1	1	1	1	8	8	NB	861	6	airhocckytable.jpg	1	3500	2000	3.5	2.5	LEFT	-71.0272	631.933	96.1068	.	.	.	.	55.368	58.868	3.5	0	NaN	.	58.885	63.885	5	0	NaN	.		58.885	64.035	5.15	0	NaN	.	64.035	92.102	28.067	0	NaN	.
Subject405	Block10	1	1	1	1	1	9	Boundary	NaN		26434297.thl.jpg	1	2500	1000	2.5	1.5	RIGHT	332.545	536.583	-101.93	.	.	.	.	64.035	66.535	2.5	0	NaN	.	66.552	70.552	4	0	NaN	.		66.552	87.085	20.533	0	NaN	.	87.085	99.769	12.684	0	NaN	.
Subject405	Block10	1	1	1	1	2	10	NB	650	1	Atoycoil.jpg	1	1500	3000	1.5	3.5	RIGHT	-85.2552	879.409	19.3276	.	.	.	.	70.735	72.235	1.5	0	NaN	.	72.252	78.252	6	0	NaN	.		NA	NA	NA	0	NaN	1	NA	NA	NA	0	NaN	1
Subject405	Block10	1	1	1	1	3	11	NB	958	1	AHONEYJA2.jpg	1	3500	2000	3.5	2.5	RIGHT	18.9964	-521.653	175.853	.	.	.	.	78.419	81.919	3.5	0	NaN	.	81.935	86.935	5	0	NaN	.		81.935	87.085	5.15	0	NaN	.	87.085	115.119	28.034	0	NaN	.
Subject405	Block10	1	1	1	1	4	12	NB	1422	1	26555896.thl.jpg	0	2500	2000	2.5	2.5	RIGHT	161.501	-242.085	-38.2212	.	.	.	.	87.085	89.585	2.5	0	NaN	.	89.602	94.602	5	0	NaN	.		NA	NA	NA	0	NaN	1	NA	NA	NA	0	NaN	1
Subject405	Block10	1	1	1	1	5	13	NB	838	2	8055181.thl.jpg	1	2500	2000	2.5	2.5	RIGHT	181.71	476.067	-13.884	.	.	.	.	94.752	97.252	2.5	0	NaN	.	97.269	102.269	5	0	NaN	.		NA	NA	NA	0	NaN	1	NA	NA	NA	0	NaN	1
Subject405	Block10	1	1	1	1	6	14	NB	790	1	26374346.thl.jpg	1	2500	2000	2.5	2.5	RIGHT	169.69	477.68	71.6332	.	.	.	.	102.436	104.936	2.5	0	NaN	.	104.952	109.952	5	0	NaN	.		104.952	126.469	21.517	0	NaN	.	126.469	138.153	11.684	23	185.784	.
Subject405	Block10	1	1	1	1	7	15	NB	1158	1	Athermosand12.jpg	1	2500	3000	2.5	3.5	RIGHT	-119.791	-806.499	-141.832	.	.	.	.	110.102	112.602	2.5	0	NaN	.	112.619	118.619	6	0	NaN	.		NA	NA	NA	0	NaN	1	NA	NA	NA	0	NaN	1
Subject405	Block10	1	1	1	1	8	16	NB	NaN		8018499.thl.jpg	1	3500	1000	3.5	1.5	RIGHT	-28.3277	-663.388	36.7356	.	.	.	.	118.786	122.286	3.5	0	NaN	.	122.303	126.303	4	0	NaN	.		122.303	126.469	4.166	0	NaN	.	126.469	155.486	29.017	35	84.8113	1
Subject405	Block10	1	1	1	1	1	17	Boundary	1383	6	Aornamentalt5.jpg	1	1500	2000	1.5	2.5	LEFT	-39.3647	-15.7862	5.01379	.	.	.	.	126.469	127.969	1.5	0	NaN	.	127.986	132.986	5	20	530.973	.		127.986	149.47	21.484	31	99.2318	1	149.47	161.153	11.683	11	67.2155	1
Subject405	Block10	1	1	1	.	2	18	NB	1354	6	Abucketwithcl.jpg	0	2500	2000	2.5	2.5	LEFT	-419.608	-646.603	46.063	0	0	1	1	133.136	135.636	2.5	0	0	1	135.653	140.653	5	5	60	1		NA	NA	NA	0	NaN	1	NA	NA	NA	0	NaN	1
Subject405	Block10	1	1	1	.	3	19	NB	1296	6	Agasblower2.jpg	1	2500	3000	2.5	3.5	LEFT	158.039	-915.213	-34.9516	2	0	1	1	140.803	143.303	2.5	0	0	1	143.319	149.319	6	5	50	1		143.319	149.47	6.151	6	58.5271	1	149.47	176.487	27.017	28	88.121	.
Subject405	Block10	1	1	1	1	4	20	NB	1140	6	ACOFFTA18.jpg	0	3500	1000	3.5	1.5	LEFT	41.9476	-354.668	-29.7408	1	1	1	1	149.47	152.97	3.5	2	34.2857	1	152.986	156.986	4	2	30	1		NA	NA	NA	0	NaN	1	NA	NA	NA	0	NaN	1
Subject405	Block10	1	1	1	1	5	21	NB	1253	7	26433849.thl.jpg	1	1500	2000	1.5	2.5	LEFT	84.7208	678.329	-16.585	1	3	1	1	157.136	158.636	1.5	3	120	1	158.653	163.653	5	5	423.729	.		NA	NA	NA	0	NaN	1	NA	NA	NA	0	NaN	1
Subject405	Block10	1	1	1	1	6	22	NB	761	6	22856988.thl.jpg	1	2500	2000	2.5	2.5	LEFT	156.283	-343.343	-41.5361	4	3	.	.	163.803	166.303	2.5	3	180.723	.	166.32	171.32	5	3	62.8492	.		166.32	187.82	21.5	26	90.7399	1	187.82	199.504	11.684	11	62.0322	1
Subject405	Block10	1	1	1	1	7	23	NB	1316	6	ASTAMPS.jpg	1	2500	2000	2.5	2.5	LEFT	-142.679	-210.415	118.352	2	2	1	1	171.47	173.97	2.5	2	48	1	173.987	178.987	5	8	96	1		NA	NA	NA	0	NaN	1	NA	NA	NA	0	NaN	1
Subject405	Block10	1	1	1	1	8	24	NB	943	6	Ashelf27.jpg	1	2500	3000	2.5	3.5	LEFT	228.583	29.3439	223.861	0	1	1	1	179.137	181.637	2.5	5	120	1	181.653	187.653	6	8	125.392	.		181.653	187.82	6.167	8	120.14	.	187.82	214.82	27	25	79.9744	.
Subject405	Block10	1	1	1	1	1	25	Boundary	1072	2	Achest20.jpg	1	3500	1000	3.5	1.5	RIGHT	-271.816	-420.04	-358.828	2	0	1	1	187.82	191.32	3.5	1	17.1429	1	191.337	195.337	4	1	15	1		191.337	209.804	18.467	20	87.9107	.	209.804	224.487	14.683	13	88.8039	.
Subject405	Block10	1	1	1	1	2	26	NB	1336	1	8257273.thl.jpg	1	1500	2000	1.5	2.5	RIGHT	131.714	-1300.41	4.40734	1	5	1	1	195.487	196.987	1.5	5	200	1	197.004	202.004	5	4	100.167	.		NA	NA	NA	0	NaN	1	NA	NA	NA	0	NaN	1
Subject405	Block10	1	1	1	1	3	27	NB	1124	2	AHEADSET.jpg	1	2500	2000	2.5	2.5	RIGHT	29.3416	1125.32	-96.6345	0	5	1	.	202.154	204.654	2.5	5	120	1	204.67	209.67	5	4	86.0832	.		204.67	209.804	5.134	4	82.1598	.	209.804	237.837	28.033	32	86.7458	1
Subject405	Block10	1	1	1	1	4	28	NB	1628	1	10049464.thl.jpg	1	2500	3000	2.5	3.5	RIGHT	428.4	1781.43	105.99	0	3	1	1	209.804	212.304	2.5	3	153.584	.	212.32	218.32	6	7	290.055	.		NA	NA	NA	0	NaN	1	NA	NA	NA	0	NaN	1
Subject405	Block10	1	1	1	1	5	29	NB	783	1	26377601.thl.jpg	1	3500	1000	3.5	1.5	RIGHT	130.355	1232.16	189.722	6	0	1	1	218.471	221.971	3.5	0	0	1	221.987	225.987	4	3	45	1		NA	NA	NA	0	NaN	1	NA	NA	NA	0	NaN	1
Subject405	Block10	1	1	1	.	6	30	NB	917	2	Apokerchips3.jpg	0	1500	2000	1.5	2.5	RIGHT	-7.01355	-773.138	17.2267	0	3	1	1	226.154	227.654	1.5	3	120	1	227.671	232.671	5	10	120	1		NA	NA	NA	0	NaN	1	NA	NA	NA	0	NaN	1
Subject405	Block10	1	1	1	1	7	31	NB	760	1	Abottleopener.jpg	1	2500	3000	2.5	3.5	RIGHT	-171.092	-725.671	-14.7594	0	3	1	1	232.821	235.321	2.5	3	72	1	235.337	241.337	6	7	70	1		NA	NA	NA	0	NaN	1	NA	NA	NA	0	NaN	1
Subject405	Block10	1	1	1	.	8	32	NB	1066	2	Acartonofegg3.jpg	0	3500	3000	3.5	3.5	RIGHT	84.5651	-748.2	41.7487	0	4	1	1	241.488	244.988	3.5	5	85.7143	1	245.004	251.004	6	10	100	1		NA	NA	NA	0	NaN	1	NA	NA	NA	0	NaN	1
Subject406	Block1	1	1	1	.	1	1	NB	1035	1	APINGPON3.jpg	1	1500	2000	1.5	2.5	RIGHT	-11.8195	167.696	55.2952	3	0	1	1	3.649	5.149	1.5	0	0	1	5.165	10.165	5	4	48	1		5.165	26.632	21.467	14	39.1298	1	26.632	38.433	11.801	10	50.8431	1
Subject406	Block1	1	1	1	.	2	2	NB	1670	2	Apairofrubbe3.jpg	0	2500	3000	2.5	3.5	RIGHT	94.4467	-125.296	34.9389	0	1	1	1	10.316	12.816	2.5	2	48	1	12.832	18.832	6	6	60	1		NA	NA	NA	0	NaN	1	NA	NA	NA	0	NaN	1
Subject406	Block1	1	1	1	1	3	3	NB	1223	1	ACAFLATT3.jpg	1	3500	1000	3.5	1.5	RIGHT	-128.531	388.298	-26.404	3	0	1	1	18.982	22.482	3.5	0	0	1	22.499	26.499	4	2	30	1		22.499	26.632	4.133	2	29.0346	1	26.632	55.766	29.134	22	45.3079	1
Subject406	Block1	1	1	1	.	4	4	NB	1287	1	Astrawberryde.jpg	1	1500	2000	1.5	2.5	RIGHT	-133.431	-43.0077	-25.2786	1	3	1	1	26.632	28.132	1.5	3	120	1	28.149	33.149	5	6	72	1		NA	NA	NA	0	NaN	1	NA	NA	NA	0	NaN	1
Subject406	Block1	1	1	1	1	5	5	NB	1118	1	ASALABOW4.jpg	1	2500	3000	2.5	3.5	RIGHT	11.2435	-288.135	-21.6588	1	0	1	1	33.416	35.916	2.5	0	0	1	35.933	41.933	6	4	40	1		NA	NA	NA	0	NaN	1	NA	NA	NA	0	NaN	1
Subject406	Block1	1	1	1	1	6	6	NB	1288	2	AAIRPUMP2.jpg	1	3500	2000	3.5	2.5	RIGHT	150.464	368.424	0.120462	0	0	1	1	42.083	45.583	3.5	0	0	1	45.599	50.599	5	6	72	1		45.599	68.1	22.501	17	45.3313	1	68.1	78.8	10.7	4	22.4299	1
Subject406	Block1	1	1	1	1	7	7	NB	775	2	A95CHEROK.jpg	0	2500	3000	2.5	3.5	RIGHT	-127.914	668.619	-31.0301	2	0	1	1	50.749	53.249	2.5	0	0	1	53.266	59.266	6	8	80	1		NA	NA	NA	0	NaN	1	NA	NA	NA	0	NaN	1
Subject406	Block1	1	1	1	1	8	8	NB	1010	2	AEIFFELTO.jpg	1	3500	2000	3.5	2.5	RIGHT	-59.9197	359.914	54.1681	2	0	1	1	59.433	62.933	3.5	0	0	1	62.95	67.95	5	3	36	1		62.95	68.1	5.15	3	34.9515	1	68.1	96.133	28.033	19	44.3696	1
Subject406	Block1	1	1	1	1	1	9	Boundary	1747	6	8256530.thl.jpg	1	2500	1000	2.5	1.5	LEFT	97.7654	-890.772	28.3145	0	2	1	1	68.1	70.6	2.5	2	48	1	70.616	74.616	4	1	15	1		70.616	90.117	19.501	13	45.4522	1	90.117	103.8	13.683	12	52.62	1
Subject406	Block1	1	1	1	1	2	10	NB	1559	6	26421740.thl.jpg	1	1500	2000	1.5	2.5	LEFT	166.746	-176.008	-46.5579	1	1	1	1	74.783	76.283	1.5	1	40	1	76.3	81.3	5	2	44.843	.		NA	NA	NA	0	NaN	1	NA	NA	NA	0	NaN	1
Subject406	Block1	1	1	1	1	3	11	NB	1240	7	22910996.thl.jpg	1	2500	3000	2.5	3.5	LEFT	110.397	107.114	105.199	1	2	1	.	81.45	83.95	2.5	2	48	1	83.967	89.967	6	7	70	1		83.967	90.117	6.15	7	68.2927	1	90.117	117.117	27	29	64.4444	1
Subject406	Block1	1	1	1	1	4	12	NB	1080	6	Astonecarvin8.jpg	1	3500	2000	3.5	2.5	LEFT	-7.57263	671.464	-3.05367	1	0	1	1	90.117	93.617	3.5	0	0	1	93.633	98.633	5	8	96	1		NA	NA	NA	0	NaN	1	NA	NA	NA	0	NaN	1
Subject406	Block1	1	1	1	1	5	13	NB	NaN		APERSRUG.jpg	1	2500	1000	2.5	1.5	LEFT	-59.7651	-328.827	39.4069	2	0	1	1	98.783	101.283	2.5	1	24	1	101.3	105.3	4	4	60	1		NA	NA	NA	0	NaN	1	NA	NA	NA	0	NaN	1
Subject406	Block1	1	1	1	1	6	14	NB	1338	7	ABLLIGHTB.jpg	1	1500	2000	1.5	2.5	LEFT	83.3121	635.3	40.985	1	2	1	1	105.433	106.933	1.5	2	80	1	106.95	111.95	5	12	144	1		106.95	125.434	18.484	30	97.3815	1	125.434	140.117	14.683	10	40.8636	1
Subject406	Block1	1	1	1	1	7	15	NB	NaN		ACAESALAD.jpg	0	2500	1000	2.5	1.5	LEFT	-52.4394	-242.232	-34.6988	3	0	1	1	112.1	114.6	2.5	0	0	1	114.617	118.617	4	5	75	1		NA	NA	NA	0	NaN	1	NA	NA	NA	0	NaN	1
Subject406	Block1	1	1	1	1	8	16	NB	1542	7	ACHEESEB3.jpg	1	1500	2000	1.5	2.5	LEFT	-18.6801	601.738	6.34348	2	0	1	1	118.767	120.267	1.5	0	0	1	120.284	125.284	5	13	156	1		120.284	125.434	5.15	13	151.456	1	125.434	153.451	28.017	24	51.3974	1
Subject406	Block1	1	1	1	1	1	17	Boundary	1395	2	Ababseat2.jpg	1	2500	3000	2.5	3.5	RIGHT	155.969	-117.406	92.3461	0	1	1	1	125.434	127.934	2.5	1	24	1	127.95	133.95	6	4	40	1		127.95	149.434	21.484	17	47.4772	1	149.434	161.117	11.683	14	71.8993	1
Subject406	Block1	1	1	1	.	2	18	NB	1731	1	26375982.thl.jpg	1	3500	2000	3.5	2.5	RIGHT	-193.902	356.568	-75.5675	0	2	1	1	134.1	137.6	3.5	2	34.2857	1	137.617	142.617	5	6	72	1		NA	NA	NA	0	NaN	1	NA	NA	NA	0	NaN	1
Subject406	Block1	1	1	1	.	3	19	NB	1186	1	Agardeningshe.jpg	1	2500	1000	2.5	1.5	RIGHT	1.65523	105.534	-38.773	2	0	1	1	142.767	145.267	2.5	0	0	1	145.284	149.284	4	5	75	1		145.284	149.434	4.15	5	72.2892	1	149.434	178.451	29.017	22	45.4906	1
Subject406	Block1	1	1	1	1	4	20	NB	1538	1	26424478.thl.jpg	1	1500	2000	1.5	2.5	RIGHT	58.9971	-838.969	13.3964	2	0	1	1	149.434	150.934	1.5	0	0	1	150.951	155.951	5	8	96	1		NA	NA	NA	0	NaN	1	NA	NA	NA	0	NaN	1
Subject406	Block1	1	1	1	1	5	21	NB	1329	1	Adiamondring3.jpg	1	2500	3000	2.5	3.5	RIGHT	40.6365	197.503	26.6239	0	0	1	1	156.101	158.601	2.5	0	0	1	158.617	164.617	6	8	80	1		NA	NA	NA	0	NaN	1	NA	NA	NA	0	NaN	1
Subject406	Block1	1	1	1	1	6	22	NB	1733	2	ABANJO5.jpg	1	3500	2000	3.5	2.5	RIGHT	-82.686	-138.621	13.6232	0	0	1	1	164.768	168.268	3.5	0	0	1	168.284	173.284	5	6	72	1		168.284	187.785	19.501	14	43.0747	1	187.785	201.468	13.683	12	52.62	1
Subject406	Block1	1	1	1	1	7	23	NB	1630	2	ASTEPPER.jpg	1	2500	2000	2.5	2.5	RIGHT	117.526	-452.927	-60.8152	1	0	1	1	173.434	175.934	2.5	0	0	1	175.951	180.951	5	2	24	1		NA	NA	NA	0	NaN	1	NA	NA	NA	0	NaN	1
Subject406	Block1	1	1	1	1	8	24	NB	1059	2	26392231.thl.jpg	1	2500	1000	2.5	1.5	RIGHT	76.7183	107.532	31.4516	0	1	1	1	181.101	183.601	2.5	1	24	1	183.618	187.618	4	5	75	1		183.618	187.785	4.167	5	71.9942	1	187.785	216.818	29.033	22	45.4655	1
Subject406	Block1	1	1	1	1	1	25	Boundary	1573	7	AARTPLANT.jpg	1	1500	3000	1.5	3.5	LEFT	-58.2141	-443.475	91.7027	0	1	1	1	187.785	189.285	1.5	1	40	1	189.301	195.301	6	7	70	1		189.301	211.802	22.501	18	47.9979	1	211.802	222.485	10.683	8	44.9312	1
Subject406	Block1	1	1	1	1	2	26	NB	1349	7	Athermosand12.jpg	1	3500	2000	3.5	2.5	LEFT	-38.3761	551.627	51.2273	1	0	1	1	195.451	198.951	3.5	0	0	1	198.968	203.968	5	6	72	1		NA	NA	NA	0	NaN	1	NA	NA	NA	0	NaN	1
Subject406	Block1	1	1	1	1	3	27	NB	1373	6	26394018.thl.jpg	1	2500	2000	2.5	2.5	LEFT	55.1856	535.142	-73.545	0	1	1	1	204.118	206.618	2.5	1	24	1	206.635	211.635	5	4	48	1		206.635	211.802	5.167	4	46.4486	1	211.802	240.069	28.267	19	40.3297	1
Subject406	Block1	1	1	1	1	4	28	NB	NaN		ADOGFOOD.jpg	1	2500	1000	2.5	1.5	LEFT	30.6144	620.173	-49.533	0	0	1	1	211.802	214.302	2.5	0	0	1	214.318	218.318	4	5	75	1		NA	NA	NA	0	NaN	1	NA	NA	NA	0	NaN	1
Subject406	Block1	1	1	1	1	5	29	NB	NaN		AFERRAF40.jpg	1	1500	3000	1.5	3.5	LEFT	144.822	454.236	20.3746	2	0	1	1	218.468	219.968	1.5	0	0	1	219.985	225.985	6	3	30	1		NA	NA	NA	0	NaN	1	NA	NA	NA	0	NaN	1
Subject406	Block1	1	1	1	.	6	30	NB	966	7	Alock34.jpg	1	3500	2000	3.5	2.5	LEFT	-170.352	-911.961	30.26	0	0	1	1	226.152	229.652	3.5	0	0	1	229.668	234.668	5	8	96	1		NA	NA	NA	0	NaN	1	NA	NA	NA	0	NaN	1
Subject406	Block1	1	1	1	1	7	31	NB	1588	6	ATEALANT8.jpg	1	2500	2000	2.5	2.5	LEFT	-160.097	455.216	3.46762	2	0	1	1	235.052	237.552	2.5	0	0	1	237.569	242.569	5	3	36	1		NA	NA	NA	0	NaN	1	NA	NA	NA	0	NaN	1
Subject406	Block1	1	1	1	.	8	32	NB	1574	6	AFBLADE.jpg	1	2500	3000	2.5	3.5	LEFT	283.036	102.193	-28.4842	1	0	1	1	242.719	245.219	2.5	0	0	1	245.235	251.235	6	4	40	1		NA	NA	NA	0	NaN	1	NA	NA	NA	0	NaN	1
Subject406	Block2	1	1	1	.	1	1	NB	1473	1	Abackpack11.jpg	1	1500	3000	1.5	3.5	RIGHT	0.289302	-275.209	-29.4424	4	1	1	1	3.625	5.125	1.5	1	40	1	5.141	11.141	6	10	100	1		5.141	28.675	23.534	23	58.6386	1	28.675	38.358	9.683	10	61.9643	1
Subject406	Block2	1	1	1	.	2	2	NB	1183	2	26433942.thl.jpg	1	3500	3000	3.5	3.5	RIGHT	-9.43223	49.0315	6.59476	2	0	1	1	11.341	14.841	3.5	1	17.1429	1	14.858	20.858	6	3	30	1		NA	NA	NA	0	NaN	1	NA	NA	NA	0	NaN	1
Subject406	Block2	1	1	1	1	3	3	NB	981	2	26377777.thl.jpg	1	3500	1000	3.5	1.5	RIGHT	178.773	1340.32	14.9354	1	3	1	1	21.008	24.508	3.5	3	51.4286	1	24.525	28.525	4	6	90	1		24.525	28.675	4.15	6	86.747	1	28.675	57.659	28.984	26	53.8228	1
Subject406	Block2	1	1	1	.	4	4	NB	1027	2	22875816.thl.jpg	1	1500	1000	1.5	1.5	RIGHT	18.9114	-250.851	16.7234	3	2	1	1	28.675	30.175	1.5	2	80	1	30.192	34.192	4	6	90	1		NA	NA	NA	0	NaN	1	NA	NA	NA	0	NaN	1
Subject406	Block2	1	1	1	1	5	5	NB	1729	2	ASTRAINE8.jpg	1	1500	3000	1.5	3.5	RIGHT	-157.134	-196.501	13.252	3	0	1	1	34.342	35.842	1.5	0	0	1	35.858	41.858	6	6	60	1		NA	NA	NA	0	NaN	1	NA	NA	NA	0	NaN	1
Subject406	Block2	1	1	1	1	6	6	NB	1329	2	AEAREXAM2.jpg	1	3500	3000	3.5	3.5	RIGHT	124.827	-1.52948	-22.8016	2	0	1	1	41.975	45.475	3.5	0	0	1	45.492	51.492	6	8	80	1		45.492	65.959	20.467	21	61.5625	1	65.959	78.676	12.717	21	103.541	1
Subject406	Block2	1	1	1	1	7	7	NB	870	2	26372785.thl.jpg	1	3500	1000	3.5	1.5	RIGHT	93.689	714.397	35.6964	0	0	1	1	51.642	55.142	3.5	0	0	1	55.159	59.159	4	5	75	1		NA	NA	NA	0	NaN	1	NA	NA	NA	0	NaN	1
Subject406	Block2	1	1	1	1	8	8	NB	1705	2	ATOQUE4.jpg	1	1500	2000	1.5	2.5	RIGHT	58.4137	773.764	-0.791043	1	2	1	1	59.309	60.809	1.5	2	80	1	60.825	65.825	5	6	72	1		60.825	65.959	5.134	6	70.1208	1	65.959	94.009	28.05	58	135.756	1
Subject406	Block2	1	1	1	1	1	9	Boundary	1419	6	Akeyboard3.jpg	1	2500	2000	2.5	2.5	LEFT	-134.535	-858.543	-27.8515	0	1	1	1	65.959	68.459	2.5	2	48	1	68.475	73.475	5	12	144	1		68.475	89.992	21.517	46	144.496	1	89.992	101.676	11.684	18	92.4341	1
Subject406	Block2	1	1	1	1	2	10	NB	NaN		AASPHALT.jpg	1	2500	3000	2.5	3.5	LEFT	-14.2491	-322.671	48.8089	0	1	1	1	73.659	76.159	2.5	1	24	1	76.176	82.176	6	19	318.08	.		NA	NA	NA	0	NaN	1	NA	NA	NA	0	NaN	1
Subject406	Block2	1	1	1	1	3	11	NB	995	6	Alipstick3.jpg	1	3500	1000	3.5	1.5	LEFT	-189.303	216.526	-33.1248	5	3	1	1	82.326	85.826	3.5	3	51.4286	1	85.842	89.842	4	11	165	1		85.842	89.992	4.15	11	159.036	1	89.992	118.976	28.984	37	76.594	1
Subject406	Block2	1	1	1	1	4	12	NB	1087	6	Atennisball2.jpg	1	1500	2000	1.5	2.5	LEFT	13.3877	-244.776	-63.1726	5	4	1	1	89.992	91.492	1.5	4	160	1	91.509	96.509	5	10	120	1		NA	NA	NA	0	NaN	1	NA	NA	NA	0	NaN	1
Subject406	Block2	1	1	1	1	5	13	NB	NaN		ACANTELOP.jpg	1	2500	3000	2.5	3.5	LEFT	90.1739	155.127	-99.5742	3	3	1	1	96.659	99.159	2.5	3	72	1	99.176	105.176	6	8	80	1		NA	NA	NA	0	NaN	1	NA	NA	NA	0	NaN	1
Subject406	Block2	1	1	1	1	6	14	NB	1610	7	Aservicedesk.jpg	1	3500	2000	3.5	2.5	LEFT	-10.7737	951.32	31.2712	2	2	1	1	105.309	108.809	3.5	2	34.2857	1	108.826	113.826	5	7	84	1		108.826	128.293	19.467	26	80.1356	1	128.293	141.96	13.667	14	61.4619	1
Subject406	Block2	1	1	1	1	7	15	NB	NaN		ACOWBELL6.jpg	1	2500	1000	2.5	1.5	LEFT	178.873	-26.3086	40.7888	3	2	1	1	113.959	116.459	2.5	2	48	1	116.476	120.476	4	5	75	1		NA	NA	NA	0	NaN	1	NA	NA	NA	0	NaN	1
Subject406	Block2	1	1	1	1	8	16	NB	1467	7	ASTREESW2.jpg	1	1500	3000	1.5	3.5	LEFT	42.913	1174.72	8.30377	4	1	1	1	120.626	122.126	1.5	1	40	1	122.143	128.143	6	11	110	1		122.143	128.293	6.15	11	107.317	1	128.293	155.327	27.034	29	64.3634	1
Subject406	Block2	1	1	1	1	1	17	Boundary	NaN		Aclimbersicep.jpg	1	3500	2000	3.5	2.5	RIGHT	19.4889	-2.70649	42.1621	3	1	1	1	128.293	131.793	3.5	1	17.1429	1	131.81	136.81	5	8	96	1		131.81	150.31	18.5	23	74.5946	1	150.31	164.993	14.683	16	65.3817	1
Subject406	Block2	1	1	1	.	2	18	NB	NaN		26432175.thl.jpg	1	2500	1000	2.5	1.5	RIGHT	-167.368	-28.3981	50.5451	3	3	1	1	136.943	139.443	2.5	3	72	1	139.46	143.46	4	5	75	1		NA	NA	NA	0	NaN	1	NA	NA	NA	0	NaN	1
Subject406	Block2	1	1	1	.	3	19	NB	NaN		Afan49.jpg	1	1500	2000	1.5	2.5	RIGHT	-29.074	376.876	38.1373	2	0	1	1	143.643	145.143	1.5	0	0	1	145.16	150.16	5	7	84	1		145.16	150.31	5.15	7	81.5534	1	150.31	178.344	28.034	36	77.0493	1
Subject406	Block2	1	1	1	1	4	20	NB	1655	1	Asewingpin.jpg	1	2500	3000	2.5	3.5	RIGHT	-97.542	-419.434	22.9206	4	3	1	1	150.31	152.81	2.5	3	72	1	152.827	158.827	6	7	70	1		NA	NA	NA	0	NaN	1	NA	NA	NA	0	NaN	1
Subject406	Block2	1	1	1	1	5	21	NB	1633	2	AARTICHO1.jpg	1	3500	1000	3.5	1.5	RIGHT	-251.948	235.863	-21.0762	2	2	1	1	158.977	162.477	3.5	2	34.2857	1	162.493	166.493	4	6	90	1		NA	NA	NA	0	NaN	1	NA	NA	NA	0	NaN	1
Subject406	Block2	1	1	1	1	6	22	NB	NaN		Acomputerkey2.jpg	1	1500	2000	1.5	2.5	RIGHT	130.584	-0.296633	-69.5515	2	0	1	1	166.66	168.16	1.5	0	0	1	168.177	173.177	5	11	132	1		168.177	189.627	21.45	34	95.1049	1	189.627	201.311	11.684	15	77.0284	1
Subject406	Block2	1	1	1	1	7	23	NB	NaN		8255030.thl.jpg	1	2500	3000	2.5	3.5	RIGHT	20.5228	191.295	32.8144	2	2	1	1	173.327	175.827	2.5	2	48	1	175.844	181.844	6	8	80	1		NA	NA	NA	0	NaN	1	NA	NA	NA	0	NaN	1
Subject406	Block2	1	1	1	1	8	24	NB	986	2	22908308.thl.jpg	1	3500	1000	3.5	1.5	RIGHT	13.5722	560.808	-40.3236	2	3	1	1	181.977	185.477	3.5	3	51.4286	1	185.494	189.494	4	9	135	1		185.494	189.627	4.133	9	130.656	1	189.627	218.644	29.017	34	70.3036	1
Subject406	Block2	1	1	1	1	1	25	Boundary	1464	6	ATIE16.jpg	1	1500	2000	1.5	2.5	LEFT	61.0554	10.2096	-27.3705	3	2	1	1	189.627	191.127	1.5	2	80	1	191.144	196.144	5	9	108	1		191.144	213.627	22.483	28	74.7231	1	213.627	224.294	10.667	9	50.6234	1
Subject406	Block2	1	1	1	1	2	26	NB	1308	7	AGRAINSI5.jpg	1	2500	3000	2.5	3.5	LEFT	14.6608	626.681	24.3092	3	0	1	1	196.294	198.794	2.5	0	0	1	198.811	204.811	6	10	100	1		NA	NA	NA	0	NaN	1	NA	NA	NA	0	NaN	1
Subject406	Block2	1	1	1	1	3	27	NB	1450	6	8245419.thl.jpg	1	3500	2000	3.5	2.5	LEFT	97.0281	95.2205	23.3582	3	0	1	1	204.961	208.461	3.5	0	0	1	208.477	213.477	5	9	108	1		208.477	213.627	5.15	9	104.854	1	213.627	241.628	28.001	34	72.8545	1
Subject406	Block2	1	1	1	1	4	28	NB	NaN		AFISHNET3.jpg	1	2500	1000	2.5	1.5	LEFT	52.9138	24.8891	-8.0428	1	0	1	1	213.627	216.127	2.5	0	0	1	216.144	220.144	4	8	120	1		NA	NA	NA	0	NaN	1	NA	NA	NA	0	NaN	1
Subject406	Block2	1	1	1	1	5	29	NB	NaN		Acementfinish.jpg	1	1500	2000	1.5	2.5	LEFT	-17.9919	-680.714	8.11079	4	0	1	1	220.277	221.777	1.5	0	0	1	221.794	226.794	5	5	60	1		NA	NA	NA	0	NaN	1	NA	NA	NA	0	NaN	1
Subject406	Block2	1	1	1	.	6	30	NB	1487	6	Afoodgrinder2.jpg	1	2500	3000	2.5	3.5	LEFT	-101.596	-184.347	4.89205	0	2	1	1	226.944	229.444	2.5	2	48	1	229.461	235.461	6	15	150	1		NA	NA	NA	0	NaN	1	NA	NA	NA	0	NaN	1
Subject406	Block2	1	1	1	1	7	31	NB	973	6	26429123.thl.jpg	1	3500	1000	3.5	1.5	LEFT	12.2214	-1077.83	25.0016	2	0	1	1	235.611	239.111	3.5	0	0	1	239.128	243.128	4	7	105	1		NA	NA	NA	0	NaN	1	NA	NA	NA	0	NaN	1
Subject406	Block2	1	1	1	.	8	32	NB	1677	6	ABARPEAR.jpg	1	1500	3000	1.5	3.5	LEFT	-7.97652	1898.67	39.9516	2	2	1	1	243.278	244.778	1.5	2	80	1	244.794	250.794	6	10	100	1		NA	NA	NA	0	NaN	1	NA	NA	NA	0	NaN	1
Subject406	Block3	1	1	1	.	1	1	NB	1223	6	ABAGEL.jpg	1	3500	1000	3.5	1.5	LEFT	-15.046	424.932	-57.1635	2	0	1	1	3.599	7.099	3.5	1	17.1429	1	7.116	11.116	4	3	45	1		7.116	27.616	20.5	23	67.3171	1	27.616	40.3	12.684	10	47.3037	1
Subject406	Block3	1	1	1	.	2	2	NB	1494	6	Abloodorange.jpg	1	1500	3000	1.5	3.5	LEFT	179.425	-304.049	41.3552	2	4	1	1	11.266	12.766	1.5	4	160	1	12.783	18.783	6	11	110	1		NA	NA	NA	0	NaN	1	NA	NA	NA	0	NaN	1
Subject406	Block3	1	1	1	1	3	3	NB	1405	7	ACEMPOST.jpg	1	3500	2000	3.5	2.5	LEFT	17.5276	-1729.78	-8.45361	5	1	1	1	18.949	22.449	3.5	1	17.1429	1	22.466	27.466	5	4	48	1		22.466	27.616	5.15	4	46.6019	1	27.616	55.617	28.001	25	53.5695	1
Subject406	Block3	1	1	1	.	4	4	NB	1070	6	AARTIVE6.jpg	1	2500	2000	2.5	2.5	LEFT	24.998	1225.5	25.0461	1	0	1	1	27.616	30.116	2.5	0	0	1	30.133	35.133	5	5	60	1		NA	NA	NA	0	NaN	1	NA	NA	NA	0	NaN	1
Subject406	Block3	1	1	1	1	5	5	NB	NaN		AMOUSWHEE.jpg	1	2500	1000	2.5	1.5	LEFT	61.6397	-17.2498	-55.0111	0	2	1	1	35.283	37.783	2.5	2	48	1	37.8	41.8	4	7	105	1		NA	NA	NA	0	NaN	1	NA	NA	NA	0	NaN	1
Subject406	Block3	1	1	1	1	6	6	NB	1223	6	ASERVICEB.jpg	1	1500	3000	1.5	3.5	LEFT	56.6059	-221.315	29.0236	4	1	1	1	41.95	43.45	1.5	1	40	1	43.466	49.466	6	7	70	1		43.466	64.917	21.451	17	47.5502	1	64.917	76.633	11.716	10	51.212	1
Subject406	Block3	1	1	1	1	7	7	NB	1730	7	Adaisies3.jpg	1	3500	2000	3.5	2.5	LEFT	-117.884	707.442	32.279	0	1	1	1	49.6	53.1	3.5	1	17.1429	1	53.117	58.117	5	5	60	1		NA	NA	NA	0	NaN	1	NA	NA	NA	0	NaN	1
Subject406	Block3	1	1	1	1	8	8	NB	1501	6	ASMOKDE16.jpg	1	2500	1000	2.5	1.5	LEFT	-230.504	38.2272	20.4539	1	0	1	1	58.25	60.75	2.5	0	0	1	60.767	64.767	4	4	60	1		60.767	64.917	4.15	4	57.8313	1	64.917	93.934	29.017	30	62.0326	1
Subject406	Block3	1	1	1	1	1	9	Boundary	1156	2	Aflower102.jpg	1	1500	2000	1.5	2.5	RIGHT	-54.6358	967.42	48.7368	1	1	1	1	64.917	66.417	1.5	1	40	1	66.433	71.433	5	5	60	1		66.433	87.917	21.484	22	61.4411	1	87.917	99.6	11.683	12	61.628	1
Subject406	Block3	1	1	1	1	2	10	NB	1211	1	ADRILL3.jpg	1	2500	2000	2.5	2.5	RIGHT	-43.592	-472.489	-50.6832	1	1	1	1	71.617	74.117	2.5	1	24	1	74.133	79.133	5	6	72	1		NA	NA	NA	0	NaN	1	NA	NA	NA	0	NaN	1
Subject406	Block3	1	1	1	1	3	11	NB	1291	1	ABOX8.jpg	1	2500	3000	2.5	3.5	RIGHT	-112.596	-31.0645	7.65262	2	0	1	1	79.267	81.767	2.5	0	0	1	81.784	87.784	6	9	90	1		81.784	87.917	6.133	10	97.8314	1	87.917	114.917	27	22	48.8889	1
Subject406	Block3	1	1	1	1	4	12	NB	1156	1	ASPOTLIG2.jpg	1	3500	1000	3.5	1.5	RIGHT	302.122	-148.995	24.3672	4	2	1	1	87.917	91.417	3.5	2	34.2857	1	91.434	95.434	4	8	120	1		NA	NA	NA	0	NaN	1	NA	NA	NA	0	NaN	1
Subject406	Block3	1	1	1	1	5	13	NB	1145	1	Asaxophone.jpg	1	1500	1000	1.5	1.5	RIGHT	-111.162	103.251	-17.9859	3	0	1	1	95.584	97.084	1.5	0	0	1	97.1	101.1	4	4	60	1		NA	NA	NA	0	NaN	1	NA	NA	NA	0	NaN	1
Subject406	Block3	1	1	1	1	6	14	NB	1705	2	ATISSUE.jpg	0	1500	3000	1.5	3.5	RIGHT	5.23613	435.364	-61.2745	2	0	1	1	101.251	102.751	1.5	0	0	1	102.767	108.767	6	4	40	1		102.767	123.234	20.467	12	35.1786	1	123.234	135.901	12.667	7	33.157	1
Subject406	Block3	1	1	1	1	7	15	NB	957	1	ADINGHY.jpg	1	3500	1000	3.5	1.5	RIGHT	-58.597	607.463	-17.271	0	0	1	1	108.901	112.401	3.5	0	0	1	112.417	116.417	4	4	60	1		NA	NA	NA	0	NaN	1	NA	NA	NA	0	NaN	1
Subject406	Block3	1	1	1	1	8	16	NB	NaN		AGARDHOSE.jpg	1	1500	2000	1.5	2.5	RIGHT	100.734	-567.247	13.206	0	0	1	1	116.567	118.067	1.5	0	0	1	118.084	123.084	5	4	48	1		118.084	123.234	5.15	4	46.6019	1	123.234	151.251	28.017	18	38.548	1
Subject406	Block3	1	1	1	1	1	17	Boundary	1213	7	AIRONBOA8.jpg	1	2500	2000	2.5	2.5	LEFT	381.043	-1264.4	92.0212	0	1	1	1	123.234	125.734	2.5	1	24	1	125.751	130.751	5	2	24	1		125.751	146.235	20.484	14	41.0076	1	146.235	158.935	12.7	8	37.7953	1
Subject406	Block3	1	1	1	.	2	18	NB	NaN		26432217.thl.jpg	1	2500	2000	2.5	2.5	LEFT	-150.513	293.898	17.2389	0	0	1	1	130.884	133.384	2.5	0	0	1	133.401	138.401	5	5	60	1		NA	NA	NA	0	NaN	1	NA	NA	NA	0	NaN	1
Subject406	Block3	1	1	1	.	3	19	NB	1290	6	Asunflower3.jpg	1	2500	2000	2.5	2.5	LEFT	87.1647	222.906	0.143034	0	0	1	1	138.568	141.068	2.5	0	0	1	141.084	146.084	5	7	84	1		141.084	146.235	5.151	7	81.5376	1	146.235	174.252	28.017	25	53.5389	1
Subject406	Block3	1	1	1	1	4	20	NB	NaN		26460317.thl.jpg	1	2500	2000	2.5	2.5	LEFT	146.312	-578.631	-51.8554	0	0	1	1	146.235	148.735	2.5	0	0	1	148.751	153.751	5	4	48	1		NA	NA	NA	0	NaN	1	NA	NA	NA	0	NaN	1
Subject406	Block3	1	1	1	1	5	21	NB	1299	6	AREDPLUM.jpg	1	2500	1000	2.5	1.5	LEFT	53.6603	141.705	-8.06291	0	0	1	1	153.918	156.418	2.5	0	0	1	156.435	160.435	4	4	60	1		NA	NA	NA	0	NaN	1	NA	NA	NA	0	NaN	1
Subject406	Block3	1	1	1	1	6	22	NB	1071	7	AHYDRANTF.jpg	1	1500	3000	1.5	3.5	LEFT	29.9888	652.425	43.6451	0	0	1	1	160.568	162.068	1.5	0	0	1	162.085	168.085	6	6	60	1		162.085	185.568	23.483	31	79.2062	1	185.568	195.252	9.684	12	74.3494	1
Subject406	Block3	1	1	1	1	7	23	NB	NaN		Abaseballcap.jpg	1	3500	3000	3.5	3.5	LEFT	-21.5746	-580.598	8.68359	1	1	1	1	168.235	171.735	3.5	1	17.1429	1	171.752	177.752	6	14	140	1		NA	NA	NA	0	NaN	1	NA	NA	NA	0	NaN	1
Subject406	Block3	1	1	1	1	8	24	NB	1137	7	AGOAT10.jpg	1	3500	1000	3.5	1.5	LEFT	107.032	569.722	45.3851	3	4	1	1	177.902	181.402	3.5	4	68.5714	1	181.418	185.418	4	5	75	1		181.418	185.568	4.15	5	72.2892	1	185.568	214.569	29.001	27	55.8601	1
Subject406	Block3	1	1	1	1	1	25	Boundary	1253	2	AHEDGEHOG.jpg	1	1500	1000	1.5	1.5	RIGHT	66.0584	210.661	-9.82912	4	3	1	1	185.568	187.068	1.5	3	120	1	187.085	191.085	4	5	75	1		187.085	208.552	21.467	22	61.4897	1	208.552	220.236	11.684	8	41.0818	1
Subject406	Block3	1	1	1	1	2	26	NB	NaN		8256348.thl.jpg	1	1500	3000	1.5	3.5	RIGHT	-253.531	897.385	-29.561	3	2	1	1	191.235	192.735	1.5	2	80	1	192.752	198.752	6	5	50	1		NA	NA	NA	0	NaN	1	NA	NA	NA	0	NaN	1
Subject406	Block3	1	1	1	1	3	27	NB	1658	1	Abugle12.jpg	1	3500	3000	3.5	3.5	RIGHT	10.3472	922.871	5.72749	1	1	1	1	198.902	202.402	3.5	1	17.1429	1	202.419	208.419	6	9	90	1		202.419	208.552	6.133	9	88.0483	1	208.552	235.552	27	20	44.4444	1
Subject406	Block3	1	1	1	1	4	28	NB	1201	1	AANBABYCA.jpg	1	3500	1000	3.5	1.5	RIGHT	-111.105	448.212	-84.6958	2	0	1	1	208.552	212.052	3.5	0	0	1	212.069	216.069	4	3	45	1		NA	NA	NA	0	NaN	1	NA	NA	NA	0	NaN	1
Subject406	Block3	1	1	1	1	5	29	NB	1344	1	ADUSTER5.jpg	1	1500	3000	1.5	3.5	RIGHT	-32.464	-617.438	-20.383	1	0	1	1	216.219	217.719	1.5	0	0	1	217.736	223.736	6	7	70	1		NA	NA	NA	0	NaN	1	NA	NA	NA	0	NaN	1
Subject406	Block3	1	1	1	.	6	30	NB	1485	1	APARSLEY.jpg	1	3500	1000	3.5	1.5	RIGHT	9.63218	-64.2338	28.4854	0	0	1	1	223.869	227.369	3.5	0	0	1	227.386	231.386	4	4	60	1		NA	NA	NA	0	NaN	1	NA	NA	NA	0	NaN	1
Subject406	Block3	1	1	1	1	7	31	NB	1697	2	ABREASPU2.jpg	1	1500	3000	1.5	3.5	RIGHT	32.0279	-352.441	-37.8746	1	0	1	1	231.536	233.036	1.5	0	0	1	233.052	239.052	6	6	60	1		NA	NA	NA	0	NaN	1	NA	NA	NA	0	NaN	1
Subject406	Block3	1	1	1	.	8	32	NB	1046	1	Abluebabybug4.jpg	1	3500	3000	3.5	3.5	RIGHT	41.3774	-410.795	-16.2408	1	1	1	1	239.219	242.719	3.5	1	17.1429	1	242.736	248.736	6	30	300	1		NA	NA	NA	0	NaN	1	NA	NA	NA	0	NaN	1
Subject406	Block4	1	1	1	.	1	1	NB	1308	6	ABELL7.jpg	1	1500	1000	1.5	1.5	LEFT	-51.4043	-721.302	-2.88005	3	2	1	1	3.616	5.116	1.5	2	80	1	5.133	9.133	4	7	105	1		5.133	24.616	19.483	25	76.9902	1	24.616	38.316	13.7	19	83.2117	1
Subject406	Block4	1	1	1	.	2	2	NB	1631	7	Abrassbu2.jpg	1	1500	2000	1.5	2.5	LEFT	29.8873	-285.09	7.8689	5	3	1	1	9.283	10.783	1.5	3	120	1	10.799	15.799	5	9	108	1		NA	NA	NA	0	NaN	1	NA	NA	NA	0	NaN	1
Subject406	Block4	1	1	1	1	3	3	NB	1086	6	Acentipede4.jpg	1	2500	3000	2.5	3.5	LEFT	14.7467	14.4678	-9.40962	6	0	1	1	15.949	18.449	2.5	0	0	1	18.466	24.466	6	6	60	1		18.466	24.616	6.15	6	58.5366	1	24.616	51.65	27.034	71	177.395	1
Subject406	Block4	1	1	1	.	4	4	NB	1143	7	26429130.thl.jpg	1	3500	2000	3.5	2.5	LEFT	74.6814	633.181	26.2735	2	0	1	1	24.616	28.116	3.5	0	0	1	28.133	33.133	5	15	180	1		NA	NA	NA	0	NaN	1	NA	NA	NA	0	NaN	1
Subject406	Block4	1	1	1	1	5	5	NB	1314	6	Anailscissors.jpg	1	2500	1000	2.5	1.5	LEFT	-80.355	658.116	34.2589	6	1	1	1	33.3	35.8	2.5	1	24	1	35.816	39.816	4	7	105	1		NA	NA	NA	0	NaN	1	NA	NA	NA	0	NaN	1
Subject406	Block4	1	1	1	1	6	6	NB	1708	7	AMUSICSTA.jpg	1	1500	2000	1.5	2.5	LEFT	-28.2008	103.629	-61.0309	3	8	1	1	39.983	41.483	1.5	8	320	1	41.5	46.5	5	28	647.149	.		41.5	62.95	21.45	69	224.637	1	62.95	74.667	11.717	26	133.14	1
Subject406	Block4	1	1	1	1	7	7	NB	1154	7	ABATHTUB3.jpg	1	2500	2000	2.5	2.5	LEFT	67.152	954.303	9.3491	.	4	.	.	46.633	49.133	2.5	4	119.048	1	49.15	54.15	5	23	276	1		NA	NA	NA	0	NaN	1	NA	NA	NA	0	NaN	1
Subject406	Block4	1	1	1	1	8	8	NB	1713	7	AGLASSBAL.jpg	1	2500	3000	2.5	3.5	LEFT	61.9542	-643.364	-58.5627	8	4	1	1	54.283	56.783	2.5	4	96	1	56.8	62.8	6	9	90	1		56.8	62.95	6.15	9	87.8049	1	62.95	90	27.05	56	124.214	1
Subject406	Block4	1	1	1	1	1	9	Boundary	NaN		AANTICAN2.jpg	1	3500	1000	3.5	1.5	RIGHT	-119.882	312.998	-26.2485	2	1	1	1	62.95	66.45	3.5	3	51.4286	1	66.467	70.467	4	7	105	1		66.467	84.984	18.517	47	152.292	1	84.984	99.684	14.7	19	77.551	1
Subject406	Block4	1	1	1	1	2	10	NB	NaN		8257273.thl.jpg	0	1500	2000	1.5	2.5	RIGHT	48.1196	-548.236	-11.9364	6	3	1	1	70.65	72.15	1.5	3	120	1	72.167	77.167	5	18	216	1		NA	NA	NA	0	NaN	1	NA	NA	NA	0	NaN	1
Subject406	Block4	1	1	1	1	3	11	NB	NaN		23057742.thl.jpg	1	2500	2000	2.5	2.5	RIGHT	-144.629	644.043	-96.7198	4	0	1	1	77.317	79.817	2.5	0	0	1	79.834	84.834	5	17	204	1		79.834	84.984	5.15	17	198.058	1	84.984	113.017	28.033	36	77.052	1
Subject406	Block4	1	1	1	1	4	12	NB	1185	1	ABULLDOG5.jpg	1	2500	3000	2.5	3.5	RIGHT	-33.2731	501.955	4.65017	5	3	1	1	84.984	87.484	2.5	3	72	1	87.5	93.5	6	9	90	1		NA	NA	NA	0	NaN	1	NA	NA	NA	0	NaN	1
Subject406	Block4	1	1	1	1	5	13	NB	980	1	26437107.thl.jpg	1	3500	1000	3.5	1.5	RIGHT	68.307	-137.257	-68.3402	2	3	1	1	93.667	97.167	3.5	3	51.4286	1	97.184	101.184	4	7	105	1		NA	NA	NA	0	NaN	1	NA	NA	NA	0	NaN	1
Subject406	Block4	1	1	1	1	6	14	NB	NaN		Acanoe19.jpg	1	1500	2000	1.5	2.5	RIGHT	-14.8052	-153.552	-28.0915	3	2	1	1	101.334	102.834	1.5	2	80	1	102.851	107.851	5	8	96	1		102.851	125.318	22.467	29	77.4469	1	125.318	136.001	10.683	17	95.4788	1
Subject406	Block4	1	1	1	1	7	15	NB	1039	2	26377601.thl.jpg	1	2500	3000	2.5	3.5	RIGHT	206.681	18.5272	48.3943	3	1	1	1	108.001	110.501	2.5	1	24	1	110.517	116.517	6	6	60	1		NA	NA	NA	0	NaN	1	NA	NA	NA	0	NaN	1
Subject406	Block4	1	1	1	1	8	16	NB	1603	1	Ajetski15.jpg	1	3500	2000	3.5	2.5	RIGHT	-60.0589	21.7984	29.8388	1	3	1	1	116.651	120.151	3.5	3	51.4286	1	120.167	125.167	5	11	132	1		120.167	125.318	5.151	11	128.131	1	125.318	153.318	28	54	115.714	1
Subject406	Block4	1	1	1	1	1	17	Boundary	NaN		ACROQUET2.jpg	1	2500	1000	2.5	1.5	LEFT	35.7899	-692.464	123.997	4	2	1	1	125.318	127.818	2.5	5	120	1	127.834	131.834	4	6	90	1		127.834	147.301	19.467	41	126.368	1	147.301	160.985	13.684	14	61.3856	1
Subject406	Block4	1	1	1	.	2	18	NB	NaN		AFERRY5.jpg	1	1500	2000	1.5	2.5	LEFT	-45.462	-1704.73	-73.3744	6	3	1	1	131.984	133.484	1.5	3	120	1	133.501	138.501	5	10	120	1		NA	NA	NA	0	NaN	1	NA	NA	NA	0	NaN	1
Subject406	Block4	1	1	1	.	3	19	NB	1276	7	ATOILROL2.jpg	1	2500	3000	2.5	3.5	LEFT	58.8886	267.852	8.75129	4	3	1	1	138.651	141.151	2.5	3	72	1	141.168	147.168	6	16	160	1		141.168	147.301	6.133	18	176.096	1	147.301	174.318	27.017	24	53.2998	1
Subject406	Block4	1	1	1	1	4	20	NB	1322	7	8020347.thl.jpg	1	3500	2000	3.5	2.5	LEFT	-187.577	-351.573	-46.253	6	3	1	1	147.301	150.801	3.5	3	51.4286	1	150.818	155.818	5	9	108	1		NA	NA	NA	0	NaN	1	NA	NA	NA	0	NaN	1
Subject406	Block4	1	1	1	1	5	21	NB	NaN		Ahighlightin2.jpg	1	2500	1000	2.5	1.5	LEFT	-39.1416	46.337	-37.1827	1	0	1	1	155.968	158.468	2.5	0	0	1	158.485	162.485	4	5	75	1		NA	NA	NA	0	NaN	1	NA	NA	NA	0	NaN	1
Subject406	Block4	1	1	1	1	6	22	NB	1144	6	Aclothespin2.jpg	1	1500	2000	1.5	2.5	LEFT	-46.107	500.774	-14.2588	2	2	1	1	162.635	164.135	1.5	2	80	1	164.151	169.151	5	4	48	1		164.151	184.668	20.517	17	49.7149	1	184.668	197.352	12.684	33	156.102	1
Subject406	Block4	1	1	1	1	7	23	NB	1318	6	Aleaf75.jpg	1	2500	2000	2.5	2.5	LEFT	102.714	-438.769	-50.5386	2	0	1	1	169.302	171.802	2.5	0	0	1	171.818	176.818	5	1	12	1		NA	NA	NA	0	NaN	1	NA	NA	NA	0	NaN	1
Subject406	Block4	1	1	1	1	8	24	NB	NaN		Acartonofegg3.jpg	1	2500	2000	2.5	2.5	LEFT	-83.7475	-81.0336	-23.1665	0	3	1	1	176.968	179.468	2.5	3	72	1	179.485	184.485	5	9	108	1		179.485	184.668	5.183	9	104.187	1	184.668	212.769	28.101	74	158.001	1
Subject406	Block4	1	1	1	1	1	25	Boundary	1745	2	8021410.thl.jpg	1	2500	2000	2.5	2.5	RIGHT	-142.928	-260.461	1.31754	3	6	1	1	184.668	187.168	2.5	6	144	1	187.185	192.185	5	14	168	1		187.185	208.752	21.567	58	161.358	1	208.752	220.436	11.684	23	118.11	1
Subject406	Block4	1	1	1	1	2	26	NB	NaN		Aflower136.jpg	1	2500	3000	2.5	3.5	RIGHT	156.835	425.264	-62.1113	6	4	1	1	192.335	194.835	2.5	4	96	1	194.852	200.852	6	21	210	1		NA	NA	NA	0	NaN	1	NA	NA	NA	0	NaN	1
Subject406	Block4	1	1	1	1	3	27	NB	1293	1	AGOLDCUP6.jpg	1	3500	1000	3.5	1.5	RIGHT	172.744	294.056	94.4182	5	3	1	1	201.102	204.602	3.5	6	102.857	1	204.619	208.619	4	12	180	1		204.619	208.752	4.133	12	174.208	1	208.752	237.786	29.034	48	99.194	1
Subject406	Block4	1	1	1	1	4	28	NB	1533	2	Ascroll7.jpg	1	1500	2000	1.5	2.5	RIGHT	59.8814	-160.457	-3.58132	6	3	1	1	208.752	210.252	1.5	3	120	1	210.269	215.269	5	13	156	1		NA	NA	NA	0	NaN	1	NA	NA	NA	0	NaN	1
Subject406	Block4	1	1	1	1	5	29	NB	NaN		ADAQUIRI.jpg	1	2500	2000	2.5	2.5	RIGHT	-40.7845	-941.043	-59.618	3	3	1	1	215.419	217.919	2.5	3	72	1	217.936	222.936	5	10	120	1		NA	NA	NA	0	NaN	1	NA	NA	NA	0	NaN	1
Subject406	Block4	1	1	1	.	6	30	NB	NaN		ACUTLERYB.jpg	1	2500	3000	2.5	3.5	RIGHT	10.7782	890.487	-17.6809	2	2	1	1	223.102	225.602	2.5	2	48	1	225.619	231.619	6	13	130	1		NA	NA	NA	0	NaN	1	NA	NA	NA	0	NaN	1
Subject406	Block4	1	1	1	1	7	31	NB	1716	1	Abreakpl2.jpg	1	3500	3000	3.5	3.5	RIGHT	-199.943	904.073	-96.4069	3	0	1	1	231.769	235.269	3.5	0	0	1	235.286	241.286	6	10	100	1		NA	NA	NA	0	NaN	1	NA	NA	NA	0	NaN	1
Subject406	Block4	1	1	1	.	8	32	NB	1276	1	Abroom23.jpg	0	3500	3000	3.5	3.5	RIGHT	-33.7064	310.7	0.004944	0	0	1	1	241.436	244.936	3.5	2	34.2857	1	244.953	250.953	6	13	130	1		NA	NA	NA	0	NaN	1	NA	NA	NA	0	NaN	1
Subject406	Block5	.	1	1	.	1	1	NB	1177	7	Abuilding5.jpg	NaN	2500	1000	2.5	1.5	LEFT	50.5142	-599.032	-125.14	3	3	1	1	3.62	6.12	2.5	3	72	1	6.136	10.136	4	11	165	1		6.136	25.62	19.484	41	126.257	1	25.62	39.287	13.667	19	83.4126	1
Subject406	Block5	.	1	1	.	2	2	NB	1735	6	ADECKCARD.jpg	NaN	1500	2000	1.5	2.5	LEFT	23.2435	43.5062	-45.4199	6	1	1	1	10.303	11.803	1.5	1	40	1	11.82	16.82	5	11	132	1		NA	NA	NA	0	NaN	1	NA	NA	NA	0	NaN	1
Subject406	Block5	.	1	1	.	3	3	NB	1007	7	8048786.thl.jpg	NaN	2500	3000	2.5	3.5	LEFT	-16.2711	377.529	122.337	3	3	1	1	16.953	19.453	2.5	3	72	1	19.47	25.47	6	15	150	1		19.47	25.62	6.15	15	146.341	1	25.62	52.604	26.984	30	66.7062	1
Subject406	Block5	.	1	1	.	4	4	NB	1436	7	AAFRIMAS5.jpg	NaN	3500	2000	3.5	2.5	LEFT	-60.7922	818.622	42.8502	3	3	1	1	25.62	29.12	3.5	3	51.4286	1	29.137	34.137	5	12	144	1		NA	NA	NA	0	NaN	1	NA	NA	NA	0	NaN	1
Subject406	Block5	.	1	1	.	5	5	NB	1027	7	Apitchfork4.jpg	NaN	2500	1000	2.5	1.5	LEFT	-214.559	-783.153	20.8635	3	1	1	1	34.27	36.77	2.5	1	24	1	36.787	40.787	4	5	75	1		NA	NA	NA	0	NaN	1	NA	NA	NA	0	NaN	1
Subject406	Block5	.	1	1	.	6	6	NB	NaN		8018499.thl.jpg	NaN	1500	2000	1.5	2.5	LEFT	9.92393	-113.78	55.9661	2	0	1	1	40.937	42.437	1.5	0	0	1	42.453	47.453	5	3	36	1		42.453	63.904	21.451	18	50.3473	1	63.904	75.587	11.683	27	138.663	1
Subject406	Block5	.	1	1	.	7	7	NB	NaN		10049507.thl-1.jpg	NaN	2500	3000	2.5	3.5	LEFT	203.061	-652.091	29.128	0	2	1	1	47.587	50.087	2.5	2	48	1	50.104	56.104	6	7	70	1		NA	NA	NA	0	NaN	1	NA	NA	NA	0	NaN	1
Subject406	Block5	.	1	1	.	8	8	NB	1515	7	APUTTER.jpg	NaN	3500	1000	3.5	1.5	LEFT	116.27	-51.007	47.4804	0	1	1	1	56.254	59.754	3.5	1	17.1429	1	59.77	63.77	4	5	75	1		59.77	63.904	4.134	5	72.5689	1	63.904	92.904	29	57	117.931	1
Subject406	Block5	.	1	1	.	1	9	Boundary	1499	2	Acorn10.jpg	NaN	1500	2000	1.5	2.5	RIGHT	134.908	511.726	-5.43901	2	4	1	1	63.904	65.404	1.5	4	160	1	65.42	70.42	5	15	180	1		65.42	86.887	21.467	50	139.749	1	86.887	98.571	11.684	13	66.758	1
Subject406	Block5	.	1	1	.	2	10	NB	NaN		26391514.thl.jpg	NaN	2500	2000	2.5	2.5	RIGHT	-12.962	-432.656	76.9639	6	0	1	1	70.571	73.071	2.5	3	72	1	73.087	78.087	5	13	156	1		NA	NA	NA	0	NaN	1	NA	NA	NA	0	NaN	1
Subject406	Block5	.	1	1	.	3	11	NB	1627	2	8076304.thl.jpg	NaN	2500	3000	2.5	3.5	RIGHT	8.66517	-676.353	59.0177	5	3	1	1	78.237	80.737	2.5	3	72	1	80.754	86.754	6	14	140	1		80.754	86.887	6.133	15	146.747	1	86.887	113.871	26.984	30	66.7062	1
Subject406	Block5	.	1	1	.	4	12	NB	NaN		Abrooch100.jpg	NaN	3500	1000	3.5	1.5	RIGHT	40.4053	618.502	-11.7464	3	1	1	1	86.887	90.387	3.5	1	17.1429	1	90.404	94.404	4	3	45	1		NA	NA	NA	0	NaN	1	NA	NA	NA	0	NaN	1
Subject406	Block5	.	1	1	.	5	13	NB	1425	2	10049464.thl.jpg	NaN	1500	2000	1.5	2.5	RIGHT	-144.263	1042.71	-11.7275	2	3	1	1	94.554	96.054	1.5	3	120	1	96.071	101.071	5	7	84	1		NA	NA	NA	0	NaN	1	NA	NA	NA	0	NaN	1
Subject406	Block5	.	1	1	.	6	14	NB	1523	2	Afloweredsan3.jpg	NaN	2500	2000	2.5	2.5	RIGHT	-77.0523	-1656.24	13.5721	1	0	1	1	101.204	103.704	2.5	3	72	1	103.721	108.721	5	4	48	1		103.721	125.171	21.45	29	81.1189	1	125.171	136.921	11.75	30	153.191	1
Subject406	Block5	.	1	1	.	7	15	NB	NaN		23041782.thl.jpg	NaN	2500	2000	2.5	2.5	RIGHT	-94.5642	380.111	-24.3814	0	0	1	1	108.854	111.354	2.5	0	0	1	111.371	116.371	5	13	156	1		NA	NA	NA	0	NaN	1	NA	NA	NA	0	NaN	1
Subject406	Block5	.	1	1	.	8	16	NB	1318	1	Aallterrain10.jpg	NaN	2500	3000	2.5	3.5	RIGHT	77.1315	-1269.36	-63.1283	2	0	1	1	116.505	119.005	2.5	0	0	1	119.021	125.021	6	11	110	1		119.021	125.171	6.15	12	117.073	1	125.171	152.455	27.284	45	98.9591	1
Subject406	Block5	.	1	1	.	1	17	Boundary	1454	6	26422507.thl.jpg	NaN	3500	1000	3.5	1.5	LEFT	11.783	-1083.46	193.688	2	4	1	1	125.171	128.671	3.5	4	68.5714	1	128.688	132.688	4	12	180	1		128.688	147.438	18.75	37	118.4	1	147.438	162.238	14.8	17	68.9189	1
Subject406	Block5	.	1	1	.	2	18	NB	987	7	AAMBULAN7.jpg	NaN	1500	2000	1.5	2.5	LEFT	25.2224	420.114	29.3558	7	3	1	1	132.905	134.405	1.5	3	120	1	134.421	139.421	5	15	180	1		NA	NA	NA	0	NaN	1	NA	NA	NA	0	NaN	1
Subject406	Block5	.	1	1	.	3	19	NB	NaN		AOPGLASS.jpg	NaN	2500	2000	2.5	2.5	LEFT	218.645	367.352	-41.5995	3	0	1	1	139.571	142.071	2.5	0	0	1	142.088	147.088	5	5	60	1		142.088	147.438	5.35	5	56.0748	1	147.438	175.872	28.434	36	75.9654	1
Subject406	Block5	.	1	1	.	4	20	NB	1495	7	ACANE2.jpg	NaN	2500	3000	2.5	3.5	LEFT	-15.7464	202.772	8.73695	2	0	1	1	147.438	149.938	2.5	0	0	1	149.955	155.955	6	7	70	1		NA	NA	NA	0	NaN	1	NA	NA	NA	0	NaN	1
Subject406	Block5	.	1	1	.	5	21	NB	1635	6	26421106.thl.jpg	NaN	3500	1000	3.5	1.5	LEFT	15.7782	-423.743	2.65562	2	3	1	1	156.222	159.722	3.5	3	51.4286	1	159.738	163.738	4	9	135	1		NA	NA	NA	0	NaN	1	NA	NA	NA	0	NaN	1
Subject406	Block5	.	1	1	.	6	22	NB	NaN		Achampagnebo2.jpg	NaN	1500	2000	1.5	2.5	LEFT	-7.4383	-1272.18	1.20511	1	3	1	1	164.039	165.539	1.5	3	120	1	165.555	170.555	5	8	96	1		165.555	187.222	21.667	43	119.075	1	187.222	198.906	11.684	29	148.922	1
Subject406	Block5	.	1	1	.	7	23	NB	NaN		ABOOK23.jpg	NaN	2500	3000	2.5	3.5	LEFT	-105.668	-153.585	56.6994	4	1	1	1	170.855	173.355	2.5	1	24	1	173.372	179.372	6	15	150	1		NA	NA	NA	0	NaN	1	NA	NA	NA	0	NaN	1
Subject406	Block5	.	1	1	.	8	24	NB	967	7	Alifebuo3.jpg	NaN	3500	1000	3.5	1.5	LEFT	-21.2129	-228.334	109.971	3	4	1	1	179.572	183.072	3.5	7	120	1	183.089	187.089	4	10	150	1		183.089	187.222	4.133	11	159.69	1	187.222	216.222	29	62	128.276	1
Subject406	Block5	.	1	1	.	1	25	Boundary	NaN		Abinder6.jpg	NaN	1500	2000	1.5	2.5	RIGHT	108.478	-221.813	36.2684	6	6	1	1	187.222	188.722	1.5	6	240	1	188.739	193.739	5	12	144	1		188.739	210.206	21.467	44	122.98	1	210.206	221.889	11.683	24	123.256	1
Subject406	Block5	.	1	1	.	2	26	NB	1312	2	26442809.thl.jpg	NaN	2500	2000	2.5	2.5	RIGHT	94.2037	-131.082	95.7593	3	3	1	1	193.889	196.389	2.5	3	72	1	196.406	201.406	5	16	192	1		NA	NA	NA	0	NaN	1	NA	NA	NA	0	NaN	1
Subject406	Block5	.	1	1	.	3	27	NB	1557	2	Agluegun.jpg	NaN	2500	3000	2.5	3.5	RIGHT	-23.6565	391.83	-61.756	6	3	1	1	201.556	204.056	2.5	5	120	1	204.072	210.072	6	7	70	1		204.072	210.206	6.134	7	68.4708	1	210.206	239.223	29.017	54	111.659	1
Subject406	Block5	.	1	1	.	4	28	NB	896	2	26439297.thl.jpg	NaN	3500	1000	3.5	1.5	RIGHT	-75.247	612.488	-14.6813	2	3	1	1	210.206	213.706	3.5	3	51.4286	1	213.722	217.722	4	12	180	1		NA	NA	NA	0	NaN	1	NA	NA	NA	0	NaN	1
Subject406	Block5	.	1	1	.	5	29	NB	1184	2	ANUTCRA10.jpg	NaN	1500	2000	1.5	2.5	RIGHT	-39.0427	-1242.41	85.3824	3	3	1	1	217.873	219.373	1.5	3	120	1	219.389	224.389	5	12	144	1		NA	NA	NA	0	NaN	1	NA	NA	NA	0	NaN	1
Subject406	Block5	.	1	1	.	6	30	NB	NaN		Aboots56.jpg	NaN	2500	3000	2.5	3.5	RIGHT	165.12	-687.322	-53.4163	3	0	1	1	224.539	227.039	2.5	2	48	1	227.056	233.056	6	16	160	1		NA	NA	NA	0	NaN	1	NA	NA	NA	0	NaN	1
Subject406	Block5	.	1	1	.	7	31	NB	1335	1	anvil.jpg	NaN	3500	2000	3.5	2.5	RIGHT	-134.115	-560.029	-8.32466	3	0	1	1	233.206	236.706	3.5	3	51.4286	1	236.723	241.723	5	6	72	1		NA	NA	NA	0	NaN	1	NA	NA	NA	0	NaN	1
Subject406	Block5	.	1	1	.	8	32	NB	1262	1	AELECBEA6.jpg	NaN	2500	3000	2.5	3.5	RIGHT	73.7303	437.991	20.3999	1	0	1	1	241.89	244.39	2.5	0	0	1	244.406	250.406	6	4	40	1		NA	NA	NA	0	NaN	1	NA	NA	NA	0	NaN	1
Subject406	Block6	1	1	1	.	1	1	NB	840	7	8026084.thl.jpg	1	2500	2000	2.5	2.5	LEFT	43.1525	2415.04	-155.632	1	3	1	1	3.614	6.114	2.5	4	96	1	6.131	11.131	5	4	48	1		6.131	25.598	19.467	17	52.3964	1	25.598	39.281	13.683	12	52.62	1
Subject406	Block6	1	1	1	.	2	2	NB	1260	6	Aflask19.jpg	0	2500	1000	2.5	1.5	LEFT	-6.26937	-689.717	-67.8729	2	0	1	1	11.281	13.781	2.5	0	0	1	13.797	17.797	4	4	60	1		NA	NA	NA	0	NaN	1	NA	NA	NA	0	NaN	1
Subject406	Block6	1	1	1	1	3	3	NB	NaN		26433387.thl.jpg	1	1500	3000	1.5	3.5	LEFT	-39.115	-892.322	96.0493	2	2	1	1	17.948	19.448	1.5	2	80	1	19.464	25.464	6	6	60	1		19.464	25.598	6.134	6	58.6893	1	25.598	52.598	27	29	64.4444	1
Subject406	Block6	1	1	1	.	4	4	NB	918	7	Astadium.jpg	1	3500	2000	3.5	2.5	LEFT	75.7795	-1263.08	41.226	0	2	1	1	25.598	29.098	3.5	2	34.2857	1	29.114	34.114	5	6	72	1		NA	NA	NA	0	NaN	1	NA	NA	NA	0	NaN	1
Subject406	Block6	1	1	1	1	5	5	NB	1235	7	22827276.thl.jpg	1	2500	2000	2.5	2.5	LEFT	-88.6112	108.006	50.0025	1	0	1	1	34.264	36.764	2.5	0	0	1	36.781	41.781	5	7	84	1		NA	NA	NA	0	NaN	1	NA	NA	NA	0	NaN	1
Subject406	Block6	1	1	1	1	6	6	NB	1106	6	ASHAVING9.jpg	1	2500	1000	2.5	1.5	LEFT	-81.7698	380.185	47.4161	2	2	1	1	41.931	44.431	2.5	2	48	1	44.448	48.448	4	6	90	1		44.448	65.915	21.467	30	83.8496	1	65.915	77.632	11.717	13	66.5699	1
Subject406	Block6	1	1	1	1	7	7	NB	993	7	Agiftbag20.jpg	1	1500	3000	1.5	3.5	LEFT	-66.2274	856.938	-11.1688	2	2	1	1	48.581	50.081	1.5	2	80	1	50.098	56.098	6	6	60	1		NA	NA	NA	0	NaN	1	NA	NA	NA	0	NaN	1
Subject406	Block6	1	1	1	1	8	8	NB	NaN		23024623.thl.jpg	1	3500	3000	3.5	3.5	LEFT	-119.634	320.671	-29.8576	2	0	1	1	56.248	59.748	3.5	2	34.2857	1	59.765	65.765	6	13	130	1		59.765	65.915	6.15	13	126.829	1	65.915	92.982	27.067	35	77.5853	1
Subject406	Block6	1	1	1	1	1	9	Boundary	894	1	AFOUNTAI5.jpg	1	3500	1000	3.5	1.5	RIGHT	-248.866	556.198	-75.6688	3	2	1	1	65.915	69.415	3.5	3	51.4286	1	69.431	73.431	4	6	90	1		69.431	86.965	17.534	26	88.97	1	86.965	102.649	15.684	19	72.6855	1
Subject406	Block6	1	1	1	1	2	10	NB	771	2	asparagus.jpg	1	1500	1000	1.5	1.5	RIGHT	-90.6773	-125.485	-9.07761	3	1	1	1	73.615	75.115	1.5	1	40	1	75.132	79.132	4	6	90	1		NA	NA	NA	0	NaN	1	NA	NA	NA	0	NaN	1
Subject406	Block6	1	1	1	1	3	11	NB	866	2	A_teabag.jpg	0	1500	3000	1.5	3.5	RIGHT	24.692	1421.8	7.60757	3	4	1	1	79.282	80.782	1.5	4	160	1	80.798	86.798	6	9	90	1		80.798	86.965	6.167	9	87.5628	1	86.965	113.965	27	36	80	1
Subject406	Block6	1	1	1	1	4	12	NB	1063	1	Aopenbriefcas.jpg	1	3500	3000	3.5	3.5	RIGHT	147.273	751.656	33.4004	2	3	1	1	86.965	90.465	3.5	4	68.5714	1	90.482	96.482	6	7	70	1		NA	NA	NA	0	NaN	1	NA	NA	NA	0	NaN	1
Subject406	Block6	1	1	1	1	5	13	NB	760	1	Aantiquesofa4.jpg	1	3500	1000	3.5	1.5	RIGHT	51.0497	-785.481	36.6296	3	2	1	1	96.632	100.132	3.5	4	68.5714	1	100.149	104.149	4	8	120	1		NA	NA	NA	0	NaN	1	NA	NA	NA	0	NaN	1
Subject406	Block6	1	1	1	1	6	14	NB	1561	2	APEELER.jpg	1	1500	1000	1.5	1.5	RIGHT	66.0723	-196.038	-58.1105	3	0	1	1	104.282	105.782	1.5	0	0	1	105.799	109.799	4	9	135	1		105.799	125.282	19.483	29	89.3086	1	125.282	138.966	13.684	14	61.3856	1
Subject406	Block6	1	1	1	1	7	15	NB	979	1	ATELEBO13.jpg	1	1500	2000	1.5	2.5	RIGHT	-131.738	1590.55	-56.8867	5	2	1	1	109.949	111.449	1.5	2	80	1	111.465	116.465	5	6	72	1		NA	NA	NA	0	NaN	1	NA	NA	NA	0	NaN	1
Subject406	Block6	1	1	1	1	8	16	NB	1230	2	Adoorknocker2.jpg	1	2500	3000	2.5	3.5	RIGHT	-8.42867	1576.72	156.373	2	1	1	1	116.599	119.099	2.5	1	24	1	119.116	125.116	6	11	110	1		119.116	125.282	6.166	11	107.039	1	125.282	152.316	27.034	33	73.2411	1
Subject406	Block6	1	1	1	1	1	17	Boundary	1143	7	ABUGLE2.jpg	1	3500	2000	3.5	2.5	LEFT	63.7051	-88.6313	-215.517	2	1	1	1	125.282	128.782	3.5	3	51.4286	1	128.799	133.799	5	4	48	1		128.799	147.299	18.5	22	71.3514	1	147.299	161.966	14.667	22	89.998	1
Subject406	Block6	1	1	1	.	2	18	NB	833	7	26427983.thl.jpg	1	2500	1000	2.5	1.5	LEFT	65.6764	1480.65	-7.11931	1	1	1	1	133.949	136.449	2.5	3	72	1	136.466	140.466	4	5	75	1		NA	NA	NA	0	NaN	1	NA	NA	NA	0	NaN	1
Subject406	Block6	1	1	1	.	3	19	NB	1164	6	26687325.thl.jpg	1	1500	2000	1.5	2.5	LEFT	-43.5118	194.672	47.8846	2	2	1	1	140.616	142.116	1.5	2	80	1	142.132	147.132	5	7	84	1		142.132	147.299	5.167	7	81.2851	1	147.299	175.3	28.001	40	85.7112	1
Subject406	Block6	1	1	1	1	4	20	NB	1266	7	Abaleofhay.jpg	1	2500	3000	2.5	3.5	LEFT	-39.7948	-1199.45	-193.182	1	1	1	1	147.299	149.799	2.5	1	24	1	149.816	155.816	6	11	110	1		NA	NA	NA	0	NaN	1	NA	NA	NA	0	NaN	1
Subject406	Block6	1	1	1	1	5	21	NB	1413	7	Apercussioni3.jpg	0	3500	2000	3.5	2.5	LEFT	-53.8497	498.999	6.40844	2	3	1	1	155.949	159.449	3.5	5	85.7143	1	159.466	164.466	5	7	84	1		NA	NA	NA	0	NaN	1	NA	NA	NA	0	NaN	1
Subject406	Block6	1	1	1	1	6	22	NB	1440	7	Alifeves2.jpg	0	2500	1000	2.5	1.5	LEFT	84.8624	663.109	66.8892	2	0	1	1	164.616	167.116	2.5	0	0	1	167.133	171.133	4	8	120	1		167.133	185.616	18.483	29	94.1406	1	185.616	200.283	14.667	26	106.361	1
Subject406	Block6	1	1	1	1	7	23	NB	1309	6	ASNOWTOY2.jpg	1	1500	2000	1.5	2.5	LEFT	-97.0163	410.509	79.9663	2	2	1	1	171.283	172.783	1.5	2	80	1	172.8	177.8	5	9	108	1		NA	NA	NA	0	NaN	1	NA	NA	NA	0	NaN	1
Subject406	Block6	1	1	1	1	8	24	NB	1741	6	22919000.thl.jpg	1	2500	2000	2.5	2.5	LEFT	-97.9733	1601.32	-55.5804	2	0	1	1	177.95	180.45	2.5	2	48	1	180.466	185.466	5	8	96	1		180.466	185.616	5.15	8	93.2039	1	185.616	213.6	27.984	45	96.4837	1
Subject406	Block6	1	1	1	1	1	25	Boundary	932	2	Aspoolofthre6.jpg	1	2500	3000	2.5	3.5	RIGHT	69.2954	80.5333	2.75539	2	3	1	1	185.616	188.116	2.5	3	72	1	188.133	194.133	6	11	110	1		188.133	208.583	20.45	35	102.689	1	208.583	221.267	12.684	15	70.9555	1
Subject406	Block6	1	1	1	1	2	26	NB	1574	2	ACAPTAIN9.jpg	1	3500	1000	3.5	1.5	RIGHT	-14.4456	508.446	7.80053	2	1	1	1	194.267	197.767	3.5	3	51.4286	1	197.783	201.783	4	10	150	1		NA	NA	NA	0	NaN	1	NA	NA	NA	0	NaN	1
Subject406	Block6	1	1	1	1	3	27	NB	1075	2	Atoothbrush3.jpg	1	1500	2000	1.5	2.5	RIGHT	26.0045	-441.456	53.9553	2	2	1	1	201.933	203.433	1.5	2	80	1	203.45	208.45	5	8	96	1		203.45	208.583	5.133	8	93.5126	1	208.583	236.6	28.017	31	66.3883	1
Subject406	Block6	1	1	1	1	4	28	NB	1415	2	ACOMB11.jpg	1	2500	2000	2.5	2.5	RIGHT	85.2207	-200.146	-25.8484	2	1	1	1	208.583	211.083	2.5	1	24	1	211.1	216.1	5	9	108	1		NA	NA	NA	0	NaN	1	NA	NA	NA	0	NaN	1
Subject406	Block6	1	1	1	1	5	29	NB	1390	2	APEPPSHA4.jpg	1	2500	2000	2.5	2.5	RIGHT	-111.09	-100.053	-90.8163	1	2	1	1	216.25	218.75	2.5	2	48	1	218.767	223.767	5	4	48	1		NA	NA	NA	0	NaN	1	NA	NA	NA	0	NaN	1
Subject406	Block6	1	1	1	.	6	30	NB	1214	2	A100FRAN3.jpg	0	2500	2000	2.5	2.5	RIGHT	-197.913	193.212	-49.1546	1	2	1	1	223.917	226.417	2.5	2	48	1	226.434	231.434	5	8	96	1		NA	NA	NA	0	NaN	1	NA	NA	NA	0	NaN	1
Subject406	Block6	1	1	1	1	7	31	NB	1262	1	AANTHAT2.jpg	0	2500	3000	2.5	3.5	RIGHT	36.584	794.437	7.89098	2	1	1	1	231.584	234.084	2.5	1	24	1	234.1	240.1	6	8	80	1		NA	NA	NA	0	NaN	1	NA	NA	NA	0	NaN	1
Subject406	Block6	1	1	1	.	8	32	NB	1169	2	Atoycoil.jpg	1	3500	3000	3.5	3.5	RIGHT	-165.509	195.029	4.78601	2	3	1	1	240.25	243.75	3.5	3	51.4286	1	243.767	249.767	6	10	100	1		NA	NA	NA	0	NaN	1	NA	NA	NA	0	NaN	1
Subject406	Block7	1	1	1	.	1	1	NB	1698	6	ACAROSLI2.jpg	1	1500	2000	1.5	2.5	LEFT	-12.8557	-8.36898	16.0612	2	0	1	1	3.631	5.131	1.5	0	0	1	5.148	10.148	5	7	84	1		5.148	25.648	20.5	24	70.2439	1	25.648	38.332	12.684	11	52.0341	1
Subject406	Block7	1	1	1	.	2	2	NB	1391	7	ACAMPFIRE.jpg	1	2500	2000	2.5	2.5	LEFT	31.741	214.964	33.673	2	1	1	1	10.298	12.798	2.5	1	24	1	12.815	17.815	5	7	84	1		NA	NA	NA	0	NaN	1	NA	NA	NA	0	NaN	1
Subject406	Block7	1	1	1	1	3	3	NB	1125	7	26555896.thl.jpg	1	2500	2000	2.5	2.5	LEFT	127.708	212.837	5.04462	3	2	1	1	17.965	20.465	2.5	2	48	1	20.482	25.482	5	6	72	1		20.482	25.648	5.166	6	69.6864	1	25.648	53.665	28.017	31	66.3883	1
Subject406	Block7	1	1	1	.	4	4	NB	1112	7	AMICROWA2.jpg	1	2500	2000	2.5	2.5	LEFT	107.683	248.639	-35.1185	1	2	1	1	25.648	28.148	2.5	2	48	1	28.165	33.165	5	4	48	1		NA	NA	NA	0	NaN	1	NA	NA	NA	0	NaN	1
Subject406	Block7	1	1	1	1	5	5	NB	NaN		Acactus58.jpg	1	2500	3000	2.5	3.5	LEFT	-200.962	895.816	-10.5395	2	1	1	1	33.315	35.815	2.5	1	24	1	35.832	41.832	6	9	90	1		NA	NA	NA	0	NaN	1	NA	NA	NA	0	NaN	1
Subject406	Block7	1	1	1	1	6	6	NB	NaN		Ashelf27.jpg	1	3500	1000	3.5	1.5	LEFT	-55.0299	285.902	-52.3018	2	2	1	1	41.982	45.482	3.5	2	34.2857	1	45.499	49.499	4	6	90	1		45.499	63.982	18.483	23	74.6632	1	63.982	78.666	14.684	21	85.8077	1
Subject406	Block7	1	1	1	1	7	7	NB	1573	6	AORIGIRL3.jpg	1	1500	2000	1.5	2.5	LEFT	88.6722	-61.9496	-86.0706	3	3	1	1	49.649	51.149	1.5	3	120	1	51.165	56.165	5	5	60	1		NA	NA	NA	0	NaN	1	NA	NA	NA	0	NaN	1
Subject406	Block7	1	1	1	1	8	8	NB	NaN		AGLASSBA4.jpg	1	2500	2000	2.5	2.5	LEFT	69.4463	-1039.81	-74.2074	1	0	1	1	56.299	58.799	2.5	0	0	1	58.816	63.816	5	8	96	1		58.816	63.982	5.166	8	92.9152	1	63.982	91.983	28.001	34	72.8545	1
Subject406	Block7	1	1	1	1	1	9	Boundary	NaN		ACOWBOYH3.jpg	1	2500	3000	2.5	3.5	RIGHT	242.721	127.19	32.5276	3	2	1	1	63.982	66.482	2.5	2	48	1	66.499	72.499	6	9	90	1		66.499	86.966	20.467	27	79.1518	1	86.966	99.649	12.683	11	52.0382	1
Subject406	Block7	1	1	1	1	2	10	NB	981	2	Abottleopener.jpg	1	3500	1000	3.5	1.5	RIGHT	57.4155	-401.332	178.84	3	0	1	1	72.649	76.149	3.5	2	34.2857	1	76.166	80.166	4	9	135	1		NA	NA	NA	0	NaN	1	NA	NA	NA	0	NaN	1
Subject406	Block7	1	1	1	1	3	11	NB	NaN		ADOGSNACK.jpg	1	1500	2000	1.5	2.5	RIGHT	12.5253	-764.778	19.2639	3	2	1	1	80.299	81.799	1.5	2	80	1	81.816	86.816	5	3	36	1		81.816	86.966	5.15	3	34.9515	1	86.966	114.983	28.017	25	53.5389	1
Subject406	Block7	1	1	1	1	4	12	NB	1384	2	Abeesonahoney.jpg	1	2500	2000	2.5	2.5	RIGHT	-107.177	-47.2548	-63.4381	1	0	1	1	86.966	89.466	2.5	0	0	1	89.483	94.483	5	7	84	1		NA	NA	NA	0	NaN	1	NA	NA	NA	0	NaN	1
Subject406	Block7	1	1	1	1	5	13	NB	1421	1	AANTSTOV6.jpg	1	2500	3000	2.5	3.5	RIGHT	-202.198	528.315	-33.1905	1	2	1	1	94.633	97.133	2.5	2	48	1	97.149	103.149	6	5	50	1		NA	NA	NA	0	NaN	1	NA	NA	NA	0	NaN	1
Subject406	Block7	1	1	1	1	6	14	NB	1392	1	26441176.thl.jpg	1	3500	1000	3.5	1.5	RIGHT	-54.7332	1461.46	-32.1088	1	3	1	1	103.3	106.8	3.5	3	51.4286	1	106.816	110.816	4	6	90	1		106.816	126.266	19.45	20	61.6967	1	126.266	139.95	13.684	14	61.3856	1
Subject406	Block7	1	1	1	1	7	15	NB	NaN		Acoral7.jpg	1	1500	2000	1.5	2.5	RIGHT	-31.8538	397.418	-53.4923	3	1	1	1	110.966	112.466	1.5	1	40	1	112.483	117.483	5	4	48	1		NA	NA	NA	0	NaN	1	NA	NA	NA	0	NaN	1
Subject406	Block7	1	1	1	1	8	16	NB	1087	1	ATABLES5.jpg	1	2500	3000	2.5	3.5	RIGHT	238.972	-135.109	3.78308	1	2	1	1	117.616	120.116	2.5	2	48	1	120.133	126.133	6	7	70	1		120.133	126.266	6.133	7	68.482	1	126.266	153.267	27.001	26	57.7756	1
Subject406	Block7	1	1	1	1	1	17	Boundary	1053	7	AARCH.jpg	1	3500	2000	3.5	2.5	LEFT	39.4904	-221.082	108.077	1	2	1	1	126.266	129.766	3.5	2	34.2857	1	129.783	134.783	5	5	60	1		129.783	149.25	19.467	22	67.8071	1	149.25	162.934	13.684	16	70.1549	1
Subject406	Block7	1	1	1	.	2	18	NB	NaN		26369999.thl.jpg	1	2500	2000	2.5	2.5	LEFT	2.43783	43.9299	93.1369	2	3	1	1	134.933	137.433	2.5	3	72	1	137.45	142.45	5	7	84	1		NA	NA	NA	0	NaN	1	NA	NA	NA	0	NaN	1
Subject406	Block7	1	1	1	.	3	19	NB	1007	6	ABUMBBE2.jpg	1	2500	1000	2.5	1.5	LEFT	-20.6558	1071.95	28.488	2	2	1	1	142.6	145.1	2.5	2	48	1	145.117	149.117	4	5	75	1		145.117	149.25	4.133	5	72.5865	1	149.25	178.267	29.017	32	66.1681	1
Subject406	Block7	1	1	1	1	4	20	NB	1328	6	AHAZELNU3.jpg	1	1500	3000	1.5	3.5	LEFT	91.6536	-698.829	-87.7068	3	2	1	1	149.25	150.75	1.5	2	80	1	150.767	156.767	6	9	90	1		NA	NA	NA	0	NaN	1	NA	NA	NA	0	NaN	1
Subject406	Block7	1	1	1	1	5	21	NB	1444	7	Aancientstat3.jpg	1	3500	1000	3.5	1.5	LEFT	-55.2494	-650.112	-84.6308	3	2	1	1	156.917	160.417	3.5	4	68.5714	1	160.434	164.434	4	3	45	1		NA	NA	NA	0	NaN	1	NA	NA	NA	0	NaN	1
Subject406	Block7	1	1	1	1	6	22	NB	1456	6	8081398.thl.jpg	1	1500	3000	1.5	3.5	LEFT	-19.6164	501.436	-23.7045	2	1	1	1	164.584	166.084	1.5	1	40	1	166.1	172.1	6	10	100	1		166.1	188.567	22.467	31	82.7881	1	188.567	199.251	10.684	10	56.1587	1
Subject406	Block7	1	1	1	1	7	23	NB	1634	6	ASHRIMP3.jpg	1	3500	2000	3.5	2.5	LEFT	160.713	682.73	-7.56708	4	1	1	1	172.25	175.75	3.5	2	34.2857	1	175.767	180.767	5	6	72	1		NA	NA	NA	0	NaN	1	NA	NA	NA	0	NaN	1
Subject406	Block7	1	1	1	1	8	24	NB	1268	7	Achest20.jpg	1	2500	2000	2.5	2.5	LEFT	139.925	3.47164	-35.1473	4	2	1	1	180.917	183.417	2.5	2	48	1	183.434	188.434	5	11	132	1		183.434	188.567	5.133	11	128.58	1	188.567	216.601	28.034	26	55.6467	1
Subject406	Block7	1	1	1	1	1	25	Boundary	1601	2	8244991.thl.jpg	1	2500	1000	2.5	1.5	RIGHT	25.226	0.92276	-17.6347	4	0	1	1	188.567	191.067	2.5	1	24	1	191.084	195.084	4	5	75	1		191.084	210.584	19.5	20	61.5385	1	210.584	224.268	13.684	15	65.7702	1
Subject406	Block7	1	1	1	1	2	26	NB	NaN		APIESERVE.jpg	1	1500	2000	1.5	2.5	RIGHT	-144.182	450.081	-19.7911	3	2	1	1	195.234	196.734	1.5	2	80	1	196.751	201.751	5	4	48	1		NA	NA	NA	0	NaN	1	NA	NA	NA	0	NaN	1
Subject406	Block7	1	1	1	1	3	27	NB	NaN		ASTAMPS.jpg	1	2500	3000	2.5	3.5	RIGHT	-48.3063	-1240.39	-72.7648	2	0	1	1	201.901	204.401	2.5	0	0	1	204.418	210.418	6	7	70	1		204.418	210.584	6.166	7	68.1155	1	210.584	237.568	26.984	33	73.3768	1
Subject406	Block7	1	1	1	1	4	28	NB	NaN		Abridge9.jpg	1	3500	2000	3.5	2.5	RIGHT	-22.4668	1471.81	-15.0305	1	2	1	1	210.584	214.084	3.5	2	34.2857	1	214.101	219.101	5	8	96	1		NA	NA	NA	0	NaN	1	NA	NA	NA	0	NaN	1
Subject406	Block7	1	1	1	1	5	29	NB	860	1	Arake3.jpg	1	2500	1000	2.5	1.5	RIGHT	-44.5437	503.072	135.373	3	1	1	1	219.251	221.751	2.5	1	24	1	221.768	225.768	4	5	75	1		NA	NA	NA	0	NaN	1	NA	NA	NA	0	NaN	1
Subject406	Block7	1	1	1	.	6	30	NB	1190	1	Acomputerbag.jpg	1	1500	2000	1.5	2.5	RIGHT	119.072	-176.054	88.3799	1	0	1	1	225.901	227.401	1.5	0	0	1	227.418	232.418	5	13	156	1		NA	NA	NA	0	NaN	1	NA	NA	NA	0	NaN	1
Subject406	Block7	1	1	1	1	7	31	NB	902	1	ADUNEBUGG.jpg	1	2500	3000	2.5	3.5	RIGHT	-59.1747	-706.541	16.8466	4	2	1	1	232.551	235.051	2.5	2	48	1	235.068	241.068	6	6	60	1		NA	NA	NA	0	NaN	1	NA	NA	NA	0	NaN	1
Subject406	Block7	1	1	1	.	8	32	NB	NaN		AAEROBENC.jpg	1	3500	3000	3.5	3.5	RIGHT	-75.9253	-197.965	-54.0175	2	0	1	1	241.218	244.718	3.5	0	0	1	244.735	250.735	6	4	40	1		NA	NA	NA	0	NaN	1	NA	NA	NA	0	NaN	1
Subject406	Block8	1	1	1	.	1	1	NB	1377	1	Agolfbag.jpg	1	1500	1000	1.5	1.5	RIGHT	-30.0816	-195.414	27.1693	3	2	1	1	3.627	5.127	1.5	2	80	1	5.144	9.144	4	7	105	1		5.144	24.627	19.483	24	73.9106	1	24.627	38.294	13.667	6	26.3408	1
Subject406	Block8	1	1	1	.	2	2	NB	1729	1	Aantiquebuck2.jpg	1	1500	2000	1.5	2.5	RIGHT	-46.8588	490.784	-62.2139	2	3	1	1	9.294	10.794	1.5	3	120	1	10.81	15.81	5	4	48	1		NA	NA	NA	0	NaN	1	NA	NA	NA	0	NaN	1
Subject406	Block8	1	1	1	1	3	3	NB	1010	1	APICNICBL.jpg	1	2500	3000	2.5	3.5	RIGHT	18.1073	-194.162	-11.0843	2	2	1	1	15.96	18.46	2.5	2	48	1	18.477	24.477	6	8	80	1		18.477	24.627	6.15	8	78.0488	1	24.627	51.594	26.967	21	46.7238	1
Subject406	Block8	1	1	1	.	4	4	NB	1633	1	APOTGOLD2.jpg	1	3500	2000	3.5	2.5	RIGHT	91.1948	-190.307	-16.0768	2	0	1	1	24.627	28.127	3.5	0	0	1	28.144	33.144	5	4	48	1		NA	NA	NA	0	NaN	1	NA	NA	NA	0	NaN	1
Subject406	Block8	1	1	1	1	5	5	NB	1248	2	045.jpg	1	2500	1000	2.5	1.5	RIGHT	59.6405	428.378	24.9687	2	0	1	1	33.277	35.777	2.5	0	0	1	35.794	39.794	4	3	45	1		NA	NA	NA	0	NaN	1	NA	NA	NA	0	NaN	1
Subject406	Block8	1	1	1	1	6	6	NB	NaN		8023968.thl.jpg	1	1500	2000	1.5	2.5	RIGHT	-19.281	14.9753	65.1833	1	0	1	1	39.927	41.427	1.5	0	0	1	41.444	46.444	5	7	84	1		41.444	63.894	22.45	31	82.8508	1	63.894	74.611	10.717	12	67.183	1
Subject406	Block8	1	1	1	1	7	7	NB	NaN		Ahawk3.jpg	1	2500	3000	2.5	3.5	RIGHT	21.7846	-1247.61	31.9496	2	2	1	1	46.578	49.078	2.5	2	48	1	49.094	55.094	6	17	170	1		NA	NA	NA	0	NaN	1	NA	NA	NA	0	NaN	1
Subject406	Block8	1	1	1	1	8	8	NB	1220	2	23016235.thl.jpg	1	3500	2000	3.5	2.5	RIGHT	6.24939	-281.141	-41.0962	5	3	1	1	55.228	58.728	3.5	3	51.4286	1	58.744	63.744	5	2	24	1		58.744	63.894	5.15	2	23.301	1	63.894	91.945	28.051	30	64.1688	1
Subject406	Block8	1	1	1	1	1	9	Boundary	1391	7	ASOPRASAX.jpg	1	2500	1000	2.5	1.5	LEFT	89.5928	240.457	41.7545	0	1	1	1	63.894	66.394	2.5	1	24	1	66.411	70.411	4	6	90	1		66.411	86.928	20.517	27	78.9589	1	86.928	99.611	12.683	9	42.5767	1
Subject406	Block8	1	1	1	1	2	10	NB	1029	7	Aconferencer3.jpg	1	1500	3000	1.5	3.5	LEFT	194.784	192.781	-0.741261	3	1	1	1	70.594	72.094	1.5	1	40	1	72.111	78.111	6	12	120	1		NA	NA	NA	0	NaN	1	NA	NA	NA	0	NaN	1
Subject406	Block8	1	1	1	1	3	11	NB	899	7	Arecyclingbox.jpg	1	3500	2000	3.5	2.5	LEFT	172.513	245.462	12.3919	3	0	1	1	78.261	81.761	3.5	1	17.1429	1	81.778	86.778	5	7	84	1		81.778	86.928	5.15	7	81.5534	1	86.928	114.962	28.034	22	47.0857	1
Subject406	Block8	1	1	1	1	4	12	NB	NaN		26373407.thl.jpg	1	2500	2000	2.5	2.5	LEFT	-90.5802	447.389	23.5988	1	1	1	1	86.928	89.428	2.5	2	48	1	89.445	94.445	5	4	48	1		NA	NA	NA	0	NaN	1	NA	NA	NA	0	NaN	1
Subject406	Block8	1	1	1	1	5	13	NB	1329	6	Aglasscontai3.jpg	1	2500	2000	2.5	2.5	LEFT	-26.6161	-178.12	48.8199	2	1	1	1	94.595	97.095	2.5	2	48	1	97.111	102.111	5	3	36	1		NA	NA	NA	0	NaN	1	NA	NA	NA	0	NaN	1
Subject406	Block8	1	1	1	1	6	14	NB	1306	6	APHONEFA2.jpg	1	2500	2000	2.5	2.5	LEFT	92.0831	-1280.67	-7.98434	1	1	1	1	102.278	104.778	2.5	1	24	1	104.795	109.795	5	6	72	1		104.795	126.312	21.517	18	50.1929	1	126.312	138.012	11.7	13	66.6667	1
Subject406	Block8	1	1	1	1	7	15	NB	1438	7	ABUSINEST.jpg	1	2500	3000	2.5	3.5	LEFT	24.1828	-1212.23	54.8508	1	0	1	1	109.945	112.445	2.5	0	0	1	112.462	118.462	6	7	70	1		NA	NA	NA	0	NaN	1	NA	NA	NA	0	NaN	1
Subject406	Block8	1	1	1	1	8	16	NB	1493	6	Aammonitefo14.jpg	1	3500	1000	3.5	1.5	LEFT	31.2175	666.55	-48.9946	1	2	1	1	118.628	122.128	3.5	3	51.4286	1	122.145	126.145	4	2	30	1		122.145	126.312	4.167	2	28.7977	1	126.312	155.362	29.05	36	74.3546	1
Subject406	Block8	1	1	1	1	1	17	Boundary	1437	2	ACHRIST14.jpg	1	1500	2000	1.5	2.5	RIGHT	336.616	352.926	48.7488	1	3	1	1	126.312	127.812	1.5	3	120	1	127.829	132.829	5	5	60	1		127.829	149.346	21.517	25	69.7123	1	149.346	161.029	11.683	24	123.256	1
Subject406	Block8	1	1	1	.	2	18	NB	1256	1	Abucketwithcl.jpg	1	2500	2000	2.5	2.5	RIGHT	157.251	-435.146	11.2222	2	3	1	1	132.995	135.495	2.5	3	72	1	135.512	140.512	5	7	84	1		NA	NA	NA	0	NaN	1	NA	NA	NA	0	NaN	1
Subject406	Block8	1	1	1	.	3	19	NB	918	1	Abasket108.jpg	1	2500	3000	2.5	3.5	RIGHT	-152.107	-402.987	-22.6644	3	0	1	1	140.662	143.162	2.5	0	0	1	143.179	149.179	6	10	100	1		143.179	149.346	6.167	10	97.292	1	149.346	176.396	27.05	67	148.614	1
Subject406	Block8	1	1	1	1	4	20	NB	1358	2	Abananasundae.jpg	1	3500	1000	3.5	1.5	RIGHT	-234.864	478.962	-77.1719	2	0	1	1	149.346	152.846	3.5	3	51.4286	1	152.862	156.862	4	9	135	1		NA	NA	NA	0	NaN	1	NA	NA	NA	0	NaN	1
Subject406	Block8	1	1	1	1	5	21	NB	NaN		Ablouse2.jpg	1	1500	2000	1.5	2.5	RIGHT	101.615	628.548	104.685	4	3	1	1	157.012	158.512	1.5	3	120	1	158.529	163.529	5	20	240	1		NA	NA	NA	0	NaN	1	NA	NA	NA	0	NaN	1
Subject406	Block8	1	1	1	1	6	22	NB	890	1	AALTIRE2.jpg	1	2500	2000	2.5	2.5	RIGHT	211.624	-406.44	118.92	6	0	1	1	163.696	166.196	2.5	2	48	1	166.212	171.212	5	21	252	1		166.212	187.713	21.501	42	117.204	1	187.713	199.38	11.667	24	123.425	1
Subject406	Block8	1	1	1	1	7	23	NB	1274	2	26377631.thl.jpg	1	2500	2000	2.5	2.5	RIGHT	19.9659	-495.537	62.9119	8	0	1	1	171.379	173.879	2.5	0	0	1	173.896	178.896	5	13	156	1		NA	NA	NA	0	NaN	1	NA	NA	NA	0	NaN	1
Subject406	Block8	1	1	1	1	8	24	NB	NaN		Abandleaders2.jpg	1	2500	3000	2.5	3.5	RIGHT	-124.774	14.4449	-167.978	3	0	1	1	179.046	181.546	2.5	0	0	1	181.563	187.563	6	6	60	1		181.563	187.713	6.15	6	58.5366	1	187.713	214.696	26.983	40	88.9449	1
Subject406	Block8	1	1	1	1	1	25	Boundary	1246	7	948_01.jpg	1	3500	1000	3.5	1.5	LEFT	179.375	1160.44	97.4526	1	2	1	1	187.713	191.213	3.5	5	85.7143	1	191.229	195.229	4	8	120	1		191.229	209.68	18.451	31	100.808	1	209.68	224.363	14.683	14	57.209	1
Subject406	Block8	1	1	1	1	2	26	NB	804	7	ABILLTABL.jpg	1	1500	2000	1.5	2.5	LEFT	-3.91382	-957.62	-36.0405	3	5	1	1	195.363	196.863	1.5	5	200	1	196.88	201.88	5	9	108	1		NA	NA	NA	0	NaN	1	NA	NA	NA	0	NaN	1
Subject406	Block8	1	1	1	1	3	27	NB	1199	6	Aeasteregg14.jpg	1	2500	2000	2.5	2.5	LEFT	-94.5213	704.087	-130.781	1	1	1	1	202.013	204.513	2.5	1	24	1	204.53	209.53	5	8	96	1		204.53	209.68	5.15	8	93.2039	1	209.68	237.697	28.017	72	170.796	1
Subject406	Block8	1	1	1	1	4	28	NB	910	7	Acartofgroce3.jpg	1	2500	3000	2.5	3.5	LEFT	17.9748	-1014.46	14.148	3	0	1	1	209.68	212.18	2.5	0	0	1	212.196	218.196	6	10	100	1		NA	NA	NA	0	NaN	1	NA	NA	NA	0	NaN	1
Subject406	Block8	1	1	1	1	5	29	NB	935	6	Ahourglass4.jpg	1	3500	1000	3.5	1.5	LEFT	-72.4161	-585.343	93.518	3	1	1	1	218.347	221.847	3.5	1	17.1429	1	221.863	225.863	4	7	105	1		NA	NA	NA	0	NaN	1	NA	NA	NA	0	NaN	1
Subject406	Block8	1	1	1	.	6	30	NB	1406	6	Ababybottle15.jpg	1	1500	2000	1.5	2.5	LEFT	-83.6805	3086.67	-227.042	4	6	1	1	226.013	227.513	1.5	6	240	1	227.53	232.53	5	15	180	1		NA	NA	NA	0	NaN	1	NA	NA	NA	0	NaN	1
Subject406	Block8	1	1	1	1	7	31	NB	1211	7	AHEADSET.jpg	1	2500	3000	2.5	3.5	LEFT	-21.1506	1550.27	0.070989	4	.	.	1	232.68	235.18	2.5	28	Inf	.	235.197	241.197	6	11	111.336	1		NA	NA	NA	0	NaN	1	NA	NA	NA	0	NaN	1
Subject406	Block8	1	1	1	.	8	32	NB	1197	7	ACDRAINER.jpg	1	3500	3000	3.5	3.5	LEFT	230.325	-1412.79	90.4657	1	1	1	1	241.347	244.847	3.5	1	17.1429	1	244.864	250.864	6	11	110	1		NA	NA	NA	0	NaN	1	NA	NA	NA	0	NaN	1
Subject406	Block9	1	1	.	.	1	1	NB	1107	2	26374346.thl.jpg	1	3000	2000	3	2.5	RIGHT	-63.4432	-389.633	-65.317	2	1	1	1	3.623	6.623	3	1	20	1	6.64	11.64	5	10	120	1		6.64	26.173	19.533	31	95.2235	1	26.173	37.84	11.667	19	97.7115	1
Subject406	Block9	1	1	.	.	2	2	NB	1368	2	A3bday5.jpg	0	3000	3000	3	3.5	RIGHT	57.827	536.006	4.51363	3	2	1	1	11.823	14.823	3	4	80	1	14.84	20.84	6	6	60	1		NA	NA	NA	0	NaN	1	NA	NA	NA	0	NaN	1
Subject406	Block9	1	1	.	1	3	3	NB	1285	2	8021743.thl.jpg	1	1000	1000	1	1.5	RIGHT	39.0214	-541.717	65.954	1	4	1	1	20.99	21.99	1	3	180	1	22.006	26.006	4	8	120	1		22.006	26.173	4.167	8	115.191	1	26.173	53.173	27	39	86.6667	1
Subject406	Block9	1	1	.	.	4	4	NB	1261	1	Achair618.jpg	1	1000	2000	1	2.5	RIGHT	66.0616	26.77	21.179	5	3	1	1	26.173	27.173	1	2	120	1	27.19	32.19	5	13	156	1		NA	NA	NA	0	NaN	1	NA	NA	NA	0	NaN	1
Subject406	Block9	1	1	.	1	5	5	NB	1635	1	8255336.thl.jpg	1	3000	3000	3	3.5	RIGHT	-78.6788	-983.168	-2.80513	5	1	1	1	32.323	35.323	3	1	20	1	35.34	41.34	6	9	90	1		NA	NA	NA	0	NaN	1	NA	NA	NA	0	NaN	1
Subject406	Block9	1	1	.	1	6	6	NB	NaN		APANCAKE3.jpg	1	3000	2000	3	2.5	RIGHT	-190.273	374.867	-16.1353	3	2	1	1	41.507	44.507	3	4	80	1	44.523	49.523	5	5	60	1		44.523	61.99	17.467	23	79.0061	1	61.99	75.841	13.851	17	73.6409	1
Subject406	Block9	1	1	.	1	7	7	NB	NaN		ARASPBER2.jpg	1	1000	1000	1	1.5	RIGHT	2.54856	-146.167	-86.7064	2	1	1	1	49.657	50.657	1	0	0	1	50.673	54.673	4	8	120	1		NA	NA	NA	0	NaN	1	NA	NA	NA	0	NaN	1
Subject406	Block9	1	1	.	1	8	8	NB	NaN		26440422.thl.jpg	0	2000	2000	2	2.5	RIGHT	89.9948	-702.261	-38.2939	4	3	1	1	54.84	56.84	2	3	90	1	56.857	61.857	5	6	72	1		56.857	61.99	5.133	7	81.8235	1	61.99	88.174	26.184	50	114.574	1
Subject406	Block9	1	1	.	1	1	9	Boundary	NaN		ACAT6.jpg	1	2000	3000	2	3.5	LEFT	115.017	283.898	-7.7686	2	2	1	1	61.99	63.99	2	2	60	1	64.007	70.007	6	10	100	1		64.007	83.657	19.65	29	88.5496	1	83.657	96.341	12.684	40	189.215	1
Subject406	Block9	1	1	.	1	2	10	NB	923	6	Afloppydisk6.jpg	1	3000	1000	3	1.5	LEFT	-32.473	703.025	75.2956	0	1	1	1	70.324	73.324	3	1	20	1	73.341	77.341	4	6	90	1		NA	NA	NA	0	NaN	1	NA	NA	NA	0	NaN	1
Subject406	Block9	1	1	.	1	3	11	NB	1637	6	26433849.thl.jpg	1	1000	2000	1	2.5	LEFT	-120.762	281.651	-0.126855	2	2	1	1	77.507	78.507	1	2	120	1	78.524	83.524	5	10	120	1		78.524	83.657	5.133	10	116.891	1	83.657	109.658	26.001	52	119.995	1
Subject406	Block9	1	1	.	1	4	12	NB	1334	7	AFILM.jpg	1	2000	2000	2	2.5	LEFT	-43.5202	-46.1863	60.4802	4	6	1	1	83.657	85.657	2	8	240	1	85.674	90.674	5	22	264	1		NA	NA	NA	0	NaN	1	NA	NA	NA	0	NaN	1
Subject406	Block9	1	1	.	1	5	13	NB	1103	7	APARKMET6.jpg	1	3000	3000	3	3.5	LEFT	-1.44931	-514.455	-17.8914	7	5	1	1	90.824	93.824	3	8	160	1	93.841	99.841	6	2	20	1		NA	NA	NA	0	NaN	1	NA	NA	NA	0	NaN	1
Subject406	Block9	1	1	.	1	6	14	NB	NaN		Aaircompress6.jpg	1	2000	1000	2	1.5	LEFT	77.3379	-1216.88	10.4858	0	0	1	1	99.991	101.991	2	0	0	1	102.007	106.007	4	7	105	1		102.007	120.491	18.484	28	90.8894	1	120.491	132.175	11.684	34	174.598	1
Subject406	Block9	1	1	.	1	7	15	NB	NaN		22870356.thl.jpg	1	1000	1000	1	1.5	LEFT	-18.5616	-299.582	7.63308	2	2	1	1	106.141	107.141	1	2	120	1	107.158	111.158	4	3	45	1		NA	NA	NA	0	NaN	1	NA	NA	NA	0	NaN	1
Subject406	Block9	1	1	.	1	8	16	NB	1349	7	26372390.thl.jpg	1	3000	3000	3	3.5	LEFT	67.3065	-313.277	8.44263	0	2	1	1	111.308	114.308	3	2	40	1	114.324	120.324	6	12	120	1		114.324	120.491	6.167	14	136.209	1	120.491	145.508	25.017	79	189.471	1
Subject406	Block9	1	1	.	1	1	17	Boundary	966	1	10049566.thl.jpg	1	2000	3000	2	3.5	RIGHT	218.653	-1356.94	-35.3711	7	6	1	1	120.491	122.491	2	6	180	1	122.508	128.508	6	18	180	1		122.508	139.991	17.483	47	161.299	1	139.991	152.675	12.684	49	231.788	1
Subject406	Block9	1	1	.	.	2	18	NB	1402	1	ACUSHIO60.jpg	0	1000	1000	1	1.5	RIGHT	-73.1076	-29.1597	96.0782	7	3	1	1	128.658	129.658	1	2	120	1	129.675	133.675	4	10	150	1		NA	NA	NA	0	NaN	1	NA	NA	NA	0	NaN	1
Subject406	Block9	1	1	.	.	3	19	NB	1598	1	ACHAIR.jpg	1	2000	1000	2	1.5	RIGHT	-85.0488	-470.275	0.204824	2	6	1	1	133.841	135.841	2	6	180	1	135.858	139.858	4	11	165	1		135.858	139.991	4.133	11	159.69	1	139.991	168.008	28.017	69	147.767	1
Subject406	Block9	1	1	.	1	4	20	NB	1610	2	ADOGLEAS2.jpg	1	3000	3000	3	3.5	RIGHT	-179.303	-13.8473	-85.5014	5	5	1	1	139.991	142.991	3	14	280	1	143.008	149.008	6	29	290	1		NA	NA	NA	0	NaN	1	NA	NA	NA	0	NaN	1
Subject406	Block9	1	1	.	1	5	21	NB	1634	2	Ataco.jpg	1	1000	2000	1	2.5	RIGHT	-10.9034	898.984	-41.2488	5	3	1	1	149.158	150.158	1	3	180	1	150.175	155.175	5	6	72	1		NA	NA	NA	0	NaN	1	NA	NA	NA	0	NaN	1
Subject406	Block9	1	1	.	1	6	22	NB	1437	2	8248852.thl.jpg	1	2000	2000	2	2.5	RIGHT	-102.867	347.469	-88.4747	2	3	1	1	155.325	157.325	2	3	90	1	157.342	162.342	5	11	132	1		157.342	175.825	18.483	30	97.3868	1	175.825	189.509	13.684	38	166.618	1
Subject406	Block9	1	1	.	1	7	23	NB	1348	1	ABIRDHOU9.jpg	1	3000	1000	3	1.5	RIGHT	-86.3208	-573.08	4.87265	3	0	1	1	162.492	165.492	3	0	0	1	165.508	169.508	4	4	60	1		NA	NA	NA	0	NaN	1	NA	NA	NA	0	NaN	1
Subject406	Block9	1	1	.	1	8	24	NB	NaN		8020414.thl.jpg	1	1000	2000	1	2.5	RIGHT	5.84255	-569.653	30.5065	1	1	1	1	169.659	170.659	1	0	0	1	170.675	175.675	5	15	180	1		170.675	175.825	5.15	15	174.757	1	175.825	201.842	26.017	78	179.882	1
Subject406	Block9	1	1	.	1	1	25	Boundary	NaN		Agasblower2.jpg	1	2000	3000	2	3.5	LEFT	145.216	365.756	27.6455	6	5	1	1	175.825	177.825	2	6	180	1	177.842	183.842	6	15	150	1		177.842	198.326	20.484	64	187.463	1	198.326	208.992	10.666	18	101.256	1
Subject406	Block9	1	1	.	1	2	26	NB	NaN		Astaplegun3.jpg	1	3000	1000	3	1.5	LEFT	41.9145	-214.956	51.6735	4	6	1	1	183.992	186.992	3	12	240	1	187.009	191.009	4	7	105	1		NA	NA	NA	0	NaN	1	NA	NA	NA	0	NaN	1
Subject406	Block9	1	1	.	1	3	27	NB	968	7	ACAROUSE2.jpg	1	2000	2000	2	2.5	LEFT	73.8142	154.453	-8.49828	5	14	1	1	191.159	193.159	2	17	510	1	193.175	198.175	5	10	120	1		193.175	198.326	5.151	10	116.482	1	198.326	223.309	24.983	35	84.0572	1
Subject406	Block9	1	1	.	1	4	28	NB	1655	7	Aancientbuild.jpg	1	1000	2000	1	2.5	LEFT	30.5754	-296.771	55.3979	2	3	1	1	198.326	199.326	1	3	180	1	199.342	204.342	5	11	132	1		NA	NA	NA	0	NaN	1	NA	NA	NA	0	NaN	1
Subject406	Block9	1	1	.	1	5	29	NB	1417	6	26688546.thl.jpg	1	2000	1000	2	1.5	LEFT	49.5541	-269.726	-35.0002	3	0	1	1	204.476	206.476	2	0	0	1	206.492	210.492	4	7	105	1		NA	NA	NA	0	NaN	1	NA	NA	NA	0	NaN	1
Subject406	Block9	1	1	.	.	6	30	NB	1517	6	8021515.thl.jpg	0	3000	3000	3	3.5	LEFT	4.92222	-629.455	-80.6454	3	0	1	1	210.626	213.626	3	0	0	1	213.642	219.642	6	9	90	1		NA	NA	NA	0	NaN	1	NA	NA	NA	0	NaN	1
Subject406	Block9	1	1	.	1	7	31	NB	NaN		AHONEYJA2.jpg	1	1000	3000	1	3.5	LEFT	-130.215	230.963	34.8993	2	3	1	1	219.793	220.793	1	3	180	1	220.809	226.809	6	11	110	1		NA	NA	NA	0	NaN	1	NA	NA	NA	0	NaN	1
Subject406	Block9	1	1	.	.	8	32	NB	971	6	23029830.thl.jpg	0	3000	3000	3	3.5	LEFT	-71.5145	-1077.8	-77.0811	7	5	1	1	226.959	229.959	3	5	100	1	229.976	235.976	6	28	280	1		NA	NA	NA	0	NaN	1	NA	NA	NA	0	NaN	1
Subject406	Block10	1	1	1	.	1	1	NB	1414	6	8258007.thl.jpg	1	1500	2000	1.5	2.5	LEFT	-30.6494	20.5931	60.0135	2	1	1	1	3.624	5.124	1.5	1	40	1	5.141	10.141	5	9	108	1		5.141	26.658	21.517	28	78.0778	1	26.658	38.325	11.667	13	66.8552	1
Subject406	Block10	1	1	1	.	2	2	NB	769	7	AHIBACHI.jpg	1	2500	3000	2.5	3.5	LEFT	53.8392	173.396	21.2363	5	1	1	1	10.308	12.808	2.5	2	48	1	12.825	18.825	6	6	60	1		NA	NA	NA	0	NaN	1	NA	NA	NA	0	NaN	1
Subject406	Block10	1	1	1	1	3	3	NB	1197	6	AMASCARA.jpg	1	3500	1000	3.5	1.5	LEFT	35.5741	405.727	-97.2346	1	1	1	1	18.975	22.475	3.5	1	17.1429	1	22.491	26.491	4	9	135	1		22.491	26.658	4.167	9	129.59	1	26.658	55.659	29.001	29	59.9979	1
Subject406	Block10	1	1	1	.	4	4	NB	NaN		Afruitbasket2.jpg	1	1500	2000	1.5	2.5	LEFT	28.4933	324.31	69.7567	3	2	1	1	26.658	28.158	1.5	2	80	1	28.175	33.175	5	6	72	1		NA	NA	NA	0	NaN	1	NA	NA	NA	0	NaN	1
Subject406	Block10	1	1	1	1	5	5	NB	1538	7	ABULDOZER.jpg	1	2500	3000	2.5	3.5	LEFT	130.963	629.492	-0.078784	2	0	1	1	33.308	35.808	2.5	0	0	1	35.825	41.825	6	10	100	1		NA	NA	NA	0	NaN	1	NA	NA	NA	0	NaN	1
Subject406	Block10	1	1	1	1	6	6	NB	NaN		Asafetybelt.jpg	1	3500	2000	3.5	2.5	LEFT	-169.343	547.33	-56.1969	2	0	1	1	41.975	45.475	3.5	1	17.1429	1	45.492	50.492	5	6	72	1		45.492	63.992	18.5	20	64.8649	1	63.992	78.709	14.717	27	110.077	1
Subject406	Block10	1	1	1	1	7	7	NB	1714	7	ASMOKMEAT.jpg	1	2500	1000	2.5	1.5	LEFT	2.60628	-1503.44	22.3034	2	2	1	1	50.642	53.142	2.5	2	48	1	53.159	57.159	4	5	75	1		NA	NA	NA	0	NaN	1	NA	NA	NA	0	NaN	1
Subject406	Block10	1	1	1	1	8	8	NB	1219	6	26444138.thl.jpg	1	1500	2000	1.5	2.5	LEFT	30.7456	-182.746	57.3937	2	0	1	1	57.325	58.825	1.5	0	0	1	58.842	63.842	5	7	84	1		58.842	63.992	5.15	7	81.5534	1	63.992	92.059	28.067	54	115.438	1
Subject406	Block10	1	1	1	1	1	9	Boundary	1572	1	8254014.thl.jpg	1	2500	3000	2.5	3.5	RIGHT	88.0672	-142.85	48.2021	2	1	1	1	63.992	66.492	2.5	3	72	1	66.509	72.509	6	19	190	1		66.509	88.042	21.533	46	128.175	1	88.042	99.726	11.684	17	87.2989	1
Subject406	Block10	1	1	1	1	2	10	NB	1600	2	22903568.thl.jpg	1	3500	2000	3.5	2.5	RIGHT	9.76244	-300.77	79.2371	5	2	1	1	72.692	76.192	3.5	2	34.2857	1	76.209	81.209	5	11	132	1		NA	NA	NA	0	NaN	1	NA	NA	NA	0	NaN	1
Subject406	Block10	1	1	1	1	3	11	NB	1219	1	26456480.thl.jpg	1	2500	1000	2.5	1.5	RIGHT	-48.065	370.923	12.5641	5	1	1	1	81.392	83.892	2.5	1	24	1	83.909	87.909	4	10	150	1		83.909	88.042	4.133	11	159.69	1	88.042	117.059	29.017	39	80.6424	1
Subject406	Block10	1	1	1	1	4	12	NB	NaN		36407726.thl.jpg	1	1500	2000	1.5	2.5	RIGHT	19.4097	-1019.77	-154.048	6	1	1	1	88.042	89.542	1.5	1	40	1	89.559	94.559	5	8	96	1		NA	NA	NA	0	NaN	1	NA	NA	NA	0	NaN	1
Subject406	Block10	1	1	1	1	5	13	NB	1218	2	Abandage3.jpg	1	2500	3000	2.5	3.5	RIGHT	-38.2203	-279.865	-39.9002	2	1	1	1	94.709	97.209	2.5	1	24	1	97.226	103.226	6	13	130	1		NA	NA	NA	0	NaN	1	NA	NA	NA	0	NaN	1
Subject406	Block10	1	1	1	1	6	14	NB	1033	2	aardvark.jpg	1	3500	2000	3.5	2.5	RIGHT	-74.0001	1014.42	-80.3462	3	0	1	1	103.376	106.876	3.5	0	0	1	106.893	111.893	5	7	84	1		106.893	128.376	21.483	33	92.1659	1	128.376	140.076	11.7	11	56.4103	1
Subject406	Block10	1	1	1	1	7	15	NB	1383	2	ASUSHI9.jpg	1	2500	3000	2.5	3.5	RIGHT	-31.9008	451.524	15.6078	3	2	1	1	112.043	114.543	2.5	2	48	1	114.559	120.559	6	13	130	1		NA	NA	NA	0	NaN	1	NA	NA	NA	0	NaN	1
Subject406	Block10	1	1	1	1	8	16	NB	1377	1	22856988.thl.jpg	1	3500	1000	3.5	1.5	RIGHT	-103.333	333.253	-6.7812	3	0	1	1	120.709	124.209	3.5	0	0	1	124.226	128.226	4	11	165	1		124.226	128.376	4.15	11	159.036	1	128.376	157.443	29.067	30	61.9259	1
Subject406	Block10	1	1	1	1	1	17	Boundary	1373	6	26687176.thl.jpg	1	1500	2000	1.5	2.5	LEFT	7.80816	-676.224	-24.0012	3	1	1	1	128.376	129.876	1.5	1	40	1	129.893	134.893	5	7	84	1		129.893	151.427	21.534	24	66.871	1	151.427	163.093	11.666	15	77.1473	1
Subject406	Block10	1	1	1	.	2	18	NB	1104	6	Ababmonit.jpg	1	2500	2000	2.5	2.5	LEFT	-71.4209	-477.509	27.8498	2	0	1	1	135.06	137.56	2.5	0	0	1	137.576	142.576	5	10	120	1		NA	NA	NA	0	NaN	1	NA	NA	NA	0	NaN	1
Subject406	Block10	1	1	1	.	3	19	NB	1038	7	Atoiletplung2.jpg	1	2500	3000	2.5	3.5	LEFT	-88.2998	864.668	1.72731	3	0	1	1	142.726	145.226	2.5	0	0	1	145.243	151.243	6	7	70	1		145.243	151.427	6.184	7	67.9172	1	151.427	178.727	27.3	36	79.1209	1
Subject406	Block10	1	1	1	1	4	20	NB	1253	7	Adog122.jpg	1	3500	1000	3.5	1.5	LEFT	44.0885	171.898	-33.7453	1	0	1	1	151.427	154.927	3.5	0	0	1	154.943	158.943	4	8	120	1		NA	NA	NA	0	NaN	1	NA	NA	NA	0	NaN	1
Subject406	Block10	1	1	1	1	5	21	NB	1494	6	Afaucet9.jpg	1	1500	1000	1.5	1.5	LEFT	-61.2391	704.748	32.033	3	4	1	1	159.077	160.577	1.5	4	160	1	160.593	164.593	4	5	75	1		NA	NA	NA	0	NaN	1	NA	NA	NA	0	NaN	1
Subject406	Block10	1	1	1	1	6	22	NB	1217	6	26421370.thl.jpg	1	1500	3000	1.5	3.5	LEFT	36.7781	-695.218	55.2973	2	3	1	1	164.727	166.227	1.5	3	120	1	166.243	172.243	6	11	110	1		166.243	188.027	21.784	38	104.664	1	188.027	199.744	11.717	24	122.898	1
Subject406	Block10	1	1	1	1	7	23	NB	1706	6	airhorn.jpg	1	3500	2000	3.5	2.5	LEFT	171.769	559.498	57.2074	3	0	1	1	172.71	176.21	3.5	0	0	1	176.227	181.227	5	6	72	1		NA	NA	NA	0	NaN	1	NA	NA	NA	0	NaN	1
Subject406	Block10	1	1	1	1	8	24	NB	999	6	Apaperclip6.jpg	1	2500	1000	2.5	1.5	LEFT	190.59	-240.048	-1.13468	0	1	1	1	181.36	183.86	2.5	1	24	1	183.877	187.877	4	20	300	1		183.877	188.027	4.15	20	289.157	1	188.027	217.061	29.034	48	99.194	1
Subject406	Block10	1	1	1	1	1	25	Boundary	1494	2	26455183.thl.jpg	1	1500	2000	1.5	2.5	RIGHT	36.452	0.999708	89.1758	4	9	1	1	188.027	189.527	1.5	9	360	1	189.544	194.544	5	11	132	1		189.544	211.044	21.5	32	89.3023	1	211.044	222.728	11.684	14	71.8932	1
Subject406	Block10	1	1	1	1	2	26	NB	1674	1	Asoapdish3.jpg	1	2500	2000	2.5	2.5	RIGHT	-16.0714	-238.925	95.7605	1	3	1	1	194.727	197.227	2.5	3	72	1	197.244	202.244	5	10	120	1		NA	NA	NA	0	NaN	1	NA	NA	NA	0	NaN	1
Subject406	Block10	1	1	1	1	3	27	NB	1386	1	Aantiquerota7.jpg	1	2500	3000	2.5	3.5	RIGHT	-32.4164	446.747	5.89224	4	2	1	1	202.377	204.877	2.5	2	48	1	204.894	210.894	6	6	60	1		204.894	211.044	6.15	6	58.5366	1	211.044	238.061	27.017	39	86.6121	1
Subject406	Block10	1	1	1	1	4	28	NB	897	1	AFOODBLEN.jpg	1	3500	1000	3.5	1.5	RIGHT	-87.5858	770.079	-48.4601	2	2	1	1	211.044	214.544	3.5	2	34.2857	1	214.561	218.561	4	8	120	1		NA	NA	NA	0	NaN	1	NA	NA	NA	0	NaN	1
Subject406	Block10	1	1	1	1	5	29	NB	917	2	ABALLBEAR.jpg	1	1500	1000	1.5	1.5	RIGHT	-14.7352	172.537	-64.9653	3	0	1	1	218.711	220.211	1.5	0	0	1	220.228	224.228	4	6	90	1		NA	NA	NA	0	NaN	1	NA	NA	NA	0	NaN	1
Subject406	Block10	1	1	1	.	6	30	NB	1187	1	ACOFFPOT3.jpg	1	1500	3000	1.5	3.5	RIGHT	-123.912	-522.082	-94.3876	2	2	1	1	224.394	225.894	1.5	2	80	1	225.911	231.911	6	15	150	1		NA	NA	NA	0	NaN	1	NA	NA	NA	0	NaN	1
Subject406	Block10	1	1	1	1	7	31	NB	938	1	8029703.thl.jpg	1	3500	3000	3.5	3.5	RIGHT	71.3828	-1219.42	-47.8451	5	1	1	1	232.044	235.544	3.5	3	51.4286	1	235.561	241.561	6	3	30	1		NA	NA	NA	0	NaN	1	NA	NA	NA	0	NaN	1
Subject406	Block10	1	1	1	.	8	32	NB	NaN		AAFRICI13.jpg	0	3500	3000	3.5	3.5	RIGHT	89.4755	278.375	90.28	1	1	1	1	241.728	245.228	3.5	1	17.1429	1	245.245	251.245	6	21	210	1		NA	NA	NA	0	NaN	1	NA	NA	NA	0	NaN	1
Subject407	Block1	1	1	1	.	1	1	NB	1373	2	anvil.jpg	1	1500	1000	1.5	1.5	RIGHT	264.661	100.838	-41.3339	0	0	1	1	3.657	5.157	1.5	0	0	1	5.173	9.173	4	1	15	1		5.173	24.657	19.484	15	46.1917	1	24.657	38.341	13.684	9	39.4621	1
Subject407	Block1	1	1	1	.	2	2	NB	1005	2	ACOWBELL6.jpg	0	1500	2000	1.5	2.5	RIGHT	237.548	379.597	-18.892	1	0	1	1	9.34	10.84	1.5	0	0	1	10.857	15.857	5	6	72	1		NA	NA	NA	0	NaN	1	NA	NA	NA	0	NaN	1
Subject407	Block1	1	1	1	1	3	3	NB	1313	1	Aruler12.jpg	1	2500	3000	2.5	3.5	RIGHT	-2.66814	35.5384	-18.5257	0	0	1	1	16.007	18.507	2.5	0	0	1	18.524	24.524	6	8	80	1		18.524	24.657	6.133	8	78.2651	1	24.657	51.658	27.001	23	51.1092	1
Subject407	Block1	1	1	1	.	4	4	NB	1015	2	AGOLDCUP6.jpg	0	3500	2000	3.5	2.5	RIGHT	12.9386	409.97	-13.6751	1	0	1	1	24.657	28.157	3.5	0	0	1	28.174	33.174	5	8	96	1		NA	NA	NA	0	NaN	1	NA	NA	NA	0	NaN	1
Subject407	Block1	1	1	1	1	5	5	NB	1172	2	Asaturn.jpg	1	2500	1000	2.5	1.5	RIGHT	-2.47569	-266.25	-17.9365	4	0	1	1	33.324	35.824	2.5	0	0	1	35.841	39.841	4	7	105	1		NA	NA	NA	0	NaN	1	NA	NA	NA	0	NaN	1
Subject407	Block1	1	1	1	1	6	6	NB	1259	2	Athimble2.jpg	1	1500	2000	1.5	2.5	RIGHT	53.1329	337.182	46.5996	6	1	1	1	39.991	41.491	1.5	1	40	1	41.507	46.507	5	2	24	1		41.507	60.974	19.467	20	61.6428	1	60.974	74.691	13.717	10	43.7413	1
Subject407	Block1	1	1	1	1	7	7	NB	1043	2	ACANTELOP.jpg	1	2500	1000	2.5	1.5	RIGHT	-35.9162	491.208	-12.0492	0	2	1	1	46.641	49.141	2.5	2	48	1	49.158	53.158	4	3	45	1		NA	NA	NA	0	NaN	1	NA	NA	NA	0	NaN	1
Subject407	Block1	1	1	1	1	8	8	NB	1200	2	ASUNBOX5.jpg	1	1500	3000	1.5	3.5	RIGHT	-35.022	218.739	-65.3176	1	3	1	1	53.308	54.808	1.5	3	120	1	54.824	60.824	6	10	100	1		54.824	60.974	6.15	10	97.561	1	60.974	88.025	27.051	20	44.3607	1
Subject407	Block1	1	1	1	1	1	9	Boundary	1482	6	AHAMPER.jpg	1	3500	2000	3.5	2.5	LEFT	105.844	-912.84	-61.4562	3	2	1	1	60.974	64.474	3.5	2	34.2857	1	64.491	69.491	5	2	24	1		64.491	84.008	19.517	14	43.0394	1	84.008	97.709	13.701	14	61.3094	1
Subject407	Block1	1	1	1	1	2	10	NB	1165	7	ACHERRY.jpg	1	2500	2000	2.5	2.5	LEFT	-51.7651	-53.0298	-24.7267	2	2	1	1	69.675	72.175	2.5	2	48	1	72.191	77.191	5	5	60	1		NA	NA	NA	0	NaN	1	NA	NA	NA	0	NaN	1
Subject407	Block1	1	1	1	1	3	11	NB	NaN		22827276.thl.jpg	1	2500	1000	2.5	1.5	LEFT	82.7066	38.0059	-19.0815	0	1	1	1	77.342	79.842	2.5	1	24	1	79.858	83.858	4	3	45	1		79.858	84.008	4.15	4	57.8313	1	84.008	113.042	29.034	36	74.3955	1
Subject407	Block1	1	1	1	1	4	12	NB	1464	6	ASMOKDE16.jpg	1	1500	3000	1.5	3.5	LEFT	43.2231	125.047	-38.0421	3	2	1	1	84.008	85.508	1.5	2	80	1	85.525	91.525	6	6	60	1		NA	NA	NA	0	NaN	1	NA	NA	NA	0	NaN	1
Subject407	Block1	1	1	1	1	5	13	NB	NaN		Atoyblocks.jpg	1	3500	2000	3.5	2.5	LEFT	152.71	493.303	0.327001	0	0	1	1	91.692	95.192	3.5	3	51.4286	1	95.209	100.209	5	11	132	1		NA	NA	NA	0	NaN	1	NA	NA	NA	0	NaN	1
Subject407	Block1	1	1	1	1	6	14	NB	NaN		26432175.thl.jpg	0	2500	2000	2.5	2.5	LEFT	-17.2036	-99.0325	24.8199	3	3	1	1	100.359	102.859	2.5	3	72	1	102.875	107.875	5	4	48	1		102.875	125.359	22.484	24	64.0455	1	125.359	136.026	10.667	9	50.6234	1
Subject407	Block1	1	1	1	1	7	15	NB	1043	6	8021410.thl.jpg	1	2500	3000	2.5	3.5	LEFT	98.0249	-521.054	96.8761	1	4	1	1	108.026	110.526	2.5	5	120	1	110.542	116.542	6	6	60	1		NA	NA	NA	0	NaN	1	NA	NA	NA	0	NaN	1
Subject407	Block1	1	1	1	1	8	16	NB	1295	7	ASUSHI9.jpg	1	3500	2000	3.5	2.5	LEFT	41.2407	841.979	-115.602	0	2	1	1	116.692	120.192	3.5	2	34.2857	1	120.209	125.209	5	7	84	1		120.209	125.359	5.15	7	81.5534	1	125.359	153.377	28.018	26	55.6785	1
Subject407	Block1	1	1	1	1	1	17	Boundary	1253	2	AMICROWA2.jpg	0	2500	1000	2.5	1.5	RIGHT	-235.878	1735.17	-125.985	2	2	1	1	125.359	127.859	2.5	2	48	1	127.876	131.876	4	1	15	1		127.876	147.36	19.484	21	64.6684	1	147.36	161.043	13.683	13	57.005	1
Subject407	Block1	1	1	1	.	2	18	NB	NaN		Achest20.jpg	1	1500	2000	1.5	2.5	RIGHT	96.0636	437.026	-103.587	0	5	1	1	132.009	133.509	1.5	5	200	1	133.526	138.526	5	5	60	1		NA	NA	NA	0	NaN	1	NA	NA	NA	0	NaN	1
Subject407	Block1	1	1	1	.	3	19	NB	NaN		ACOFFTA18.jpg	1	2500	3000	2.5	3.5	RIGHT	69.1151	278.777	-2.29695	1	2	1	1	138.693	141.193	2.5	2	48	1	141.21	147.21	6	8	80	1		141.21	147.36	6.15	8	78.0488	1	147.36	174.377	27.017	35	77.7288	1
Subject407	Block1	1	1	1	1	4	20	NB	1622	2	Afloppydisk6.jpg	1	3500	2000	3.5	2.5	RIGHT	114.913	-255.099	-20.1288	2	1	1	1	147.36	150.86	3.5	1	17.1429	1	150.877	155.877	5	6	72	1		NA	NA	NA	0	NaN	1	NA	NA	NA	0	NaN	1
Subject407	Block1	1	1	1	1	5	21	NB	1269	2	Aleopard19.jpg	0	2500	1000	2.5	1.5	RIGHT	104.349	771.653	111.494	3	1	1	1	156.027	158.527	2.5	4	96	1	158.543	162.543	4	7	105	1		NA	NA	NA	0	NaN	1	NA	NA	NA	0	NaN	1
Subject407	Block1	1	1	1	1	6	22	NB	1054	2	Aservicedesk.jpg	1	1500	2000	1.5	2.5	RIGHT	80.5049	450.761	63.2039	4	3	1	1	162.693	164.193	1.5	3	120	1	164.21	169.21	5	10	120	1		164.21	185.694	21.484	32	89.3688	1	185.694	197.378	11.684	15	77.0284	1
Subject407	Block1	1	1	1	1	7	23	NB	1200	2	AOUTHOUSE.jpg	1	2500	3000	2.5	3.5	RIGHT	129.406	386.234	17.5634	2	2	1	1	169.36	171.86	2.5	2	48	1	171.877	177.877	6	8	80	1		NA	NA	NA	0	NaN	1	NA	NA	NA	0	NaN	1
Subject407	Block1	1	1	1	1	8	24	NB	1221	2	AFUNNEL4.jpg	1	3500	1000	3.5	1.5	RIGHT	92.5569	197.665	-62.6793	1	0	1	1	178.011	181.511	3.5	2	34.2857	1	181.527	185.527	4	10	150	1		181.527	185.694	4.167	10	143.988	1	185.694	214.728	29.034	43	88.8613	1
Subject407	Block1	1	1	1	1	1	25	Boundary	NaN		Aflower136.jpg	1	1500	2000	1.5	2.5	LEFT	-21.4914	-31.6151	-38.5229	4	2	1	1	185.694	187.194	1.5	2	80	1	187.211	192.211	5	5	60	1		187.211	209.711	22.5	38	101.333	1	209.711	220.395	10.684	9	50.5429	1
Subject407	Block1	1	1	1	1	2	26	NB	1133	7	Asunflower3.jpg	1	2500	3000	2.5	3.5	LEFT	-359.626	-239.652	-52.5424	1	2	1	1	192.361	194.861	2.5	4	96	1	194.878	200.878	6	10	100	1		NA	NA	NA	0	NaN	1	NA	NA	NA	0	NaN	1
Subject407	Block1	1	1	1	1	3	27	NB	1342	6	8026084.thl.jpg	0	3500	2000	3.5	2.5	LEFT	117.013	309.379	-23.4179	1	3	1	1	201.028	204.528	3.5	8	137.143	1	204.544	209.544	5	11	132	1		204.544	209.711	5.167	11	127.734	1	209.711	237.728	28.017	34	72.8129	1
Subject407	Block1	1	1	1	1	4	28	NB	NaN		Aammonitefo14.jpg	1	2500	1000	2.5	1.5	LEFT	-135.872	314.808	-157.298	5	1	1	1	209.711	212.211	2.5	2	48	1	212.228	216.228	4	2	30	1		NA	NA	NA	0	NaN	1	NA	NA	NA	0	NaN	1
Subject407	Block1	1	1	1	1	5	29	NB	1077	6	AHORSHOE2.jpg	1	1500	2000	1.5	2.5	LEFT	-164.515	-521.912	-162.548	1	4	1	1	216.378	217.878	1.5	4	160	1	217.895	222.895	5	6	72	1		NA	NA	NA	0	NaN	1	NA	NA	NA	0	NaN	1
Subject407	Block1	1	1	1	.	6	30	NB	1299	7	A_coin.jpg	0	2500	3000	2.5	3.5	LEFT	143.354	416.199	0.230538	2	2	1	1	223.061	225.561	2.5	4	96	1	225.578	231.578	6	12	120	1		NA	NA	NA	0	NaN	1	NA	NA	NA	0	NaN	1
Subject407	Block1	1	1	1	1	7	31	NB	1633	6	ACOCONUT2.jpg	1	3500	3000	3.5	3.5	LEFT	-44.0704	328.576	-39.5343	4	3	1	1	231.712	235.212	3.5	4	68.5714	1	235.228	241.228	6	7	70	1		NA	NA	NA	0	NaN	1	NA	NA	NA	0	NaN	1
Subject407	Block1	1	1	1	.	8	32	NB	1532	6	26391514.thl.jpg	0	3500	3000	3.5	3.5	LEFT	236.344	-12.9589	49.7067	2	5	1	1	241.379	244.879	3.5	7	120	1	244.895	250.895	6	10	100	1		NA	NA	NA	0	NaN	1	NA	NA	NA	0	NaN	1
Subject407	Block2	1	1	1	.	1	1	NB	NaN		Aancientstat3.jpg	0	1500	1000	1.5	1.5	LEFT	-133.226	-821.843	-210.53	.	.	.	.	3.607	5.107	1.5	0	NaN	.	5.123	9.123	4	0	NaN	.		5.123	24.624	19.501	0	NaN	.	24.624	38.307	13.683	0	NaN	.
Subject407	Block2	1	1	1	.	2	2	NB	1422	6	Aelephant9.jpg	1	1500	2000	1.5	2.5	LEFT	-113.803	473.786	77.1996	.	.	.	.	9.29	10.79	1.5	0	NaN	.	10.807	15.807	5	0	NaN	.		NA	NA	NA	0	NaN	1	NA	NA	NA	0	NaN	1
Subject407	Block2	1	1	1	1	3	3	NB	NaN		8245419.thl.jpg	1	2500	3000	2.5	3.5	LEFT	198.222	304.205	30.8204	.	.	.	.	15.957	18.457	2.5	0	NaN	.	18.474	24.474	6	0	NaN	.		18.474	24.624	6.15	0	NaN	.	24.624	51.675	27.051	0	NaN	.
Subject407	Block2	1	1	1	.	4	4	NB	1546	6	aardvark.jpg	1	3500	2000	3.5	2.5	LEFT	187.163	427.268	-38.7104	.	.	.	.	24.624	28.124	3.5	0	NaN	.	28.141	33.141	5	0	NaN	.		NA	NA	NA	0	NaN	1	NA	NA	NA	0	NaN	1
Subject407	Block2	1	1	1	1	5	5	NB	1322	7	Aclothespin2.jpg	1	2500	1000	2.5	1.5	LEFT	100.278	619.492	-14.8408	.	.	.	.	33.291	35.791	2.5	0	NaN	.	35.807	39.807	4	0	NaN	.		NA	NA	NA	0	NaN	1	NA	NA	NA	0	NaN	1
Subject407	Block2	1	1	1	1	6	6	NB	NaN		AARTPLANT.jpg	0	1500	2000	1.5	2.5	LEFT	-161.438	-604.657	50.5781	.	.	.	.	39.974	41.474	1.5	0	NaN	.	41.491	46.491	5	0	NaN	.		41.491	64.025	22.534	0	NaN	.	64.025	74.725	10.7	0	NaN	.
Subject407	Block2	1	1	1	1	7	7	NB	1525	6	A3bday5.jpg	1	2500	3000	2.5	3.5	LEFT	-64.7592	-788.193	57.2695	.	.	.	.	46.658	49.158	2.5	0	NaN	.	49.175	55.175	6	0	NaN	.		NA	NA	NA	0	NaN	1	NA	NA	NA	0	NaN	1
Subject407	Block2	1	1	1	1	8	8	NB	1235	6	ADRUMSET3.jpg	1	3500	2000	3.5	2.5	LEFT	287.927	-203.819	132.851	.	.	.	.	55.358	58.858	3.5	0	NaN	.	58.875	63.875	5	0	NaN	.		58.875	64.025	5.15	0	NaN	.	64.025	92.075	28.05	7	303.447	.
Subject407	Block2	1	1	1	1	1	9	Boundary	1353	2	ADINGHY.jpg	1	2500	1000	2.5	1.5	RIGHT	114.407	2.99626	47.5058	.	.	.	.	64.025	66.525	2.5	0	NaN	.	66.541	70.541	4	0	NaN	.		66.541	87.059	20.518	0	NaN	.	87.059	99.742	12.683	13	86.1756	.
Subject407	Block2	1	1	1	1	2	10	NB	1462	1	ATOQUE4.jpg	1	1500	3000	1.5	3.5	RIGHT	-82.4146	-3.72049	-25.6094	.	.	.	.	70.708	72.208	1.5	0	NaN	.	72.225	78.225	6	0	NaN	.		NA	NA	NA	0	NaN	1	NA	NA	NA	0	NaN	1
Subject407	Block2	1	1	1	1	3	11	NB	NaN		Acementfinish.jpg	1	3500	2000	3.5	2.5	RIGHT	-36.4596	195.065	-40.8203	.	.	.	.	78.375	81.875	3.5	0	NaN	.	81.892	86.892	5	0	NaN	.		81.892	87.059	5.167	0	NaN	.	87.059	115.059	28	45	110.801	1
Subject407	Block2	1	1	1	1	4	12	NB	1598	1	AMICRO67.jpg	1	2500	2000	2.5	2.5	RIGHT	178.027	39.4827	-78.1987	.	.	.	.	87.059	89.559	2.5	0	NaN	.	89.575	94.575	5	8	123.584	1		NA	NA	NA	0	NaN	1	NA	NA	NA	0	NaN	1
Subject407	Block2	1	1	1	1	5	13	NB	1734	1	ANUTCRA10.jpg	1	2500	2000	2.5	2.5	RIGHT	-78.6181	-172.913	-55.8678	1	3	1	1	94.726	97.226	2.5	3	72	1	97.242	102.242	5	7	84	1		NA	NA	NA	0	NaN	1	NA	NA	NA	0	NaN	1
Subject407	Block2	1	1	1	1	6	14	NB	NaN		8248429.thl.jpg	1	2500	2000	2.5	2.5	RIGHT	23.96	4.15418	44.8324	4	4	1	1	102.376	104.876	2.5	4	96	1	104.892	109.892	5	4	48	1		104.892	126.393	21.501	31	86.5076	1	126.393	138.093	11.7	28	143.59	1
Subject407	Block2	1	1	1	1	7	15	NB	NaN		APERSRUG.jpg	1	2500	3000	2.5	3.5	RIGHT	177.75	-27.5605	-16.5476	2	1	1	1	110.043	112.543	2.5	2	48	1	112.559	118.559	6	17	170	1		NA	NA	NA	0	NaN	1	NA	NA	NA	0	NaN	1
Subject407	Block2	1	1	1	1	8	16	NB	1162	1	ant.jpg	1	3500	1000	3.5	1.5	RIGHT	156.072	217.644	31.6449	0	2	1	1	118.726	122.226	3.5	2	34.2857	1	122.243	126.243	4	5	75	1		122.243	126.393	4.15	5	72.2892	1	126.393	155.41	29.017	57	117.862	1
Subject407	Block2	1	1	1	1	1	17	Boundary	1609	6	ACONBENCH.jpg	1	1500	2000	1.5	2.5	LEFT	83.3148	225.66	-17.7464	3	2	1	1	126.393	127.893	1.5	2	80	1	127.91	132.91	5	15	180	1		127.91	149.393	21.483	47	131.267	1	149.393	161.094	11.701	19	97.4276	1
Subject407	Block2	1	1	1	.	2	18	NB	1243	7	Aleaf75.jpg	1	2500	2000	2.5	2.5	LEFT	-12.2565	40.2824	41.5773	4	4	1	1	133.076	135.576	2.5	4	96	1	135.593	140.593	5	11	132	1		NA	NA	NA	0	NaN	1	NA	NA	NA	0	NaN	1
Subject407	Block2	1	1	1	.	3	19	NB	1733	7	AHEDGEHOG.jpg	0	2500	3000	2.5	3.5	LEFT	-100.497	-1044.74	45.0738	5	4	1	1	140.727	143.227	2.5	5	120	1	143.243	149.243	6	9	90	1		143.243	149.393	6.15	9	87.8049	1	149.393	176.427	27.034	51	113.191	1
Subject407	Block2	1	1	1	1	4	20	NB	1471	6	Afirstaidkit3.jpg	1	3500	1000	3.5	1.5	LEFT	32.5076	156.686	62.5549	2	3	1	1	149.393	152.893	3.5	6	102.857	1	152.91	156.91	4	3	45	1		NA	NA	NA	0	NaN	1	NA	NA	NA	0	NaN	1
Subject407	Block2	1	1	1	1	5	21	NB	1103	7	26687325.thl.jpg	1	1500	2000	1.5	2.5	LEFT	76.4846	588.186	95.9874	1	4	1	1	157.077	158.577	1.5	4	160	1	158.594	163.594	5	10	120	1		NA	NA	NA	0	NaN	1	NA	NA	NA	0	NaN	1
Subject407	Block2	1	1	1	1	6	22	NB	1535	7	AOVENMIT5.jpg	1	2500	2000	2.5	2.5	LEFT	-189.644	816.647	-28.1408	0	4	1	1	163.744	166.244	2.5	4	96	1	166.261	171.261	5	8	96	1		166.261	187.761	21.5	50	139.535	1	187.761	199.444	11.683	22	112.985	1
Subject407	Block2	1	1	1	1	7	23	NB	1145	6	26392231.thl.jpg	1	2500	2000	2.5	2.5	LEFT	100.984	178.085	-68.6946	5	7	1	1	171.411	173.911	2.5	8	192	1	173.927	178.927	5	16	192	1		NA	NA	NA	0	NaN	1	NA	NA	NA	0	NaN	1
Subject407	Block2	1	1	1	1	8	24	NB	1536	6	AAEROBENC.jpg	1	2500	3000	2.5	3.5	LEFT	-29.0757	-507.449	106.618	6	3	1	1	179.077	181.577	2.5	5	120	1	181.594	187.594	6	11	110	1		181.594	187.761	6.167	11	107.021	1	187.761	215.245	27.484	67	181.408	1
Subject407	Block2	1	1	1	1	1	25	Boundary	1737	2	Abugle12.jpg	1	3500	1000	3.5	1.5	RIGHT	142.812	33.9012	40.375	0	3	1	1	187.761	191.261	3.5	5	85.7143	1	191.278	195.278	4	9	135	1		191.278	210.228	18.95	37	131.721	1	210.228	224.962	14.734	33	295.21	.
Subject407	Block2	1	1	1	1	2	26	NB	1122	2	AHYDRANTF.jpg	1	1500	2000	1.5	2.5	RIGHT	429.441	-71.6185	-7.35663	3	4	1	1	195.428	196.928	1.5	4	160	1	196.944	201.944	5	10	120	1		NA	NA	NA	0	NaN	1	NA	NA	NA	0	NaN	1
Subject407	Block2	1	1	1	1	3	27	NB	1093	1	26390325.thl.jpg	1	2500	2000	2.5	2.5	RIGHT	-141.103	121.136	7.13852	4	4	1	1	202.095	204.595	2.5	6	144	1	204.611	209.611	5	8	136.364	.		204.611	210.228	5.617	8	136.339	.	210.228	238.279	28.051	70	307.118	.
Subject407	Block2	1	1	1	1	4	28	NB	1127	2	Acomputerbag.jpg	1	2500	3000	2.5	3.5	RIGHT	-736.583	285.446	175.965	.	.	.	.	210.228	212.728	2.5	10	Inf	.	212.745	218.745	6	16	359.82	.		NA	NA	NA	0	NaN	1	NA	NA	NA	0	NaN	1
Subject407	Block2	1	1	1	1	5	29	NB	1448	2	26421740.thl.jpg	1	3500	1000	3.5	1.5	RIGHT	-199.017	-183.502	-177.832	1	.	.	.	218.945	222.445	3.5	2	78.7402	.	222.462	226.462	4	7	161.043	.		NA	NA	NA	0	NaN	1	NA	NA	NA	0	NaN	1
Subject407	Block2	1	1	1	.	6	30	NB	1257	2	APARKMET6.jpg	1	1500	2000	1.5	2.5	RIGHT	165.967	269.074	153.4	.	.	.	.	226.612	228.112	1.5	0	NaN	.	228.129	233.129	5	22	653.465	.		NA	NA	NA	0	NaN	1	NA	NA	NA	0	NaN	1
Subject407	Block2	1	1	1	1	7	31	NB	1389	2	23016235.thl.jpg	1	2500	3000	2.5	3.5	RIGHT	240.253	-85.0243	-49.8882	9	0	1	.	233.262	235.762	2.5	1	24	1	235.779	241.779	6	22	602.19	.		NA	NA	NA	0	NaN	1	NA	NA	NA	0	NaN	1
Subject407	Block2	1	1	1	.	8	32	NB	1201	1	ASHAVING9.jpg	1	3500	3000	3.5	3.5	RIGHT	123.666	394.014	108.016	.	1	1	.	241.929	245.429	3.5	8	138.728	1	245.446	251.446	6	14	330.709	.		NA	NA	NA	0	NaN	1	NA	NA	NA	0	NaN	1
Subject407	Block3	1	1	1	.	1	1	NB	1249	2	ABACKHOE2.jpg	1	2500	2000	2.5	2.5	RIGHT	143.836	-291.707	-93.4344	0	0	1	1	3.625	6.125	2.5	1	24	1	6.142	11.142	5	5	60	1		6.142	25.659	19.517	25	76.8561	1	25.659	39.326	13.667	17	88.456	1
Subject407	Block3	1	1	1	.	2	2	NB	1012	2	26442809.thl.jpg	1	2500	1000	2.5	1.5	RIGHT	293.222	-1445.66	48.9889	2	2	1	1	11.325	13.825	2.5	4	96	1	13.842	17.842	4	7	105	1		NA	NA	NA	0	NaN	1	NA	NA	NA	0	NaN	1
Subject407	Block3	1	1	1	1	3	3	NB	1456	1	ABUMBBE2.jpg	1	1500	3000	1.5	3.5	RIGHT	114.184	-192.69	-20.5531	2	0	1	1	17.992	19.492	1.5	0	0	1	19.509	25.509	6	8	80	1		19.509	25.659	6.15	8	78.0488	1	25.659	52.66	27.001	46	125.263	1
Subject407	Block3	1	1	1	.	4	4	NB	1416	2	Acomputerkey2.jpg	1	3500	2000	3.5	2.5	RIGHT	-118.838	69.3228	-46.3733	5	1	1	1	25.659	29.159	3.5	3	51.4286	1	29.176	34.176	5	9	169.811	.		NA	NA	NA	0	NaN	1	NA	NA	NA	0	NaN	1
Subject407	Block3	1	1	1	1	5	5	NB	1233	1	APEPPSHA4.jpg	1	2500	2000	2.5	2.5	RIGHT	-2.18134	-205.71	55.7596	.	4	1	.	34.309	36.809	2.5	4	103.448	1	36.826	41.826	5	4	48	1		NA	NA	NA	0	NaN	1	NA	NA	NA	0	NaN	1
Subject407	Block3	1	1	1	1	6	6	NB	1093	2	26422507.thl.jpg	1	2500	1000	2.5	1.5	RIGHT	258.403	-550.525	46.5701	0	5	1	1	41.976	44.476	2.5	8	192	1	44.493	48.493	4	7	170.178	.		44.493	65.96	21.467	40	147.255	1	65.96	77.66	11.7	10	67.7432	1
Subject407	Block3	1	1	1	1	7	7	NB	1118	2	ATOWER3.jpg	1	1500	3000	1.5	3.5	RIGHT	-23.3615	621.024	67.1525	.	7	.	.	48.643	50.143	1.5	7	1206.9	.	50.16	56.16	6	12	120	1		NA	NA	NA	0	NaN	1	NA	NA	NA	0	NaN	1
Subject407	Block3	1	1	1	1	8	8	NB	1485	1	AORIGIRL3.jpg	1	3500	3000	3.5	3.5	RIGHT	1.27016	1177.71	-29.9535	5	1	1	1	56.293	59.793	3.5	3	51.4286	1	59.81	65.81	6	9	147.38	.		59.81	65.96	6.15	11	173.081	.	65.96	92.994	27.034	42	104.174	1
Subject407	Block3	1	1	1	1	1	9	Boundary	NaN		26463767.thl.jpg	1	3500	1000	3.5	1.5	LEFT	164.396	-661.399	-96.4393	7	3	1	1	65.96	69.46	3.5	5	85.7143	1	69.477	73.477	4	1	21.1566	.		69.477	86.977	17.5	25	102.347	1	86.977	102.661	15.684	34	184.049	.
Subject407	Block3	1	1	1	1	2	10	NB	NaN		8021515.thl.jpg	1	1500	1000	1.5	1.5	LEFT	23.4098	-440.578	32.1574	1	.	.	.	73.643	75.143	1.5	3	Inf	.	75.16	79.16	4	5	75	1		NA	NA	NA	0	NaN	1	NA	NA	NA	0	NaN	1
Subject407	Block3	1	1	1	1	3	11	NB	1625	6	Adaisies3.jpg	0	1500	3000	1.5	3.5	LEFT	32.0472	574.064	86.1877	4	2	1	1	79.327	80.827	1.5	2	80	1	80.844	86.844	6	11	110	1		80.844	86.977	6.133	14	136.964	1	86.977	114.011	27.034	60	188.428	.
Subject407	Block3	1	1	1	1	4	12	NB	1372	7	Aavocado7.jpg	1	3500	3000	3.5	3.5	LEFT	105.288	-981.877	89.3864	7	2	1	1	86.977	90.477	3.5	5	85.7143	1	90.494	96.494	6	21	210	1		NA	NA	NA	0	NaN	1	NA	NA	NA	0	NaN	1
Subject407	Block3	1	1	1	1	5	13	NB	1418	6	Ahawk3.jpg	1	3500	1000	3.5	1.5	LEFT	56.9344	83.9758	-114.752	9	3	.	1	96.644	100.144	3.5	3	213.27	.	100.161	104.161	4	6	497.238	.		NA	NA	NA	0	NaN	1	NA	NA	NA	0	NaN	1
Subject407	Block3	1	1	1	1	6	14	NB	NaN		Ataco.jpg	1	1500	1000	1.5	1.5	LEFT	-113.716	-324.344	-188.091	2	.	.	.	104.311	105.811	1.5	0	NaN	.	105.828	109.828	4	13	211.497	1		105.828	125.311	19.483	46	162.056	1	125.311	138.995	13.684	33	207.896	.
Subject407	Block3	1	1	1	1	7	15	NB	NaN		AHEADLI18.jpg	1	1500	2000	1.5	2.5	LEFT	-51.2149	190.733	-69.12	1	8	1	1	109.994	111.494	1.5	8	320	1	111.511	116.511	5	9	118.629	1		NA	NA	NA	0	NaN	1	NA	NA	NA	0	NaN	1
Subject407	Block3	1	1	1	1	8	16	NB	1514	6	Alifeves2.jpg	1	2500	3000	2.5	3.5	LEFT	-0.096859	406.139	2.98084	4	.	.	.	116.661	119.161	2.5	12	750	.	119.178	125.178	6	3	30	1		119.178	125.311	6.133	3	29.3494	1	125.311	152.312	27.001	58	172.707	.
Subject407	Block3	1	1	1	1	1	17	Boundary	1272	2	AANTHAT2.jpg	1	3500	2000	3.5	2.5	RIGHT	-235.164	327.295	46.0314	1	2	1	1	125.311	128.811	3.5	5	85.7143	1	128.828	133.828	5	21	431.507	.		128.828	147.295	18.467	38	196.292	.	147.295	161.962	14.667	32	156.261	1
Subject407	Block3	1	1	1	.	2	18	NB	1361	2	ALOOFA.jpg	1	2500	1000	2.5	1.5	RIGHT	193.985	16.0736	97.0272	.	.	.	.	133.978	136.478	2.5	4	419.58	.	136.495	140.495	4	1	22.1566	.		NA	NA	NA	0	NaN	1	NA	NA	NA	0	NaN	1
Subject407	Block3	1	1	1	.	3	19	NB	NaN		ASNOWTOY2.jpg	1	1500	2000	1.5	2.5	RIGHT	51.1335	-720.348	-49.1239	1	5	.	.	140.645	142.145	1.5	5	1190.48	.	142.162	147.162	5	3	36	1		142.162	147.295	5.133	4	46.7563	1	147.295	175.279	27.984	45	106.973	1
Subject407	Block3	1	1	1	1	4	20	NB	1113	2	ASOPRASAX.jpg	1	2500	3000	2.5	3.5	RIGHT	76.5005	-188.223	127.653	3	3	1	1	147.295	149.795	2.5	7	168	1	149.812	155.812	6	17	170	1		NA	NA	NA	0	NaN	1	NA	NA	NA	0	NaN	1
Subject407	Block3	1	1	1	1	5	21	NB	NaN		Aspoolofthre6.jpg	1	3500	2000	3.5	2.5	RIGHT	72.0771	-452.483	87.9947	0	3	1	1	155.945	159.445	3.5	3	120.321	.	159.462	164.462	5	7	90.5172	1		NA	NA	NA	0	NaN	1	NA	NA	NA	0	NaN	1
Subject407	Block3	1	1	1	1	6	22	NB	1345	2	Astonecarvin8.jpg	1	2500	1000	2.5	1.5	RIGHT	-3.10155	-328.353	-43.8859	2	1	1	1	164.612	167.112	2.5	3	72	1	167.129	171.129	4	4	60	1		167.129	185.596	18.467	20	88.0397	.	185.596	200.28	14.684	36	159.76	1
Subject407	Block3	1	1	1	1	7	23	NB	982	2	31023139.thl.jpg	1	1500	2000	1.5	2.5	RIGHT	113.971	-12.2974	72.2218	1	1	1	1	171.262	172.762	1.5	1	40	1	172.779	177.779	5	7	157.895	.		NA	NA	NA	0	NaN	1	NA	NA	NA	0	NaN	1
Subject407	Block3	1	1	1	1	8	24	NB	1748	2	36407726.thl.jpg	1	2500	2000	2.5	2.5	RIGHT	92.5813	297.102	-27.0464	3	1	1	.	177.912	180.412	2.5	1	24	1	180.429	185.429	5	5	112.444	.		180.429	185.596	5.167	7	157.33	.	185.596	213.63	28.034	72	221.373	.
Subject407	Block3	1	1	1	1	1	25	Boundary	NaN		ABALLBEAR.jpg	1	2500	3000	2.5	3.5	LEFT	144.988	-235.919	31.4122	.	6	.	.	185.596	188.096	2.5	6	269.461	.	188.113	194.113	6	14	140	1		188.113	208.613	20.5	42	168.494	.	208.613	221.28	12.667	39	215.566	1
Subject407	Block3	1	1	1	1	2	26	NB	1346	7	ACHRIST14.jpg	1	3500	1000	3.5	1.5	LEFT	311.684	716.283	19.636	1	8	1	1	194.263	197.763	3.5	13	222.857	1	197.78	201.78	4	4	90.6344	.		NA	NA	NA	0	NaN	1	NA	NA	NA	0	NaN	1
Subject407	Block3	1	1	1	1	3	27	NB	NaN		Ababmonit.jpg	1	1500	2000	1.5	2.5	LEFT	-266.028	180.456	-15.86	.	.	.	.	201.93	203.43	1.5	4	Inf	.	203.446	208.446	5	7	159.091	.		203.446	208.613	5.167	7	159.122	.	208.613	236.597	27.984	77	197.842	1
Subject407	Block3	1	1	1	1	4	28	NB	1393	6	Aclock261.jpg	1	2500	2000	2.5	2.5	LEFT	169.281	-212.206	38.0082	.	.	.	.	208.613	211.113	2.5	10	872.093	.	211.13	216.13	5	21	252	1		NA	NA	NA	0	NaN	1	NA	NA	NA	0	NaN	1
Subject407	Block3	1	1	1	1	5	29	NB	1219	6	26424478.thl.jpg	0	2500	2000	2.5	2.5	LEFT	-14.4593	69.5206	65.2936	6	5	1	1	216.263	218.763	2.5	5	120	1	218.78	223.78	5	8	96	1		NA	NA	NA	0	NaN	1	NA	NA	NA	0	NaN	1
Subject407	Block3	1	1	1	.	6	30	NB	1204	6	ADUSTER5.jpg	0	2500	2000	2.5	2.5	LEFT	84.2737	-362.397	-9.10162	4	1	1	1	223.914	226.414	2.5	4	96	1	226.43	231.43	5	15	412.844	.		NA	NA	NA	0	NaN	1	NA	NA	NA	0	NaN	1
Subject407	Block3	1	1	1	1	7	31	NB	1390	7	Ablouse2.jpg	1	2500	3000	2.5	3.5	LEFT	207.334	-101.187	-86.8986	7	7	1	1	231.58	234.08	2.5	7	168	1	234.097	240.097	6	12	120	1		NA	NA	NA	0	NaN	1	NA	NA	NA	0	NaN	1
Subject407	Block3	1	1	1	.	8	32	NB	1299	7	Acorn10.jpg	1	3500	3000	3.5	3.5	LEFT	79.7263	-887.729	-83.4681	4	3	1	1	240.231	243.731	3.5	9	154.286	1	243.747	249.747	6	11	110	1		NA	NA	NA	0	NaN	1	NA	NA	NA	0	NaN	1
Subject407	Block4	1	1	.	.	1	1	NB	1574	7	Alipstick3.jpg	1	3000	2000	3	2.5	LEFT	-130.043	-127.538	-286.223	.	8	.	.	3.627	6.627	3	11	389.151	.	6.644	11.644	5	19	228	1		6.644	26.144	19.5	54	166.154	1	26.144	37.811	11.667	22	119.879	1
Subject407	Block4	1	1	.	.	2	2	NB	1623	6	AFIGHTP16.jpg	0	3000	3000	3	3.5	LEFT	168.248	-536.741	-57.7699	11	7	1	1	11.811	14.811	3	8	160	1	14.828	20.828	6	15	150	1		NA	NA	NA	0	NaN	1	NA	NA	NA	0	NaN	1
Subject407	Block4	1	1	.	1	3	3	NB	1643	6	8063317.thl.jpg	1	1000	1000	1	1.5	LEFT	-65.3804	-460.293	64.9774	4	4	1	1	20.978	21.978	1	4	240	1	21.994	25.994	4	6	90	1		21.994	26.144	4.15	6	86.747	1	26.144	53.145	27.001	52	161.408	.
Subject407	Block4	1	1	.	.	4	4	NB	1450	6	ASEWING.jpg	1	1000	2000	1	2.5	LEFT	-67.9051	-347.062	-18.9119	2	0	1	1	26.144	27.144	1	0	0	1	27.161	32.161	5	15	180	1		NA	NA	NA	0	NaN	1	NA	NA	NA	0	NaN	1
Subject407	Block4	1	1	.	1	5	5	NB	1024	6	Aaircompress6.jpg	1	3000	3000	3	3.5	LEFT	64.5501	-1012.01	23.4203	5	0	1	1	32.295	35.295	3	0	0	1	35.311	41.311	6	11	330	.		NA	NA	NA	0	NaN	1	NA	NA	NA	0	NaN	1
Subject407	Block4	1	1	.	1	6	6	NB	1086	6	Acandlehold17.jpg	1	3000	2000	3	2.5	LEFT	173.953	-1274.79	164.967	4	0	1	.	41.461	44.461	3	4	80	1	44.478	49.478	5	11	223.577	.		44.478	61.962	17.484	41	179.667	1	61.962	75.679	13.717	12	179.628	.
Subject407	Block4	1	1	.	1	7	7	NB	1541	6	26451219.thl.jpg	1	1000	1000	1	1.5	LEFT	-115.648	83.7929	-9.73141	.	2	.	.	49.628	50.628	1	0	NaN	.	50.645	54.645	4	18	304.74	1		NA	NA	NA	0	NaN	1	NA	NA	NA	0	NaN	1
Subject407	Block4	1	1	.	1	8	8	NB	1432	7	8257273.thl.jpg	1	2000	2000	2	2.5	LEFT	-350.945	1203.39	1.05478	8	2	1	1	54.795	56.795	2	3	90	1	56.812	61.812	5	7	84	1		56.812	61.962	5.15	8	95.4283	1	61.962	88.029	26.067	33	146.759	.
Subject407	Block4	1	1	.	1	1	9	Boundary	1618	2	AMIXER1.jpg	1	2000	3000	2	3.5	RIGHT	-16.3787	458.767	60.2444	5	.	.	1	61.962	63.962	2	4	2307.69	.	63.979	69.979	6	4	126.05	.		63.979	83.512	19.533	20	107.236	.	83.512	96.196	12.684	27	168.82	1
Subject407	Block4	1	1	.	1	2	10	NB	1485	1	26433849.thl.jpg	1	3000	1000	3	1.5	RIGHT	-59.6089	-460.744	-47.2824	.	.	.	.	70.162	73.162	3	0	NaN	.	73.179	77.179	4	5	86.1079	1		NA	NA	NA	0	NaN	1	NA	NA	NA	0	NaN	1
Subject407	Block4	1	1	.	1	3	11	NB	1139	1	26375982.thl.jpg	1	1000	2000	1	2.5	RIGHT	-91.8007	-225.492	-116.902	1	4	1	1	77.329	78.329	1	2	120	1	78.346	83.346	5	9	116.48	1		78.346	83.512	5.166	9	116.525	1	83.512	109.53	26.018	48	202.858	.
Subject407	Block4	1	1	.	1	4	12	NB	1315	1	045.jpg	1	2000	2000	2	2.5	RIGHT	59.9371	193.68	-5.73249	2	.	.	.	83.512	85.512	2	0	NaN	.	85.529	90.529	5	15	192.308	1		NA	NA	NA	0	NaN	1	NA	NA	NA	0	NaN	1
Subject407	Block4	1	1	.	1	5	13	NB	987	2	Aantiquesofa4.jpg	0	3000	3000	3	3.5	RIGHT	276.83	1228	-53.3742	1	2	1	1	90.679	93.679	3	5	100	1	93.696	99.696	6	7	240.275	.		NA	NA	NA	0	NaN	1	NA	NA	NA	0	NaN	1
Subject407	Block4	1	1	.	1	6	14	NB	1733	2	AORGAN.jpg	1	2000	1000	2	1.5	RIGHT	-1.47384	520.531	-133.044	.	.	.	.	99.846	101.846	2	0	NaN	.	101.863	105.863	4	19	458.199	.		101.863	120.33	18.467	36	223.893	.	120.33	132.014	11.684	36	267.327	.
Subject407	Block4	1	1	.	1	7	15	NB	NaN		22870356.thl.jpg	1	1000	1000	1	1.5	RIGHT	-112.303	532.099	-9.11541	.	0	.	.	106.013	107.013	1	0	NaN	.	107.03	111.03	4	3	78.534	.		NA	NA	NA	0	NaN	1	NA	NA	NA	0	NaN	1
Subject407	Block4	1	1	.	1	8	16	NB	NaN		ATOILROL2.jpg	1	3000	3000	3	3.5	RIGHT	-16.3756	-13.1534	-84.999	1	1	.	.	111.163	114.163	3	3	102.273	.	114.18	120.18	6	9	183.673	.		114.18	120.33	6.15	11	213.524	.	120.33	145.347	25.017	69	386.756	.
Subject407	Block4	1	1	.	1	1	17	Boundary	1481	7	Adice10.jpg	1	2000	3000	2	3.5	LEFT	168.595	76.3194	-10.9684	4	12	1	.	120.33	122.33	2	12	360	1	122.347	128.347	6	22	270.27	1		122.347	139.83	17.483	50	389.633	.	139.83	152.514	12.684	37	307.309	.
Subject407	Block4	1	1	.	.	2	18	NB	NaN		Agiftbag20.jpg	0	1000	1000	1	1.5	LEFT	47.3402	774.727	27.7081	9	.	.	.	128.497	129.497	1	0	NaN	.	129.514	133.514	4	2	101.695	.		NA	NA	NA	0	NaN	1	NA	NA	NA	0	NaN	1
Subject407	Block4	1	1	.	.	3	19	NB	900	7	ADOGLEAS2.jpg	1	2000	1000	2	1.5	LEFT	6.91964	-2697.25	36.5896	.	6	.	.	133.664	135.664	2	13	645.695	.	135.68	139.68	4	13	1875	.		135.68	139.83	4.15	13	1875.9	.	139.83	167.848	28.018	53	219.75	.
Subject407	Block4	1	1	.	1	4	20	NB	816	7	ATIE16.jpg	1	3000	3000	3	3.5	LEFT	-146.391	-3044.72	-55.7767	.	.	.	.	139.83	142.83	3	3	Inf	.	142.847	148.847	6	13	219.348	.		NA	NA	NA	0	NaN	1	NA	NA	NA	0	NaN	1
Subject407	Block4	1	1	.	1	5	21	NB	1685	6	Abandleaders2.jpg	0	1000	2000	1	2.5	LEFT	13.2439	-801.733	23.2531	4	10	1	1	148.997	149.997	1	7	420	1	150.014	155.014	5	13	292.793	.		NA	NA	NA	0	NaN	1	NA	NA	NA	0	NaN	1
Subject407	Block4	1	1	.	1	6	22	NB	NaN		ACREAME11.jpg	1	2000	2000	2	2.5	LEFT	-89.988	1105.53	70.8279	.	3	.	.	155.147	157.147	2	3	261.628	.	157.164	162.164	5	7	84	1		157.164	175.665	18.501	23	123.164	.	175.665	189.348	13.683	22	114.711	1
Subject407	Block4	1	1	.	1	7	23	NB	947	6	8255336.thl.jpg	1	3000	1000	3	1.5	LEFT	-210.977	967.666	1.56887	1	5	1	1	162.331	165.331	3	5	247.525	.	165.348	169.348	4	5	765.306	.		NA	NA	NA	0	NaN	1	NA	NA	NA	0	NaN	1
Subject407	Block4	1	1	.	1	8	24	NB	1341	6	Acomputer9.jpg	1	1000	2000	1	2.5	LEFT	-628.163	-546.553	-310.306	5	.	.	.	169.498	170.498	1	0	NaN	.	170.515	175.515	5	6	84.0336	1		170.515	175.665	5.15	6	81.1857	1	175.665	201.665	26	47	118.368	1
Subject407	Block4	1	1	.	1	1	25	Boundary	1098	2	AASPHALT.jpg	1	2000	3000	2	3.5	RIGHT	122.158	677.071	5.07028	0	0	1	1	175.665	177.665	2	0	0	1	177.681	183.681	6	17	266.736	.		177.681	198.148	20.467	42	137.775	1	198.148	208.832	10.684	31	257.475	.
Subject407	Block4	1	1	.	1	2	26	NB	1073	1	ADAQUIRI.jpg	1	3000	1000	3	1.5	RIGHT	-177.783	95.1606	23.039	5	1	1	1	183.831	186.831	3	1	20	1	186.848	190.848	4	8	120	1		NA	NA	NA	0	NaN	1	NA	NA	NA	0	NaN	1
Subject407	Block4	1	1	.	1	3	27	NB	1120	2	acquarium.jpg	1	2000	2000	2	2.5	RIGHT	87.7687	460.789	64.4803	3	3	1	1	190.998	192.998	2	4	120	1	193.015	198.015	5	10	120	1		193.015	198.148	5.133	12	140.269	1	198.148	223.166	25.018	53	208.295	.
Subject407	Block4	1	1	.	1	4	28	NB	NaN		8029703.thl.jpg	1	1000	2000	1	2.5	RIGHT	-78.4944	141.906	-47.4023	7	5	1	1	198.148	199.148	1	5	300	1	199.165	204.165	5	1	22.6929	.		NA	NA	NA	0	NaN	1	NA	NA	NA	0	NaN	1
Subject407	Block4	1	1	.	1	5	29	NB	1268	2	Acanoe19.jpg	0	2000	1000	2	1.5	RIGHT	-28.5824	-1532.74	50.0701	.	5	.	.	204.315	206.315	2	9	517.241	.	206.332	210.332	4	19	407.143	.		NA	NA	NA	0	NaN	1	NA	NA	NA	0	NaN	1
Subject407	Block4	1	1	.	.	6	30	NB	1083	1	APIESERVE.jpg	1	3000	3000	3	3.5	RIGHT	22.9726	-1036.09	-33.9047	2	1	.	.	210.482	213.482	3	2	79.1557	.	213.499	219.499	6	6	141.509	.		NA	NA	NA	0	NaN	1	NA	NA	NA	0	NaN	1
Subject407	Block4	1	1	.	1	7	31	NB	1638	1	ASMOKMEAT.jpg	1	1000	3000	1	3.5	RIGHT	64.8123	770.838	7.51467	3	1	1	1	219.649	220.649	1	1	60	1	220.666	226.666	6	19	190	1		NA	NA	NA	0	NaN	1	NA	NA	NA	0	NaN	1
Subject407	Block4	1	1	.	.	8	32	NB	1204	2	APUTTER.jpg	1	3000	3000	3	3.5	RIGHT	51.6787	-42.5561	3.65306	4	2	1	1	226.816	229.816	3	2	40	1	229.833	235.833	6	12	194.175	.		NA	NA	NA	0	NaN	1	NA	NA	NA	0	NaN	1
Subject407	Block5	1	1	1	.	1	1	NB	1250	2	26429130.thl.jpg	1	3500	1000	3.5	1.5	RIGHT	250.815	1101.27	-75.6517	4	2	1	1	3.622	7.122	3.5	3	51.4286	1	7.139	11.139	4	4	60	1		7.139	27.956	20.817	37	106.644	1	27.956	40.64	12.684	14	66.2252	1
Subject407	Block5	1	1	1	.	2	2	NB	753	2	ACHINLAMP.jpg	0	1500	3000	1.5	3.5	RIGHT	-64.1158	-432.743	112.864	3	5	1	1	11.623	13.123	1.5	5	200	1	13.139	19.139	6	7	70	1		NA	NA	NA	0	NaN	1	NA	NA	NA	0	NaN	1
Subject407	Block5	1	1	1	1	3	3	NB	1437	2	26427950.thl.jpg	1	3500	2000	3.5	2.5	RIGHT	-82.242	-253.647	9.52436	3	3	1	1	19.289	22.789	3.5	7	120	1	22.806	27.806	5	13	156	1		22.806	27.956	5.15	13	151.456	1	27.956	55.974	28.018	44	94.2251	1
Subject407	Block5	1	1	1	.	4	4	NB	1682	1	ALOAFBR4.jpg	1	2500	2000	2.5	2.5	RIGHT	-120.855	349.843	35.5884	3	2	1	1	27.956	30.456	2.5	5	120	1	30.473	35.473	5	7	84	1		NA	NA	NA	0	NaN	1	NA	NA	NA	0	NaN	1
Subject407	Block5	1	1	1	1	5	5	NB	1575	1	26377631.thl.jpg	1	2500	1000	2.5	1.5	RIGHT	73.82	47.9863	-99.5117	3	1	1	1	35.623	38.123	2.5	1	24	1	38.14	42.14	4	6	90	1		NA	NA	NA	0	NaN	1	NA	NA	NA	0	NaN	1
Subject407	Block5	1	1	1	1	6	6	NB	1168	2	AGARDHOSE.jpg	1	1500	3000	1.5	3.5	RIGHT	152.538	209.714	-30.4422	5	0	1	1	42.29	43.79	1.5	0	0	1	43.807	49.807	6	18	180	1		43.807	65.307	21.5	47	131.163	1	65.307	77.007	11.7	17	87.1795	1
Subject407	Block5	1	1	1	1	7	7	NB	1197	1	ACRICKET2.jpg	1	3500	2000	3.5	2.5	RIGHT	310.11	720.751	38.8668	7	0	1	1	49.957	53.457	3.5	4	68.5714	1	53.474	58.474	5	12	144	1		NA	NA	NA	0	NaN	1	NA	NA	NA	0	NaN	1
Subject407	Block5	1	1	1	1	8	8	NB	1571	2	Ajetski15.jpg	1	2500	1000	2.5	1.5	RIGHT	-21.5241	117.525	-3.40065	6	3	1	1	58.64	61.14	2.5	6	144	1	61.157	65.157	4	7	105	1		61.157	65.307	4.15	7	101.205	1	65.307	94.358	29.051	48	99.136	1
Subject407	Block5	1	1	1	1	1	9	Boundary	NaN		Aribbon21.jpg	0	1500	2000	1.5	2.5	LEFT	46.3244	749.566	-64.737	6	2	1	1	65.307	66.807	1.5	2	80	1	66.824	71.824	5	9	108	1		66.824	88.341	21.517	38	105.963	1	88.341	100.025	11.684	19	97.5693	1
Subject407	Block5	1	1	1	1	2	10	NB	NaN		ASUSHI8.jpg	1	2500	2000	2.5	2.5	LEFT	5.01042	911.971	-58.0783	7	3	1	1	71.991	74.491	2.5	3	72	1	74.507	79.507	5	7	84	1		NA	NA	NA	0	NaN	1	NA	NA	NA	0	NaN	1
Subject407	Block5	1	1	1	1	3	11	NB	1573	6	AAFRIMAS5.jpg	1	2500	3000	2.5	3.5	LEFT	-19.6882	-507.148	40.1253	6	5	1	1	79.674	82.174	2.5	5	120	1	82.191	88.191	6	11	110	1		82.191	88.341	6.15	11	107.317	1	88.341	115.358	27.017	52	115.483	1
Subject407	Block5	1	1	1	1	4	12	NB	1657	7	Ascroll7.jpg	1	3500	1000	3.5	1.5	LEFT	-20.2739	-84.1359	20.0471	0	0	1	1	88.341	91.841	3.5	3	51.4286	1	91.858	95.858	4	7	105	1		NA	NA	NA	0	NaN	1	NA	NA	NA	0	NaN	1
Subject407	Block5	1	1	1	1	5	13	NB	1421	6	APOTGOLD2.jpg	0	1500	1000	1.5	1.5	LEFT	172.891	464.524	77.4303	2	6	1	1	96.008	97.508	1.5	6	240	1	97.525	101.525	4	6	90	1		NA	NA	NA	0	NaN	1	NA	NA	NA	0	NaN	1
Subject407	Block5	1	1	1	1	6	14	NB	NaN		ABULLDOG5.jpg	1	1500	3000	1.5	3.5	LEFT	144.203	-209.547	79.2133	3	4	1	1	101.675	103.175	1.5	4	160	1	103.191	109.191	6	13	130	1		103.191	123.659	20.468	45	131.913	1	123.659	136.342	12.683	29	137.191	1
Subject407	Block5	1	1	1	1	7	15	NB	1116	6	ABUGLE2.jpg	0	3500	1000	3.5	1.5	LEFT	-50.6093	491.498	-117.176	3	5	1	1	109.341	112.841	3.5	7	120	1	112.858	116.858	4	8	120	1		NA	NA	NA	0	NaN	1	NA	NA	NA	0	NaN	1
Subject407	Block5	1	1	1	1	8	16	NB	NaN		Abeverageingl.jpg	1	1500	2000	1.5	2.5	LEFT	-45.0396	1068.97	-56.0427	4	5	1	1	116.992	118.492	1.5	5	200	1	118.508	123.508	5	9	108	1		118.508	123.659	5.151	9	104.834	1	123.659	151.676	28.017	55	117.786	1
Subject407	Block5	1	1	1	1	1	17	Boundary	1531	2	Aornamentalt5.jpg	1	2500	2000	2.5	2.5	RIGHT	-1367.64	-267.982	-811.199	3	3	1	1	123.659	126.159	2.5	7	168	1	126.175	131.175	5	9	108	1		126.175	146.659	20.484	42	123.023	1	146.659	159.326	12.667	13	61.5773	1
Subject407	Block5	1	1	1	.	2	18	NB	1287	1	AELECRAZ7.jpg	0	2500	2000	2.5	2.5	RIGHT	-152.756	838.799	127.159	5	8	1	1	131.325	133.825	2.5	11	264	1	133.842	138.842	5	11	132	1		NA	NA	NA	0	NaN	1	NA	NA	NA	0	NaN	1
Subject407	Block5	1	1	1	.	3	19	NB	1520	2	23041782.thl.jpg	1	2500	2000	2.5	2.5	RIGHT	-35.3007	-80.1732	105.9	4	3	1	1	138.992	141.492	2.5	3	72	1	141.509	146.509	5	8	96	1		141.509	146.659	5.15	8	93.2039	1	146.659	174.643	27.984	40	85.7633	1
Subject407	Block5	1	1	1	1	4	20	NB	NaN		Aglassbottle6.jpg	1	2500	2000	2.5	2.5	RIGHT	38.658	254.406	10.4725	3	4	1	1	146.659	149.159	2.5	5	120	1	149.176	154.176	5	5	60	1		NA	NA	NA	0	NaN	1	NA	NA	NA	0	NaN	1
Subject407	Block5	1	1	1	1	5	21	NB	1684	1	Aflower102.jpg	1	2500	1000	2.5	1.5	RIGHT	162.792	-303.195	88.4364	1	0	1	1	154.309	156.809	2.5	3	72	1	156.826	160.826	4	4	60	1		NA	NA	NA	0	NaN	1	NA	NA	NA	0	NaN	1
Subject407	Block5	1	1	1	1	6	22	NB	1165	2	ABIRDHOU9.jpg	1	1500	3000	1.5	3.5	RIGHT	180.807	717.634	51.6134	4	6	1	1	160.943	162.443	1.5	6	240	1	162.459	168.459	6	7	70	1		162.459	185.96	23.501	43	109.783	1	185.96	195.643	9.683	22	136.321	1
Subject407	Block5	1	1	1	1	7	23	NB	1428	1	A100FRAN3.jpg	1	3500	3000	3.5	3.5	RIGHT	291.779	200.385	30.309	5	2	1	1	168.626	172.126	3.5	4	68.5714	1	172.143	178.143	6	16	160	1		NA	NA	NA	0	NaN	1	NA	NA	NA	0	NaN	1
Subject407	Block5	1	1	1	1	8	24	NB	1480	2	8018499.thl.jpg	1	3500	1000	3.5	1.5	RIGHT	187.627	118.071	-98.0792	4	3	1	1	178.293	181.793	3.5	6	102.857	1	181.81	185.81	4	8	120	1		181.81	185.96	4.15	8	115.663	1	185.96	214.977	29.017	77	159.217	1
Subject407	Block5	1	1	1	1	1	25	Boundary	NaN		ASCALE30.jpg	1	1500	1000	1.5	1.5	LEFT	335.572	614.59	0.689453	5	4	1	1	185.96	187.46	1.5	4	160	1	187.477	191.477	4	12	180	1		187.477	208.961	21.484	54	150.81	1	208.961	220.627	11.666	34	174.867	1
Subject407	Block5	1	1	1	1	2	26	NB	1083	6	26373407.thl.jpg	1	1500	3000	1.5	3.5	LEFT	322.41	1078.11	-1.4991	8	2	1	1	191.627	193.127	1.5	2	80	1	193.143	199.143	6	13	130	1		NA	NA	NA	0	NaN	1	NA	NA	NA	0	NaN	1
Subject407	Block5	1	1	1	1	3	27	NB	1370	7	APARSLEY.jpg	1	3500	3000	3.5	3.5	LEFT	95.1701	547.506	35.9436	4	3	1	1	199.31	202.81	3.5	8	137.143	1	202.827	208.827	6	18	180	1		202.827	208.961	6.134	18	176.068	1	208.961	235.978	27.017	68	151.016	1
Subject407	Block5	1	1	1	1	4	28	NB	1398	7	angelfish.jpg	1	3500	1000	3.5	1.5	LEFT	82.9524	165.127	42.4649	8	7	1	1	208.961	212.461	3.5	12	205.714	1	212.477	216.477	4	13	195	1		NA	NA	NA	0	NaN	1	NA	NA	NA	0	NaN	1
Subject407	Block5	1	1	1	1	5	29	NB	1163	6	AGLASSBA4.jpg	1	1500	3000	1.5	3.5	LEFT	-313.719	249.366	-120.167	6	4	1	1	216.611	218.111	1.5	4	160	1	218.127	224.127	6	21	210	1		NA	NA	NA	0	NaN	1	NA	NA	NA	0	NaN	1
Subject407	Block5	1	1	1	.	6	30	NB	1654	6	Abinder6.jpg	0	3500	1000	3.5	1.5	LEFT	-232.347	320.684	122.162	9	4	1	1	224.261	227.761	3.5	9	154.286	1	227.778	231.778	4	3	45	1		NA	NA	NA	0	NaN	1	NA	NA	NA	0	NaN	1
Subject407	Block5	1	1	1	1	7	31	NB	NaN		ACAT6.jpg	1	1500	3000	1.5	3.5	LEFT	-183.432	143.149	18.3143	2	2	1	1	231.961	233.461	1.5	2	80	1	233.478	239.478	6	10	100	1		NA	NA	NA	0	NaN	1	NA	NA	NA	0	NaN	1
Subject407	Block5	1	1	1	.	8	32	NB	1177	6	airhorn.jpg	1	3500	3000	3.5	3.5	LEFT	313.981	391.096	49.1201	2	2	1	1	239.628	243.128	3.5	2	34.2857	1	243.145	249.145	6	13	130	1		NA	NA	NA	0	NaN	1	NA	NA	NA	0	NaN	1
Subject407	Block6	1	1	1	.	1	1	NB	NaN		23024623.thl.jpg	1	1500	1000	1.5	1.5	RIGHT	46.4559	205.622	-97.4651	1	2	1	1	3.623	5.123	1.5	2	80	1	5.14	9.14	4	3	45	1		5.14	24.657	19.517	24	73.7818	1	24.657	38.341	13.684	11	48.2315	1
Subject407	Block6	1	1	1	.	2	2	NB	1095	2	airhocckytable.jpg	1	1500	2000	1.5	2.5	RIGHT	179.061	-646.382	-77.6404	2	2	1	1	9.323	10.823	1.5	2	80	1	10.84	15.84	5	6	72	1		NA	NA	NA	0	NaN	1	NA	NA	NA	0	NaN	1
Subject407	Block6	1	1	1	1	3	3	NB	951	2	ABEDROOM8.jpg	1	2500	3000	2.5	3.5	RIGHT	45.3052	-756.414	-14.7319	3	1	1	1	15.99	18.49	2.5	2	48	1	18.507	24.507	6	10	100	1		18.507	24.657	6.15	10	97.561	1	24.657	51.641	26.984	31	68.9297	1
Subject407	Block6	1	1	1	.	4	4	NB	1423	1	ABPIECE2.jpg	1	3500	2000	3.5	2.5	RIGHT	156.944	-660.554	-123.073	4	2	1	1	24.657	28.157	3.5	4	68.5714	1	28.174	33.174	5	3	36	1		NA	NA	NA	0	NaN	1	NA	NA	NA	0	NaN	1
Subject407	Block6	1	1	1	1	5	5	NB	1354	2	Agarbagebag.jpg	0	2500	1000	2.5	1.5	RIGHT	-117.115	244.031	22.3702	1	1	1	1	33.324	35.824	2.5	2	48	1	35.841	39.841	4	6	90	1		NA	NA	NA	0	NaN	1	NA	NA	NA	0	NaN	1
Subject407	Block6	1	1	1	1	6	6	NB	1660	1	ABREASPU2.jpg	1	1500	2000	1.5	2.5	RIGHT	-40.7629	197.84	33.317	4	1	1	1	39.974	41.474	1.5	1	40	1	41.491	46.491	5	9	108	1		41.491	62.941	21.45	27	75.5245	1	62.941	74.641	11.7	15	76.9231	1
Subject407	Block6	1	1	1	1	7	7	NB	895	2	AGOLFIRON.jpg	1	2500	2000	2.5	2.5	RIGHT	-16.1201	764.89	-50.4514	3	3	1	1	46.624	49.124	2.5	5	120	1	49.141	54.141	5	6	72	1		NA	NA	NA	0	NaN	1	NA	NA	NA	0	NaN	1
Subject407	Block6	1	1	1	1	8	8	NB	1060	2	Abackpack11.jpg	1	2500	3000	2.5	3.5	RIGHT	336.374	-435.975	31.6694	3	2	1	1	54.291	56.791	2.5	2	48	1	56.808	62.808	6	5	50	1		56.808	62.941	6.133	5	48.9157	1	62.941	89.992	27.051	24	53.2328	1
Subject407	Block6	1	1	1	1	1	9	Boundary	1700	7	ACHALCED2.jpg	1	3500	1000	3.5	1.5	LEFT	7.15135	-823.999	-95.54	2	3	1	1	62.941	66.441	3.5	5	85.7143	1	66.458	70.458	4	4	60	1		66.458	84.975	18.517	18	58.3248	1	84.975	99.642	14.667	16	65.4531	1
Subject407	Block6	1	1	1	1	2	10	NB	NaN		Ateacherscert.jpg	0	1500	2000	1.5	2.5	LEFT	97.2027	442.196	15.7217	1	3	1	1	70.625	72.125	1.5	3	120	1	72.141	77.141	5	4	48	1		NA	NA	NA	0	NaN	1	NA	NA	NA	0	NaN	1
Subject407	Block6	1	1	1	1	3	11	NB	1249	6	26378596.thl.jpg	1	2500	2000	2.5	2.5	LEFT	161.105	296.317	-131.069	1	1	1	1	77.308	79.808	2.5	1	24	1	79.825	84.825	5	6	72	1		79.825	84.975	5.15	6	69.9029	1	84.975	113.026	28.051	32	68.4468	1
Subject407	Block6	1	1	1	1	4	12	NB	NaN		ALITTERB2.jpg	1	2500	3000	2.5	3.5	LEFT	149.8	46.224	40.9972	1	0	1	1	84.975	87.475	2.5	1	24	1	87.492	93.492	6	7	70	1		NA	NA	NA	0	NaN	1	NA	NA	NA	0	NaN	1
Subject407	Block6	1	1	1	1	5	13	NB	1343	6	26466258.thl.jpg	1	3500	1000	3.5	1.5	LEFT	160.177	-1067.68	134.065	2	3	1	1	93.625	97.125	3.5	5	85.7143	1	97.142	101.142	4	6	90	1		NA	NA	NA	0	NaN	1	NA	NA	NA	0	NaN	1
Subject407	Block6	1	1	1	1	6	14	NB	NaN		APANCAKE3.jpg	0	1500	2000	1.5	2.5	LEFT	1796.92	-7134.35	2520.75	3	2	1	1	101.309	102.809	1.5	2	80	1	102.826	107.826	5	7	84	1		102.826	125.343	22.517	24	63.9517	1	125.343	136.043	10.7	16	89.7196	1
Subject407	Block6	1	1	1	1	7	15	NB	NaN		Ameasuringsp5.jpg	1	2500	3000	2.5	3.5	LEFT	-196.571	-1173.56	-10.4154	4	3	1	1	108.009	110.509	2.5	4	96	1	110.526	116.526	6	6	60	1		NA	NA	NA	0	NaN	1	NA	NA	NA	0	NaN	1
Subject407	Block6	1	1	1	1	8	16	NB	1408	7	Abandage3.jpg	1	3500	2000	3.5	2.5	LEFT	-33.7517	1293.83	-400.356	1	1	1	1	116.692	120.192	3.5	2	34.2857	1	120.209	125.209	5	5	60	1		120.209	125.343	5.134	5	58.434	1	125.343	153.377	28.034	37	79.1896	1
Subject407	Block6	1	1	1	1	1	17	Boundary	NaN		Astreetlampwi.jpg	0	2500	1000	2.5	1.5	RIGHT	202.907	-878.08	-187.978	2	2	1	1	125.343	127.843	2.5	3	72	1	127.859	131.859	4	7	105	1		127.859	147.36	19.501	28	86.1494	1	147.36	161.043	13.683	14	61.39	1
Subject407	Block6	1	1	1	.	2	18	NB	1356	2	ACANE2.jpg	1	1500	2000	1.5	2.5	RIGHT	76.322	-121.157	31.6089	6	4	1	1	132.026	133.526	1.5	4	160	1	133.543	138.543	5	6	72	1		NA	NA	NA	0	NaN	1	NA	NA	NA	0	NaN	1
Subject407	Block6	1	1	1	.	3	19	NB	1265	1	Atoycoil.jpg	1	2500	3000	2.5	3.5	RIGHT	53.976	-134.431	108.328	3	0	1	1	138.71	141.21	2.5	2	48	1	141.226	147.226	6	8	80	1		141.226	147.36	6.134	8	78.2524	1	147.36	174.36	27	25	55.5556	1
Subject407	Block6	1	1	1	1	4	20	NB	1086	1	AMASCARA.jpg	1	3500	2000	3.5	2.5	RIGHT	150.1	334.816	31.8694	2	1	1	1	147.36	150.86	3.5	3	51.4286	1	150.877	155.877	5	4	48	1		NA	NA	NA	0	NaN	1	NA	NA	NA	0	NaN	1
Subject407	Block6	1	1	1	1	5	21	NB	1452	2	Ahousboa2.jpg	1	2500	1000	2.5	1.5	RIGHT	84.387	19.9311	-114.98	0	3	1	1	156.027	158.527	2.5	4	96	1	158.543	162.543	4	4	60	1		NA	NA	NA	0	NaN	1	NA	NA	NA	0	NaN	1
Subject407	Block6	1	1	1	1	6	22	NB	NaN		22826448.thl.jpg	1	1500	2000	1.5	2.5	RIGHT	175.954	-1119.99	-40.3138	1	1	1	1	162.677	164.177	1.5	1	40	1	164.194	169.194	5	3	36	1		164.194	184.694	20.5	16	46.8293	1	184.694	197.378	12.684	15	70.9555	1
Subject407	Block6	1	1	1	1	7	23	NB	1574	2	ASTOOL.jpg	0	2500	2000	2.5	2.5	RIGHT	214.229	-238.826	89.4176	1	2	1	1	169.344	171.844	2.5	3	72	1	171.86	176.86	5	4	48	1		NA	NA	NA	0	NaN	1	NA	NA	NA	0	NaN	1
Subject407	Block6	1	1	1	1	8	24	NB	1582	2	ASLED7.jpg	1	2500	2000	2.5	2.5	RIGHT	-307.809	311.274	-57.2148	0	2	1	1	177.027	179.527	2.5	2	48	1	179.544	184.544	5	4	48	1		179.544	184.694	5.15	4	46.6019	1	184.694	212.695	28.001	29	62.1406	1
Subject407	Block6	1	1	1	1	1	25	Boundary	1257	6	Atelescope2.jpg	1	2500	2000	2.5	2.5	LEFT	-143.977	-166.503	-69.9815	1	2	1	1	184.694	187.194	2.5	2	48	1	187.211	192.211	5	6	72	1		187.211	208.678	21.467	24	67.0797	1	208.678	220.362	11.684	10	51.3523	1
Subject407	Block6	1	1	1	1	2	26	NB	NaN		Acentipede4.jpg	1	2500	3000	2.5	3.5	LEFT	155.161	-462.233	-29.4507	2	2	1	1	192.361	194.861	2.5	5	120	1	194.878	200.878	6	5	50	1		NA	NA	NA	0	NaN	1	NA	NA	NA	0	NaN	1
Subject407	Block6	1	1	1	1	3	27	NB	1734	7	Alock34.jpg	1	3500	1000	3.5	1.5	LEFT	271.453	-699.682	32.5238	3	3	1	1	201.011	204.511	3.5	3	51.4286	1	204.528	208.528	4	4	60	1		204.528	208.678	4.15	4	57.8313	1	208.678	237.712	29.034	29	59.9297	1
Subject407	Block6	1	1	1	1	4	28	NB	1593	6	Apitchfork4.jpg	0	1500	2000	1.5	2.5	LEFT	121.699	274.153	-11.3669	2	2	1	1	208.678	210.178	1.5	2	80	1	210.195	215.195	5	3	36	1		NA	NA	NA	0	NaN	1	NA	NA	NA	0	NaN	1
Subject407	Block6	1	1	1	1	5	29	NB	1430	6	Astaplegun3.jpg	1	2500	2000	2.5	2.5	LEFT	343.038	96.8634	38.7032	1	1	1	1	215.345	217.845	2.5	2	48	1	217.862	222.862	5	6	72	1		NA	NA	NA	0	NaN	1	NA	NA	NA	0	NaN	1
Subject407	Block6	1	1	1	.	6	30	NB	1312	7	ABLLIGHTB.jpg	1	2500	3000	2.5	3.5	LEFT	294.286	662.325	-122.467	1	5	1	1	223.028	225.528	2.5	5	120	1	225.545	231.545	6	6	60	1		NA	NA	NA	0	NaN	1	NA	NA	NA	0	NaN	1
Subject407	Block6	1	1	1	1	7	31	NB	NaN		8020414.thl.jpg	1	3500	3000	3.5	3.5	LEFT	-194.043	-287.139	-101.177	0	2	1	1	231.695	235.195	3.5	3	51.4286	1	235.212	241.212	6	8	80	1		NA	NA	NA	0	NaN	1	NA	NA	NA	0	NaN	1
Subject407	Block6	1	1	1	.	8	32	NB	1051	6	ATAPEDIS7.jpg	1	3500	3000	3.5	3.5	LEFT	103.01	-720.088	218.911	3	5	1	1	241.379	244.879	3.5	6	102.857	1	244.895	250.895	6	6	60	1		NA	NA	NA	0	NaN	1	NA	NA	NA	0	NaN	1
Subject407	Block7	1	1	1	.	1	1	NB	1293	2	Adog122.jpg	1	1500	3000	1.5	3.5	RIGHT	289.792	26.4996	-26.7628	.	.	.	.	3.623	5.123	1.5	0	NaN	.	5.139	11.139	6	0	NaN	.		5.139	28.623	23.484	0	NaN	.	28.623	38.29	9.667	0	NaN	.
Subject407	Block7	1	1	1	.	2	2	NB	1125	1	ACHEESEB3.jpg	1	3500	3000	3.5	3.5	RIGHT	-372.998	-696.985	-69.9645	.	.	.	.	11.306	14.806	3.5	0	NaN	.	14.823	20.823	6	0	NaN	.		NA	NA	NA	0	NaN	1	NA	NA	NA	0	NaN	1
Subject407	Block7	1	1	1	1	3	3	NB	1715	2	Atoy33.jpg	0	3500	1000	3.5	1.5	RIGHT	72.2985	500.907	-73.2808	.	.	.	.	20.973	24.473	3.5	0	NaN	.	24.49	28.49	4	0	NaN	.		24.49	28.623	4.133	0	NaN	.	28.623	57.624	29.001	0	NaN	.
Subject407	Block7	1	1	1	.	4	4	NB	1091	1	ABARPEAR.jpg	0	1500	1000	1.5	1.5	RIGHT	205.588	461.298	-72.6351	.	.	.	.	28.623	30.123	1.5	0	NaN	.	30.14	34.14	4	0	NaN	.		NA	NA	NA	0	NaN	1	NA	NA	NA	0	NaN	1
Subject407	Block7	1	1	1	1	5	5	NB	1455	2	948_01.jpg	1	1500	3000	1.5	3.5	RIGHT	-22.0911	93.1228	2.84395	.	.	.	.	34.273	35.773	1.5	0	NaN	.	35.79	41.79	6	0	NaN	.		NA	NA	NA	0	NaN	1	NA	NA	NA	0	NaN	1
Subject407	Block7	1	1	1	1	6	6	NB	1073	1	Anailscissors.jpg	1	3500	3000	3.5	3.5	RIGHT	-157.807	185.187	-51.5219	.	.	.	.	41.94	45.44	3.5	0	NaN	.	45.457	51.457	6	0	NaN	.		45.457	65.958	20.501	0	NaN	.	65.958	78.658	12.7	0	NaN	.
Subject407	Block7	1	1	1	1	7	7	NB	1524	1	ASERVICEB.jpg	1	3500	1000	3.5	1.5	RIGHT	43.3234	-900.848	-26.253	.	.	.	.	51.607	55.107	3.5	0	NaN	.	55.124	59.124	4	0	NaN	.		NA	NA	NA	0	NaN	1	NA	NA	NA	0	NaN	1
Subject407	Block7	1	1	1	1	8	8	NB	999	1	ASHRIMP3.jpg	1	1500	2000	1.5	2.5	RIGHT	190.27	-409.98	90.5817	.	.	.	.	59.274	60.774	1.5	0	NaN	.	60.791	65.791	5	0	NaN	.		60.791	65.958	5.167	0	NaN	.	65.958	93.991	28.033	0	NaN	.
Subject407	Block7	1	1	1	1	1	9	Boundary	1593	6	Alifebuo3.jpg	1	2500	2000	2.5	2.5	LEFT	125.978	-415.265	-11.2034	.	.	.	.	65.958	68.458	2.5	0	NaN	.	68.474	73.474	5	0	NaN	.		68.474	89.975	21.501	0	NaN	.	89.975	101.675	11.7	0	NaN	.
Subject407	Block7	1	1	1	1	2	10	NB	1432	6	Agolfbag.jpg	1	2500	3000	2.5	3.5	LEFT	-91.3313	744.746	-38.7037	.	.	.	.	73.641	76.141	2.5	0	NaN	.	76.158	82.158	6	0	NaN	.		NA	NA	NA	0	NaN	1	NA	NA	NA	0	NaN	1
Subject407	Block7	1	1	1	1	3	11	NB	1078	6	ABROKUMBR.jpg	1	3500	1000	3.5	1.5	LEFT	-260.891	195.389	55.7266	.	.	.	.	82.308	85.808	3.5	0	NaN	.	85.825	89.825	4	0	NaN	.		85.825	89.975	4.15	0	NaN	.	89.975	119.042	29.067	0	NaN	.
Subject407	Block7	1	1	1	1	4	12	NB	931	6	AANTSTOV6.jpg	1	1500	2000	1.5	2.5	LEFT	-453.889	443.496	-71.3956	.	.	.	.	89.975	91.475	1.5	0	NaN	.	91.491	96.491	5	0	NaN	.		NA	NA	NA	0	NaN	1	NA	NA	NA	0	NaN	1
Subject407	Block7	1	1	1	1	5	13	NB	1180	6	ABOOK23.jpg	1	2500	3000	2.5	3.5	LEFT	-304.791	-614.356	30.9722	.	.	.	.	96.658	99.158	2.5	0	NaN	.	99.175	105.175	6	0	NaN	.		NA	NA	NA	0	NaN	1	NA	NA	NA	0	NaN	1
Subject407	Block7	1	1	1	1	6	14	NB	1469	6	AAMMO4.jpg	1	3500	2000	3.5	2.5	LEFT	69.4066	-333.72	25.6532	.	.	.	.	105.342	108.842	3.5	0	NaN	.	108.859	113.859	5	0	NaN	.		108.859	128.359	19.5	0	NaN	.	128.359	142.026	13.667	0	NaN	.
Subject407	Block7	1	1	1	1	7	15	NB	1380	6	ACAESALAD.jpg	0	2500	1000	2.5	1.5	LEFT	347.641	-729.515	58.5489	.	.	.	.	114.025	116.525	2.5	0	NaN	.	116.542	120.542	4	0	NaN	.		NA	NA	NA	0	NaN	1	NA	NA	NA	0	NaN	1
Subject407	Block7	1	1	1	1	8	16	NB	1189	6	ASTEPPER.jpg	1	1500	3000	1.5	3.5	LEFT	15.9852	545.318	76.6864	.	.	.	.	120.692	122.192	1.5	0	NaN	.	122.209	128.209	6	0	NaN	.		122.209	128.359	6.15	0	NaN	.	128.359	155.343	26.984	0	NaN	.
Subject407	Block7	1	1	1	1	1	17	Boundary	1624	2	ARAILLIGH.jpg	0	3500	2000	3.5	2.5	RIGHT	127.004	687.747	-36.3617	.	.	.	.	128.359	131.859	3.5	0	NaN	.	131.876	136.876	5	0	NaN	.		131.876	150.326	18.45	0	NaN	.	150.326	164.993	14.667	0	NaN	.
Subject407	Block7	1	1	1	.	2	18	NB	1432	1	8076304.thl.jpg	1	2500	1000	2.5	1.5	RIGHT	22.2601	-632.199	-46.6406	.	.	.	.	137.009	139.509	2.5	0	NaN	.	139.526	143.526	4	0	NaN	.		NA	NA	NA	0	NaN	1	NA	NA	NA	0	NaN	1
Subject407	Block7	1	1	1	.	3	19	NB	NaN		Afruitbasket2.jpg	1	1500	2000	1.5	2.5	RIGHT	-94.7494	221.598	-74.9153	.	.	.	.	143.676	145.176	1.5	0	NaN	.	145.193	150.193	5	0	NaN	.		145.193	150.326	5.133	0	NaN	.	150.326	178.31	27.984	0	NaN	.
Subject407	Block7	1	1	1	1	4	20	NB	941	2	Aspeakers4.jpg	1	2500	3000	2.5	3.5	RIGHT	-260.703	-39.4527	-80.4838	.	.	.	.	150.326	152.826	2.5	0	NaN	.	152.843	158.843	6	0	NaN	.		NA	NA	NA	0	NaN	1	NA	NA	NA	0	NaN	1
Subject407	Block7	1	1	1	1	5	21	NB	1587	2	ACUTLERYB.jpg	1	3500	1000	3.5	1.5	RIGHT	-43.0014	480.795	-116.539	.	.	.	.	158.976	162.476	3.5	0	NaN	.	162.493	166.493	4	0	NaN	.		NA	NA	NA	0	NaN	1	NA	NA	NA	0	NaN	1
Subject407	Block7	1	1	1	1	6	22	NB	1734	1	ABAGEL.jpg	1	1500	2000	1.5	2.5	RIGHT	-55.831	-105.52	109.73	.	.	.	.	166.643	168.143	1.5	0	NaN	.	168.16	173.16	5	0	NaN	.		168.16	189.627	21.467	0	NaN	.	189.627	201.311	11.684	0	NaN	.
Subject407	Block7	1	1	1	1	7	23	NB	1385	1	23029830.thl.jpg	1	2500	3000	2.5	3.5	RIGHT	-203.648	-2434.08	-55.5112	.	.	.	.	173.293	175.793	2.5	0	NaN	.	175.81	181.81	6	0	NaN	.		NA	NA	NA	0	NaN	1	NA	NA	NA	0	NaN	1
Subject407	Block7	1	1	1	1	8	24	NB	1337	1	Aeasteregg14.jpg	1	3500	1000	3.5	1.5	RIGHT	-405.019	92.3898	-212.285	.	.	.	.	181.96	185.46	3.5	0	NaN	.	185.477	189.477	4	0	NaN	.		185.477	189.627	4.15	0	NaN	.	189.627	218.961	29.334	0	NaN	.
Subject407	Block7	1	1	1	1	1	25	Boundary	NaN		Acamera101.jpg	0	1500	2000	1.5	2.5	LEFT	114.903	130.159	-47.1007	.	.	.	.	189.627	191.127	1.5	0	NaN	.	191.144	196.144	5	0	NaN	.		191.144	213.944	22.8	0	NaN	.	213.944	224.644	10.7	0	NaN	.
Subject407	Block7	1	1	1	1	2	26	NB	1534	7	ABALLYAR4.jpg	1	2500	3000	2.5	3.5	LEFT	229.467	-362.27	17.5485	.	.	.	.	196.294	198.794	2.5	0	NaN	.	198.811	204.811	6	0	NaN	.		NA	NA	NA	0	NaN	1	NA	NA	NA	0	NaN	1
Subject407	Block7	1	1	1	1	3	27	NB	1498	6	26460317.thl.jpg	1	3500	2000	3.5	2.5	LEFT	116.795	-124.372	107.836	.	.	.	.	205.161	208.661	3.5	0	NaN	.	208.677	213.677	5	0	NaN	.		208.677	213.944	5.267	0	NaN	.	213.944	241.978	28.034	0	NaN	.
Subject407	Block7	1	1	1	1	4	28	NB	NaN		ACHESSPI4.jpg	1	2500	1000	2.5	1.5	LEFT	-313.272	-343.194	45.694	.	.	.	.	213.944	216.444	2.5	0	NaN	.	216.461	220.461	4	0	NaN	.		NA	NA	NA	0	NaN	1	NA	NA	NA	0	NaN	1
Subject407	Block7	1	1	1	1	5	29	NB	1316	6	AARMCHA25.jpg	1	1500	2000	1.5	2.5	LEFT	-98.8833	-432.418	-16.3433	.	.	.	.	220.628	222.128	1.5	0	NaN	.	222.144	227.144	5	0	NaN	.		NA	NA	NA	0	NaN	1	NA	NA	NA	0	NaN	1
Subject407	Block7	1	1	1	.	6	30	NB	1306	6	Acoral7.jpg	1	2500	3000	2.5	3.5	LEFT	-143.834	81.2028	-8.49905	.	.	.	.	227.295	229.795	2.5	0	NaN	.	229.811	235.811	6	0	NaN	.		NA	NA	NA	0	NaN	1	NA	NA	NA	0	NaN	1
Subject407	Block7	1	1	1	1	7	31	NB	1329	6	AFOODBLEN.jpg	1	3500	1000	3.5	1.5	LEFT	114.663	503.633	-75.6597	.	.	.	.	235.961	239.461	3.5	0	NaN	.	239.478	243.478	4	0	NaN	.		NA	NA	NA	0	NaN	1	NA	NA	NA	0	NaN	1
Subject407	Block7	1	1	1	.	8	32	NB	1376	6	22919000.thl.jpg	1	1500	3000	1.5	3.5	LEFT	-166.313	-1336.43	-32.2531	.	.	.	.	243.612	245.112	1.5	0	NaN	.	245.128	251.128	6	0	NaN	.		NA	NA	NA	0	NaN	1	NA	NA	NA	0	NaN	1
Subject407	Block8	1	1	1	.	1	1	NB	NaN		8021743.thl.jpg	1	2500	1000	2.5	1.5	RIGHT	-145.085	1675.18	-100.035	.	.	.	.	3.628	6.128	2.5	0	NaN	.	6.145	10.145	4	0	NaN	.		6.145	25.645	19.5	0	NaN	.	25.645	39.312	13.667	0	NaN	.
Subject407	Block8	1	1	1	.	2	2	NB	980	1	26456480.thl.jpg	1	1500	2000	1.5	2.5	RIGHT	281.279	1425.49	-11.0015	.	.	.	.	10.328	11.828	1.5	0	NaN	.	11.845	16.845	5	0	NaN	.		NA	NA	NA	0	NaN	1	NA	NA	NA	0	NaN	1
Subject407	Block8	1	1	1	1	3	3	NB	964	2	APARKBENC.jpg	1	2500	3000	2.5	3.5	RIGHT	43.6247	-390.553	36.2232	.	.	.	.	16.995	19.495	2.5	0	NaN	.	19.512	25.512	6	0	NaN	.		19.512	25.645	6.133	0	NaN	.	25.645	52.629	26.984	0	NaN	.
Subject407	Block8	1	1	1	.	4	4	NB	1022	1	22949719.thl.jpg	1	3500	2000	3.5	2.5	RIGHT	23.1568	74.455	77.8127	.	.	.	.	25.645	29.145	3.5	0	NaN	.	29.162	34.162	5	0	NaN	.		NA	NA	NA	0	NaN	1	NA	NA	NA	0	NaN	1
Subject407	Block8	1	1	1	1	5	5	NB	1130	2	Asaxophone.jpg	1	2500	1000	2.5	1.5	RIGHT	-102.444	90.9303	16.1416	.	.	.	.	34.296	36.796	2.5	0	NaN	.	36.812	40.812	4	0	NaN	.		NA	NA	NA	0	NaN	1	NA	NA	NA	0	NaN	1
Subject407	Block8	1	1	1	1	6	6	NB	1742	2	ASALABOW4.jpg	1	1500	2000	1.5	2.5	RIGHT	81.1044	-1064.15	-17.9655	.	.	.	.	40.946	42.446	1.5	0	NaN	.	42.462	47.462	5	0	NaN	.		42.462	63.93	21.468	0	NaN	.	63.93	75.646	11.716	0	NaN	.
Subject407	Block8	1	1	1	1	7	7	NB	1401	2	Asewingpin.jpg	1	2500	3000	2.5	3.5	RIGHT	-187.325	-544.21	-21.039	.	.	.	.	47.613	50.113	2.5	0	NaN	.	50.129	56.129	6	0	NaN	.		NA	NA	NA	0	NaN	1	NA	NA	NA	0	NaN	1
Subject407	Block8	1	1	1	1	8	8	NB	945	2	ASPOTLIG2.jpg	1	3500	1000	3.5	1.5	RIGHT	-93.7475	591.44	17.7614	.	.	.	.	56.263	59.763	3.5	0	NaN	.	59.78	63.78	4	0	NaN	.		59.78	63.93	4.15	0	NaN	.	63.93	92.997	29.067	0	NaN	.
Subject407	Block8	1	1	1	1	1	9	Boundary	NaN		26687176.thl.jpg	1	1500	2000	1.5	2.5	LEFT	-25.3281	-62.7336	-40.3414	.	.	.	.	63.93	65.43	1.5	0	NaN	.	65.446	70.446	5	0	NaN	.		65.446	86.98	21.534	0	NaN	.	86.98	98.664	11.684	0	NaN	.
Subject407	Block8	1	1	1	1	2	10	NB	1464	7	26432173.thl.jpg	1	2500	2000	2.5	2.5	LEFT	-104.29	-731.676	0.01485	.	.	.	.	70.63	73.13	2.5	0	NaN	.	73.146	78.146	5	0	NaN	.		NA	NA	NA	0	NaN	1	NA	NA	NA	0	NaN	1
Subject407	Block8	1	1	1	1	3	11	NB	1669	6	Acartonofegg3.jpg	1	2500	3000	2.5	3.5	LEFT	331.579	774.747	-35.1243	.	.	.	.	78.313	80.813	2.5	0	NaN	.	80.83	86.83	6	0	NaN	.		80.83	86.98	6.15	0	NaN	.	86.98	114.031	27.051	0	NaN	.
Subject407	Block8	1	1	1	1	4	12	NB	NaN		ACATCAGE.jpg	1	3500	1000	3.5	1.5	LEFT	142.719	535.23	-97.9526	.	.	.	.	86.98	90.48	3.5	0	NaN	.	90.497	94.497	4	0	NaN	.		NA	NA	NA	0	NaN	1	NA	NA	NA	0	NaN	1
Subject407	Block8	1	1	1	1	5	13	NB	1317	6	A95CHEROK.jpg	0	1500	2000	1.5	2.5	LEFT	-18.6238	440.623	11.9369	.	.	.	.	94.647	96.147	1.5	0	NaN	.	96.164	101.164	5	0	NaN	.		NA	NA	NA	0	NaN	1	NA	NA	NA	0	NaN	1
Subject407	Block8	1	1	1	1	6	14	NB	1432	6	8255030.thl.jpg	1	2500	2000	2.5	2.5	LEFT	5.98993	161.124	107.322	.	.	.	.	101.347	103.847	2.5	0	NaN	.	103.864	108.864	5	0	NaN	.		103.864	125.348	21.484	0	NaN	.	125.348	137.048	11.7	0	NaN	.
Subject407	Block8	1	1	1	1	7	15	NB	1616	7	ASHIRTSK2.jpg	1	2500	2000	2.5	2.5	LEFT	-23.9082	-651.245	39.2973	.	.	.	.	109.014	111.514	2.5	0	NaN	.	111.531	116.531	5	0	NaN	.		NA	NA	NA	0	NaN	1	NA	NA	NA	0	NaN	1
Subject407	Block8	1	1	1	1	8	16	NB	918	6	AGARBCAN.jpg	1	2500	3000	2.5	3.5	LEFT	-29.7412	354.7	-27.5186	.	.	.	.	116.697	119.197	2.5	0	NaN	.	119.214	125.214	6	0	NaN	.		119.214	125.348	6.134	0	NaN	.	125.348	152.365	27.017	0	NaN	.
Subject407	Block8	1	1	1	1	1	17	Boundary	1025	1	22875816.thl.jpg	1	3500	1000	3.5	1.5	RIGHT	-379.184	-6038.31	158.961	.	.	.	.	125.348	128.848	3.5	0	NaN	.	128.864	132.864	4	0	NaN	.		128.864	147.348	18.484	0	NaN	.	147.348	162.049	14.701	0	NaN	.
Subject407	Block8	1	1	1	.	2	18	NB	1699	2	ABIRDCAG2.jpg	0	1500	2000	1.5	2.5	RIGHT	-385.952	-269.65	-84.5355	.	.	.	.	133.031	134.531	1.5	0	NaN	.	134.548	139.548	5	0	NaN	.		NA	NA	NA	0	NaN	1	NA	NA	NA	0	NaN	1
Subject407	Block8	1	1	1	.	3	19	NB	1295	2	Asoapdish3.jpg	1	2500	2000	2.5	2.5	RIGHT	81.8466	949.496	-25.8357	.	.	.	.	139.698	142.198	2.5	0	NaN	.	142.215	147.215	5	0	NaN	.		142.215	147.348	5.133	0	NaN	.	147.348	175.415	28.067	0	NaN	.
Subject407	Block8	1	1	1	1	4	20	NB	1582	1	ASTRAINE8.jpg	1	2500	3000	2.5	3.5	RIGHT	-205.006	1676.91	144.328	.	.	.	.	147.348	149.848	2.5	0	NaN	.	149.865	155.865	6	0	NaN	.		NA	NA	NA	0	NaN	1	NA	NA	NA	0	NaN	1
Subject407	Block8	1	1	1	1	5	21	NB	1446	2	AASCDESC.jpg	1	3500	1000	3.5	1.5	RIGHT	105.842	-812.102	44.5972	.	.	.	.	156.032	159.532	3.5	0	NaN	.	159.549	163.549	4	0	NaN	.		NA	NA	NA	0	NaN	1	NA	NA	NA	0	NaN	1
Subject407	Block8	1	1	1	1	6	22	NB	1421	2	AFOUNTAI5.jpg	1	1500	2000	1.5	2.5	RIGHT	128.486	-1197.65	-7.3758	.	.	.	.	163.732	165.232	1.5	0	NaN	.	165.249	170.249	5	0	NaN	.		165.249	186.732	21.483	0	NaN	.	186.732	198.416	11.684	0	NaN	.
Subject407	Block8	1	1	1	1	7	23	NB	791	2	ARCMPPOL2.jpg	1	2500	3000	2.5	3.5	RIGHT	-23.3577	-88.7395	-53.4235	.	.	.	.	170.399	172.899	2.5	0	NaN	.	172.915	178.915	6	0	NaN	.		NA	NA	NA	0	NaN	1	NA	NA	NA	0	NaN	1
Subject407	Block8	1	1	1	1	8	24	NB	1448	1	8258007.thl.jpg	1	3500	1000	3.5	1.5	RIGHT	112.572	344.246	-154.488	.	.	.	.	179.066	182.566	3.5	0	NaN	.	182.582	186.582	4	0	NaN	.		182.582	186.732	4.15	0	NaN	.	186.732	215.766	29.034	0	NaN	.
Subject407	Block8	1	1	1	1	1	25	Boundary	NaN		ACONSTHA2.jpg	1	1500	2000	1.5	2.5	LEFT	-66.2808	715.658	59.6836	.	.	.	.	186.732	188.232	1.5	0	NaN	.	188.249	193.249	5	0	NaN	.		188.249	209.75	21.501	0	NaN	.	209.75	221.433	11.683	0	NaN	.
Subject407	Block8	1	1	1	1	2	26	NB	1176	6	Acastle22.jpg	1	2500	2000	2.5	2.5	LEFT	-27.0716	-824.769	22.8143	.	.	.	.	193.399	195.899	2.5	0	NaN	.	195.916	200.916	5	0	NaN	.		NA	NA	NA	0	NaN	1	NA	NA	NA	0	NaN	1
Subject407	Block8	1	1	1	1	3	27	NB	1212	7	26444138.thl.jpg	1	2500	3000	2.5	3.5	LEFT	-258.796	-357.076	81.3104	.	.	.	.	201.066	203.566	2.5	0	NaN	.	203.583	209.583	6	0	NaN	.		203.583	209.75	6.167	0	NaN	.	209.75	238.8	29.05	0	NaN	.
Subject407	Block8	1	1	1	1	4	28	NB	1502	7	Adiamondring3.jpg	1	3500	1000	3.5	1.5	LEFT	216.205	1309.7	7.67513	.	.	.	.	209.75	213.25	3.5	0	NaN	.	213.266	217.266	4	0	NaN	.		NA	NA	NA	0	NaN	1	NA	NA	NA	0	NaN	1
Subject407	Block8	1	1	1	1	5	29	NB	1427	6	ABULDOZER.jpg	1	1500	2000	1.5	2.5	LEFT	108.737	-105.826	-1.93234	.	.	.	.	217.416	218.916	1.5	0	NaN	.	218.933	223.933	5	0	NaN	.		NA	NA	NA	0	NaN	1	NA	NA	NA	0	NaN	1
Subject407	Block8	1	1	1	.	6	30	NB	NaN		ACAFLATT3.jpg	1	2500	3000	2.5	3.5	LEFT	-28.1332	-633.932	-20.8426	.	.	.	.	224.083	226.583	2.5	0	NaN	.	226.6	232.6	6	0	NaN	.		NA	NA	NA	0	NaN	1	NA	NA	NA	0	NaN	1
Subject407	Block8	1	1	1	1	7	31	NB	NaN		Agasblower2.jpg	1	3500	2000	3.5	2.5	LEFT	-110.585	-217.854	-75.5196	.	.	.	.	232.784	236.284	3.5	0	NaN	.	236.3	241.3	5	0	NaN	.		NA	NA	NA	0	NaN	1	NA	NA	NA	0	NaN	1
Subject407	Block8	1	1	1	.	8	32	NB	1278	7	A1OCLOC2.jpg	1	2500	3000	2.5	3.5	LEFT	130.188	854.736	78.706	.	.	.	.	241.45	243.95	2.5	0	NaN	.	243.967	249.967	6	0	NaN	.		NA	NA	NA	0	NaN	1	NA	NA	NA	0	NaN	1
Subject407	Block9	1	.	1	.	1	1	NB	1295	6	ACHAIR.jpg	1	1500	2000	1.5	2.5	LEFT	164.717	664.076	-92.1834	.	.	.	.	3.622	5.122	1.5	0	NaN	.	5.139	10.139	5	0	NaN	.		5.139	25.623	20.484	0	NaN	.	25.623	38.289	12.666	0	NaN	.
Subject407	Block9	1	.	1	.	2	2	NB	1321	6	Acabinetwithm.jpg	0	2500	2000	2.5	2.5	LEFT	0.63686	-23.5397	10.434	.	.	.	.	10.306	12.806	2.5	0	NaN	.	12.822	17.822	5	0	NaN	.		NA	NA	NA	0	NaN	1	NA	NA	NA	0	NaN	1
Subject407	Block9	1	.	1	1	3	3	NB	1266	6	Abellcookiec3.jpg	1	2500	2000	2.5	2.5	LEFT	45.6207	235.816	12.7508	.	.	.	.	17.972	20.472	2.5	0	NaN	.	20.489	25.489	5	0	NaN	.		20.489	25.623	5.134	0	NaN	.	25.623	53.606	27.983	0	NaN	.
Subject407	Block9	1	.	1	.	4	4	NB	1345	6	Apaperclip6.jpg	1	2500	2000	2.5	2.5	LEFT	-136.329	-529.87	140.719	.	.	.	.	25.623	28.123	2.5	0	NaN	.	28.139	33.139	5	0	NaN	.		NA	NA	NA	0	NaN	1	NA	NA	NA	0	NaN	1
Subject407	Block9	1	.	1	1	5	5	NB	NaN		AHONEYJA2.jpg	1	2500	3000	2.5	3.5	LEFT	163.938	-200.657	-9.4536	.	.	.	.	33.273	35.773	2.5	0	NaN	.	35.789	41.789	6	0	NaN	.		NA	NA	NA	0	NaN	1	NA	NA	NA	0	NaN	1
Subject407	Block9	1	.	1	1	6	6	NB	1098	6	ASCREEN3.jpg	1	3500	1000	3.5	1.5	LEFT	262.62	-18.3614	-72.2116	.	.	.	.	41.923	45.423	3.5	0	NaN	.	45.44	49.44	4	0	NaN	.		45.44	63.923	18.483	0	NaN	.	63.923	78.607	14.684	0	NaN	.
Subject407	Block9	1	.	1	1	7	7	NB	NaN		AELECBE17.jpg	1	1500	2000	1.5	2.5	LEFT	-102.112	-221.951	-16.1108	.	.	.	.	49.59	51.09	1.5	0	NaN	.	51.106	56.106	5	0	NaN	.		NA	NA	NA	0	NaN	1	NA	NA	NA	0	NaN	1
Subject407	Block9	1	.	1	1	8	8	NB	1263	6	Abluebabybug4.jpg	1	2500	2000	2.5	2.5	LEFT	22.1149	-165.101	-12.7528	.	.	.	.	56.257	58.757	2.5	0	NaN	.	58.773	63.773	5	0	NaN	.		58.773	63.923	5.15	0	NaN	.	63.923	91.941	28.018	0	NaN	.
Subject407	Block9	1	.	1	1	1	9	Boundary	1197	2	26772987.thl.jpg	1	2500	3000	2.5	3.5	RIGHT	-6.16881	295.229	-71.3005	.	.	.	.	63.923	66.423	2.5	0	NaN	.	66.44	72.44	6	0	NaN	.		66.44	86.924	20.484	0	NaN	.	86.924	99.608	12.684	0	NaN	.
Subject407	Block9	1	.	1	1	2	10	NB	1124	2	ADRYWOOD.jpg	1	3500	1000	3.5	1.5	RIGHT	-137.924	277.288	33.4515	.	.	.	.	72.59	76.09	3.5	0	NaN	.	76.107	80.107	4	0	NaN	.		NA	NA	NA	0	NaN	1	NA	NA	NA	0	NaN	1
Subject407	Block9	1	.	1	1	3	11	NB	926	2	Acartofgroce3.jpg	1	1500	2000	1.5	2.5	RIGHT	-109.666	5.71756	43.132	.	.	.	.	80.257	81.757	1.5	0	NaN	.	81.774	86.774	5	0	NaN	.		81.774	86.924	5.15	0	NaN	.	86.924	114.941	28.017	0	NaN	.
Subject407	Block9	1	.	1	1	4	12	NB	1438	2	ADUNEBUGG.jpg	1	2500	2000	2.5	2.5	RIGHT	-92.7401	-206.889	64.5586	.	.	.	.	86.924	89.424	2.5	0	NaN	.	89.441	94.441	5	0	NaN	.		NA	NA	NA	0	NaN	1	NA	NA	NA	0	NaN	1
Subject407	Block9	1	.	1	1	5	13	NB	NaN		8081398.thl.jpg	1	2500	3000	2.5	3.5	RIGHT	-37.3398	921.416	-69.9414	.	.	.	.	94.591	97.091	2.5	0	NaN	.	97.108	103.108	6	0	NaN	.		NA	NA	NA	0	NaN	1	NA	NA	NA	0	NaN	1
Subject407	Block9	1	.	1	1	6	14	NB	1406	2	Abrassbu2.jpg	1	3500	1000	3.5	1.5	RIGHT	106.451	156.713	26.0143	.	.	.	.	103.258	106.758	3.5	0	NaN	.	106.774	110.774	4	0	NaN	.		106.774	126.275	19.501	0	NaN	.	126.275	139.958	13.683	0	NaN	.
Subject407	Block9	1	.	1	1	7	15	NB	NaN		AEIFFELTO.jpg	1	1500	2000	1.5	2.5	RIGHT	101.008	-383.526	76.3497	.	.	.	.	110.925	112.425	1.5	0	NaN	.	112.441	117.441	5	0	NaN	.		NA	NA	NA	0	NaN	1	NA	NA	NA	0	NaN	1
Subject407	Block9	1	.	1	1	8	16	NB	1068	1	26387690.thl.jpg	1	2500	3000	2.5	3.5	RIGHT	-313.146	-573.208	-89.2427	.	.	.	.	117.591	120.091	2.5	0	NaN	.	120.108	126.108	6	0	NaN	.		120.108	126.275	6.167	0	NaN	.	126.275	153.292	27.017	0	NaN	.
Subject407	Block9	1	.	1	1	1	17	Boundary	1225	6	AANTCASH3.jpg	0	3500	2000	3.5	2.5	LEFT	83.384	-1699.42	-83.3434	.	.	.	.	126.275	129.775	3.5	0	NaN	.	129.792	134.792	5	0	NaN	.		129.792	149.275	19.483	0	NaN	.	149.275	162.959	13.684	0	NaN	.
Subject407	Block9	1	.	1	.	2	18	NB	1538	7	26439297.thl.jpg	1	2500	2000	2.5	2.5	LEFT	-40.7124	1876.02	10.5706	.	.	.	.	134.942	137.442	2.5	0	NaN	.	137.458	142.458	5	0	NaN	.		NA	NA	NA	0	NaN	1	NA	NA	NA	0	NaN	1
Subject407	Block9	1	.	1	.	3	19	NB	1436	6	ACONSTRU9.jpg	1	2500	1000	2.5	1.5	LEFT	157.989	-374.454	46.3347	.	.	.	.	142.609	145.109	2.5	0	NaN	.	145.125	149.125	4	0	NaN	.		145.125	149.275	4.15	0	NaN	.	149.275	178.293	29.018	0	NaN	.
Subject407	Block9	1	.	1	1	4	20	NB	1727	6	AMUSICSTA.jpg	1	1500	3000	1.5	3.5	LEFT	36.8385	156.412	-30.6972	.	.	.	.	149.275	150.775	1.5	0	NaN	.	150.792	156.792	6	0	NaN	.		NA	NA	NA	0	NaN	1	NA	NA	NA	0	NaN	1
Subject407	Block9	1	.	1	1	5	21	NB	874	6	ABELL7.jpg	1	3500	1000	3.5	1.5	LEFT	-257.991	-1855.42	-306.449	.	.	.	.	156.942	160.442	3.5	0	NaN	.	160.459	164.459	4	0	NaN	.		NA	NA	NA	0	NaN	1	NA	NA	NA	0	NaN	1
Subject407	Block9	1	.	1	1	6	22	NB	1115	6	22822309.thl.jpg	1	1500	3000	1.5	3.5	LEFT	-727.834	-691.694	-64.7329	.	.	.	.	164.609	166.109	1.5	0	NaN	.	166.126	172.126	6	0	NaN	.		166.126	188.626	22.5	0	NaN	.	188.626	199.31	10.684	0	NaN	.
Subject407	Block9	1	.	1	1	7	23	NB	1481	6	26434297.thl.jpg	1	3500	2000	3.5	2.5	LEFT	21.5658	-339.875	92.9956	.	.	.	.	172.276	175.776	3.5	0	NaN	.	175.793	180.793	5	0	NaN	.		NA	NA	NA	0	NaN	1	NA	NA	NA	0	NaN	1
Subject407	Block9	1	.	1	1	8	24	NB	1299	7	APEELER.jpg	1	2500	2000	2.5	2.5	LEFT	133.386	-537.83	-21.6112	.	.	.	.	180.943	183.443	2.5	0	NaN	.	183.46	188.46	5	0	NaN	.		183.46	188.626	5.166	0	NaN	.	188.626	216.644	28.018	0	NaN	.
Subject407	Block9	1	.	1	1	1	25	Boundary	1207	2	ATELEBO13.jpg	1	2500	1000	2.5	1.5	RIGHT	172.286	362.025	-12.731	.	.	.	.	188.626	191.126	2.5	0	NaN	.	191.143	195.143	4	0	NaN	.		191.143	210.627	19.484	0	NaN	.	210.627	224.327	13.7	0	NaN	.
Subject407	Block9	1	.	1	1	2	26	NB	1627	1	ACROQUET2.jpg	1	1500	2000	1.5	2.5	RIGHT	-46.9208	1010.36	9.50694	.	.	.	.	195.293	196.793	1.5	0	NaN	.	196.81	201.81	5	0	NaN	.		NA	NA	NA	0	NaN	1	NA	NA	NA	0	NaN	1
Subject407	Block9	1	.	1	1	3	27	NB	1327	1	Afaucet9.jpg	1	2500	3000	2.5	3.5	RIGHT	204.119	314.385	53.5841	.	.	.	.	201.96	204.46	2.5	0	NaN	.	204.477	210.477	6	0	NaN	.		204.477	210.627	6.15	0	NaN	.	210.627	237.661	27.034	0	NaN	.
Subject407	Block9	1	.	1	1	4	28	NB	1232	1	ATOOL9.jpg	1	3500	2000	3.5	2.5	RIGHT	236.977	112.541	13.6367	.	.	.	.	210.627	214.127	3.5	0	NaN	.	214.144	219.144	5	0	NaN	.		NA	NA	NA	0	NaN	1	NA	NA	NA	0	NaN	1
Subject407	Block9	1	.	1	1	5	29	NB	1271	2	Astadium.jpg	1	2500	1000	2.5	1.5	RIGHT	192.025	-564.97	-68.7018	.	.	.	.	219.31	221.81	2.5	0	NaN	.	221.827	225.827	4	0	NaN	.		NA	NA	NA	0	NaN	1	NA	NA	NA	0	NaN	1
Subject407	Block9	1	.	1	.	6	30	NB	NaN		Aboxofchocola.jpg	1	1500	2000	1.5	2.5	RIGHT	-235.599	1077.2	-28.8672	.	.	.	.	225.96	227.46	1.5	0	NaN	.	227.477	232.477	5	0	NaN	.		NA	NA	NA	0	NaN	1	NA	NA	NA	0	NaN	1
Subject407	Block9	1	.	1	1	7	31	NB	948	2	AANTTRUCK.jpg	0	2500	3000	2.5	3.5	RIGHT	-288.556	642.23	-6.31811	.	.	.	.	232.644	235.144	2.5	0	NaN	.	235.161	241.161	6	0	NaN	.		NA	NA	NA	0	NaN	1	NA	NA	NA	0	NaN	1
Subject407	Block9	1	.	1	.	8	32	NB	1133	2	Achair618.jpg	0	3500	3000	3.5	3.5	RIGHT	-112.767	-824.308	35.9141	.	.	.	.	241.311	244.811	3.5	0	NaN	.	244.828	250.828	6	0	NaN	.		NA	NA	NA	0	NaN	1	NA	NA	NA	0	NaN	1
Subject407	Block10	1	1	1	.	1	1	NB	1314	6	Abasket108.jpg	0	1500	2000	1.5	2.5	LEFT	-25.1911	1296.18	-50.8264	.	.	.	.	3.652	5.152	1.5	0	NaN	.	5.169	10.169	5	0	NaN	.		5.169	26.703	21.534	0	NaN	.	26.703	38.37	11.667	0	NaN	.
Subject407	Block10	1	1	1	.	2	2	NB	NaN		22827540.thl.jpg	1	2500	3000	2.5	3.5	LEFT	116.093	172.393	96.1266	.	.	.	.	10.352	12.852	2.5	0	NaN	.	12.869	18.869	6	0	NaN	.		NA	NA	NA	0	NaN	1	NA	NA	NA	0	NaN	1
Subject407	Block10	1	1	1	1	3	3	NB	1371	7	Ahourglass4.jpg	1	3500	1000	3.5	1.5	LEFT	-102.511	532.436	-26.9321	.	.	.	.	19.019	22.519	3.5	0	NaN	.	22.536	26.536	4	0	NaN	.		22.536	26.703	4.167	0	NaN	.	26.703	55.72	29.017	0	NaN	.
Subject407	Block10	1	1	1	.	4	4	NB	1475	6	26427983.thl.jpg	0	1500	2000	1.5	2.5	LEFT	41.8399	31.9871	-39.5688	.	.	.	.	26.703	28.203	1.5	0	NaN	.	28.219	33.219	5	0	NaN	.		NA	NA	NA	0	NaN	1	NA	NA	NA	0	NaN	1
Subject407	Block10	1	1	1	1	5	5	NB	1382	6	AANBABYCA.jpg	1	2500	3000	2.5	3.5	LEFT	-211.949	358.538	-85.02	.	.	.	.	33.353	35.853	2.5	0	NaN	.	35.87	41.87	6	0	NaN	.		NA	NA	NA	0	NaN	1	NA	NA	NA	0	NaN	1
Subject407	Block10	1	1	1	1	6	6	NB	1581	7	Arose10.jpg	1	3500	2000	3.5	2.5	LEFT	168.935	1308.83	14.5879	.	.	.	.	42.02	45.52	3.5	0	NaN	.	45.536	50.536	5	0	NaN	.		45.536	64.037	18.501	0	NaN	.	64.037	78.754	14.717	0	NaN	.
Subject407	Block10	1	1	1	1	7	7	NB	NaN		ADESKLA12.jpg	1	2500	1000	2.5	1.5	LEFT	-128.938	566.818	-9.26229	.	.	.	.	50.703	53.203	2.5	0	NaN	.	53.22	57.22	4	0	NaN	.		NA	NA	NA	0	NaN	1	NA	NA	NA	0	NaN	1
Subject407	Block10	1	1	1	1	8	8	NB	NaN		Abroom23.jpg	1	1500	2000	1.5	2.5	LEFT	-220.621	-219.772	-29.6048	.	.	.	.	57.37	58.87	1.5	0	NaN	.	58.887	63.887	5	0	NaN	.		58.887	64.037	5.15	0	NaN	.	64.037	92.104	28.067	0	NaN	.
Subject407	Block10	1	1	1	1	1	9	Boundary	1224	1	ATHISEND4.jpg	0	2500	3000	2.5	3.5	RIGHT	507.849	-288.846	54.2371	.	.	.	.	64.037	66.537	2.5	0	NaN	.	66.554	72.554	6	0	NaN	.		66.554	88.087	21.533	0	NaN	.	88.087	99.771	11.684	0	NaN	.
Subject407	Block10	1	1	1	1	2	10	NB	1345	1	Aashtray67.jpg	1	3500	2000	3.5	2.5	RIGHT	34.0943	999.509	-19.122	.	.	.	.	72.737	76.237	3.5	0	NaN	.	76.254	81.254	5	0	NaN	.		NA	NA	NA	0	NaN	1	NA	NA	NA	0	NaN	1
Subject407	Block10	1	1	1	1	3	11	NB	1222	1	ABLACKB14.jpg	1	2500	1000	2.5	1.5	RIGHT	-79.8045	471.926	40.4399	.	.	.	.	81.404	83.904	2.5	0	NaN	.	83.921	87.921	4	0	NaN	.		83.921	88.087	4.166	0	NaN	.	88.087	117.088	29.001	0	NaN	.
Subject407	Block10	1	1	1	1	4	12	NB	1481	2	AAMBULAN7.jpg	1	1500	2000	1.5	2.5	RIGHT	-21.8513	-353.105	58.8466	.	.	.	.	88.087	89.587	1.5	0	NaN	.	89.604	94.604	5	0	NaN	.		NA	NA	NA	0	NaN	1	NA	NA	NA	0	NaN	1
Subject407	Block10	1	1	1	1	5	13	NB	1000	2	26421575.thl.jpg	1	2500	3000	2.5	3.5	RIGHT	215.822	402.985	-14.1524	.	.	.	.	94.754	97.254	2.5	0	NaN	.	97.271	103.271	6	0	NaN	.		NA	NA	NA	0	NaN	1	NA	NA	NA	0	NaN	1
Subject407	Block10	1	1	1	1	6	14	NB	1361	2	Aancientbuild.jpg	1	3500	2000	3.5	2.5	RIGHT	-24.6562	488.781	15.9617	.	.	.	.	103.404	106.904	3.5	0	NaN	.	106.921	111.921	5	0	NaN	.		106.921	128.388	21.467	0	NaN	.	128.388	140.072	11.684	0	NaN	.
Subject407	Block10	1	1	1	1	7	15	NB	1306	1	Afloweredsan3.jpg	1	2500	3000	2.5	3.5	RIGHT	-78.0979	316.727	-43.8332	.	.	.	.	112.071	114.571	2.5	0	NaN	.	114.588	120.588	6	0	NaN	.		NA	NA	NA	0	NaN	1	NA	NA	NA	0	NaN	1
Subject407	Block10	1	1	1	1	8	16	NB	913	1	A3leafcl4.jpg	1	3500	1000	3.5	1.5	RIGHT	-76.9601	271.165	-47.9039	.	.	.	.	120.721	124.221	3.5	0	NaN	.	124.238	128.238	4	0	NaN	.		124.238	128.388	4.15	0	NaN	.	128.388	157.406	29.018	0	NaN	.
Subject407	Block10	1	1	1	1	1	17	Boundary	NaN		34936916.thl.jpg	1	1500	2000	1.5	2.5	LEFT	88.4882	1060.21	-37.5855	.	.	.	.	128.388	129.888	1.5	0	NaN	.	129.905	134.905	5	0	NaN	.		129.905	151.389	21.484	0	NaN	.	151.389	163.089	11.7	0	NaN	.
Subject407	Block10	1	1	1	.	2	18	NB	1062	6	22848828.thl.jpg	1	2500	2000	2.5	2.5	LEFT	200.699	141.966	-86.1569	.	.	.	.	135.055	137.555	2.5	0	NaN	.	137.572	142.572	5	0	NaN	.		NA	NA	NA	0	NaN	1	NA	NA	NA	0	NaN	1
Subject407	Block10	1	1	1	.	3	19	NB	1462	7	Apairofrubbe3.jpg	1	2500	3000	2.5	3.5	LEFT	92.5915	1390.46	-7.96898	.	.	.	.	142.722	145.222	2.5	0	NaN	.	145.239	151.239	6	0	NaN	.		145.239	151.389	6.15	0	NaN	.	151.389	178.423	27.034	0	NaN	.
Subject407	Block10	1	1	1	1	4	20	NB	1331	7	26374346.thl.jpg	1	3500	1000	3.5	1.5	LEFT	115.976	-802.069	92.446	.	.	.	.	151.389	154.889	3.5	0	NaN	.	154.906	158.906	4	0	NaN	.		NA	NA	NA	0	NaN	1	NA	NA	NA	0	NaN	1
Subject407	Block10	1	1	1	1	5	21	NB	1342	6	26421382.thl.jpg	1	1500	1000	1.5	1.5	LEFT	-84.6412	953.16	-45.0678	.	.	.	.	159.072	160.572	1.5	0	NaN	.	160.589	164.589	4	0	NaN	.		NA	NA	NA	0	NaN	1	NA	NA	NA	0	NaN	1
Subject407	Block10	1	1	1	1	6	22	NB	1318	7	ACOMB11.jpg	1	1500	3000	1.5	3.5	LEFT	-181.921	422.227	3.43144	.	.	.	.	164.739	166.239	1.5	0	NaN	.	166.256	172.256	6	0	NaN	.		166.256	187.723	21.467	0	NaN	.	187.723	199.407	11.684	0	NaN	.
Subject407	Block10	1	1	1	1	7	23	NB	1616	6	ACOFFPOT3.jpg	1	3500	2000	3.5	2.5	LEFT	21.9001	22.1337	14.2887	.	.	.	.	172.406	175.906	3.5	0	NaN	.	175.923	180.923	5	0	NaN	.		NA	NA	NA	0	NaN	1	NA	NA	NA	0	NaN	1
Subject407	Block10	1	1	1	1	8	24	NB	NaN		26437107.thl.jpg	1	2500	1000	2.5	1.5	LEFT	127.029	793.224	75.0315	.	.	.	.	181.073	183.573	2.5	0	NaN	.	183.59	187.59	4	0	NaN	.		183.59	187.723	4.133	0	NaN	.	187.723	216.74	29.017	0	NaN	.
Subject407	Block10	1	1	1	1	1	25	Boundary	NaN		Achampagnebo2.jpg	1	1500	2000	1.5	2.5	RIGHT	108.211	617.039	-32.9539	.	.	.	.	187.723	189.223	1.5	0	NaN	.	189.24	194.24	5	0	NaN	.		189.24	210.724	21.484	0	NaN	.	210.724	222.424	11.7	0	NaN	.
Subject407	Block10	1	1	1	1	2	26	NB	973	2	Aconferencer3.jpg	1	2500	2000	2.5	2.5	RIGHT	176.276	-104.452	56.5641	.	.	.	.	194.39	196.89	2.5	0	NaN	.	196.907	201.907	5	0	NaN	.		NA	NA	NA	0	NaN	1	NA	NA	NA	0	NaN	1
Subject407	Block10	1	1	1	1	3	27	NB	1166	2	AFRAME15.jpg	1	2500	3000	2.5	3.5	RIGHT	49.6987	84.2114	61.6721	.	.	.	.	202.057	204.557	2.5	0	NaN	.	204.573	210.573	6	0	NaN	.		204.573	210.724	6.151	0	NaN	.	210.724	237.791	27.067	0	NaN	.
Subject407	Block10	1	1	1	1	4	28	NB	1076	2	Aslate.jpg	1	3500	1000	3.5	1.5	RIGHT	-282.399	20.2681	-86.8303	.	.	.	.	210.724	214.224	3.5	0	NaN	.	214.24	218.24	4	0	NaN	.		NA	NA	NA	0	NaN	1	NA	NA	NA	0	NaN	1
Subject407	Block10	1	1	1	1	5	29	NB	1318	2	AGLASSBAL.jpg	1	1500	1000	1.5	1.5	RIGHT	-34.6784	787.294	-56.2554	.	.	.	.	218.407	219.907	1.5	0	NaN	.	219.924	223.924	4	0	NaN	.		NA	NA	NA	0	NaN	1	NA	NA	NA	0	NaN	1
Subject407	Block10	1	1	1	.	6	30	NB	937	2	ABATHTUB3.jpg	1	1500	3000	1.5	3.5	RIGHT	175.367	-655.441	-6.08718	.	.	.	.	224.107	225.607	1.5	0	NaN	.	225.624	231.624	6	0	NaN	.		NA	NA	NA	0	NaN	1	NA	NA	NA	0	NaN	1
Subject407	Block10	1	1	1	1	7	31	NB	1538	2	ADOGFOOD.jpg	1	3500	3000	3.5	3.5	RIGHT	-102.126	1309.16	-65.689	.	.	.	.	231.774	235.274	3.5	0	NaN	.	235.291	241.291	6	0	NaN	.		NA	NA	NA	0	NaN	1	NA	NA	NA	0	NaN	1
Subject407	Block10	1	1	1	.	8	32	NB	1233	1	ADOGSNACK.jpg	1	3500	3000	3.5	3.5	RIGHT	159.668	1072	110.359	.	.	.	.	241.424	244.924	3.5	0	NaN	.	244.941	250.941	6	0	NaN	.		NA	NA	NA	0	NaN	1	NA	NA	NA	0	NaN	1
Subject408	Block1	1	1	1	.	1	1	NB	1319	7	APARKBENC.jpg	1	1500	1000	1.5	1.5	LEFT	275.133	233.62	20.0277	1	2	1	1	3.651	5.151	1.5	2	80	1	5.185	9.185	4	3	45	1		5.185	24.717	19.532	12	36.8626	1	24.717	38.417	13.7	8	35.0365	1
Subject408	Block1	1	1	1	.	2	2	NB	1523	6	ASTAMPS.jpg	1	1500	2000	1.5	2.5	LEFT	167.085	458.533	14.5382	1	0	1	1	9.351	10.851	1.5	0	0	1	10.884	15.884	5	3	36	1		NA	NA	NA	0	NaN	1	NA	NA	NA	0	NaN	1
Subject408	Block1	1	1	1	1	3	3	NB	1049	7	ACAT6.jpg	1	2500	3000	2.5	3.5	LEFT	-361.281	-595.915	-90.6915	1	1	1	1	16.034	18.534	2.5	2	48	1	18.568	24.568	6	4	40	1		18.568	24.717	6.149	4	39.0307	1	24.717	51.75	27.033	20	44.3902	1
Subject408	Block1	1	1	1	.	4	4	NB	1188	7	Aantiquerota7.jpg	1	3500	2000	3.5	2.5	LEFT	-226.198	-84.3588	-120.368	1	1	1	1	24.717	28.217	3.5	2	34.2857	1	28.234	33.234	5	2	24	1		NA	NA	NA	0	NaN	1	NA	NA	NA	0	NaN	1
Subject408	Block1	1	1	1	1	5	5	NB	817	7	Abaggcon2.jpg	1	2500	1000	2.5	1.5	LEFT	295.238	-159.717	33.5758	0	1	1	1	33.384	35.884	2.5	1	24	1	35.917	39.917	4	3	45	1		NA	NA	NA	0	NaN	1	NA	NA	NA	0	NaN	1
Subject408	Block1	1	1	1	1	6	6	NB	763	6	Abicycleglove.jpg	0	1500	2000	1.5	2.5	LEFT	-42.3755	103.109	-2.91337	0	1	1	1	40.05	41.55	1.5	1	40	1	41.567	46.567	5	5	60	1		41.567	64.1	22.533	24	63.9063	1	64.1	74.816	10.716	9	50.3919	1
Subject408	Block1	1	1	1	1	7	7	NB	815	7	AGARDHOSE.jpg	1	2500	3000	2.5	3.5	LEFT	65.3293	582.915	-20.1878	5	2	1	1	46.717	49.217	2.5	2	48	1	49.25	55.25	6	6	60	1		NA	NA	NA	0	NaN	1	NA	NA	NA	0	NaN	1
Subject408	Block1	1	1	1	1	8	8	NB	869	6	ABLACKNEC.jpg	1	3500	2000	3.5	2.5	LEFT	-167.091	-58.5748	62.3037	0	2	1	1	55.383	58.883	3.5	3	51.4286	1	58.917	63.917	5	6	72	1		58.917	64.1	5.183	6	69.4578	1	64.1	92.182	28.082	20	42.732	1
Subject408	Block1	1	1	1	1	1	9	Boundary	NaN		ATOOL9.jpg	0	2500	1000	2.5	1.5	RIGHT	-270.491	-608.44	-240.813	0	2	1	1	64.1	66.6	2.5	4	96	1	66.616	70.616	4	2	30	1		66.616	87.166	20.55	14	40.8759	1	87.166	99.866	12.7	13	61.4173	1
Subject408	Block1	1	1	1	1	2	10	NB	1050	1	ADINGHY.jpg	1	1500	3000	1.5	3.5	RIGHT	-482.899	-1068.24	-71.1648	1	1	1	1	70.8	72.3	1.5	1	40	1	72.316	78.316	6	5	50	1		NA	NA	NA	0	NaN	1	NA	NA	NA	0	NaN	1
Subject408	Block1	1	1	1	1	3	11	NB	1145	2	8076304.thl.jpg	1	3500	2000	3.5	2.5	RIGHT	-136.79	-55.5957	-55.6415	1	0	1	1	78.466	81.966	3.5	2	34.2857	1	81.999	86.999	5	4	48	1		81.999	87.166	5.167	4	46.4486	1	87.166	115.232	28.066	28	59.8589	1
Subject408	Block1	1	1	1	1	4	12	NB	1732	1	Abagofherbs.jpg	1	2500	2000	2.5	2.5	RIGHT	179.01	-306.837	100.529	1	1	1	1	87.166	89.666	2.5	1	24	1	89.682	94.682	5	5	60	1		NA	NA	NA	0	NaN	1	NA	NA	NA	0	NaN	1
Subject408	Block1	1	1	1	1	5	13	NB	586	2	ACOMB11.jpg	0	2500	2000	2.5	2.5	RIGHT	238.054	430.458	49.464	2	2	1	1	94.832	97.332	2.5	4	96	1	97.366	102.366	5	3	36	1		NA	NA	NA	0	NaN	1	NA	NA	NA	0	NaN	1
Subject408	Block1	1	1	1	1	6	14	NB	1268	2	A1OCLOC2.jpg	0	2500	2000	2.5	2.5	RIGHT	-15.5774	-144.07	-24.4122	1	2	1	1	102.549	105.049	2.5	2	48	1	105.065	110.065	5	7	84	1		105.065	126.565	21.5	24	66.9767	1	126.565	138.281	11.716	17	87.0604	1
Subject408	Block1	1	1	1	1	7	15	NB	1499	2	Ahighlightin2.jpg	1	2500	3000	2.5	3.5	RIGHT	-41.7966	-126.067	-8.06608	3	0	1	1	110.216	112.716	2.5	1	24	1	112.732	118.732	6	12	120	1		NA	NA	NA	0	NaN	1	NA	NA	NA	0	NaN	1
Subject408	Block1	1	1	1	1	8	16	NB	1270	1	26555896.thl.jpg	1	3500	1000	3.5	1.5	RIGHT	221.335	-132.186	-41.7562	0	2	1	1	118.882	122.382	3.5	2	34.2857	1	122.415	126.415	4	2	30	1		122.415	126.565	4.15	2	28.9157	1	126.565	155.614	29.049	34	70.2262	1
Subject408	Block1	1	1	1	1	1	17	Boundary	1351	7	26441176.thl.jpg	1	1500	2000	1.5	2.5	LEFT	205.358	-1258.86	-38.1252	0	3	1	1	126.565	128.065	1.5	3	120	1	128.098	133.098	5	8	96	1		128.098	149.597	21.499	25	69.7707	1	149.597	161.28	11.683	10	51.3567	1
Subject408	Block1	1	1	1	.	2	18	NB	856	7	Ateacherscert.jpg	0	2500	2000	2.5	2.5	LEFT	-45.4361	-288.599	-60.241	4	3	1	1	133.248	135.748	2.5	3	72	1	135.781	140.781	5	5	60	1		NA	NA	NA	0	NaN	1	NA	NA	NA	0	NaN	1
Subject408	Block1	1	1	1	.	3	19	NB	1204	6	Afoodgrinder2.jpg	1	2500	3000	2.5	3.5	LEFT	147.854	299.743	102.311	0	2	1	1	140.931	143.431	2.5	3	72	1	143.448	149.448	6	6	60	1		143.448	149.597	6.149	6	58.5461	1	149.597	176.663	27.066	22	48.7697	1
Subject408	Block1	1	1	1	1	4	20	NB	1141	6	22875816.thl.jpg	1	3500	1000	3.5	1.5	LEFT	158.309	-210.741	45.1501	1	1	1	1	149.597	153.097	3.5	3	51.4286	1	153.114	157.114	4	5	75	1		NA	NA	NA	0	NaN	1	NA	NA	NA	0	NaN	1
Subject408	Block1	1	1	1	1	5	21	NB	1121	6	Adoorknocker2.jpg	1	1500	2000	1.5	2.5	LEFT	-268.27	490.857	-61.872	2	1	1	1	157.247	158.747	1.5	1	40	1	158.78	163.78	5	3	36	1		NA	NA	NA	0	NaN	1	NA	NA	NA	0	NaN	1
Subject408	Block1	1	1	1	1	6	22	NB	1311	7	23057742.thl.jpg	0	2500	2000	2.5	2.5	LEFT	-225.836	-447.412	-90.4716	1	2	1	1	163.947	166.447	2.5	2	48	1	166.48	171.48	5	4	48	1		166.48	187.996	21.516	22	61.3497	1	187.996	199.713	11.717	12	61.4492	1
Subject408	Block1	1	1	1	1	7	23	NB	1334	7	ASALABOW4.jpg	1	2500	2000	2.5	2.5	LEFT	-97.7169	-588.795	-3.69389	1	1	1	1	171.631	174.131	2.5	2	48	1	174.163	179.163	5	7	84	1		NA	NA	NA	0	NaN	1	NA	NA	NA	0	NaN	1
Subject408	Block1	1	1	1	1	8	24	NB	1070	7	Astonecarvin8.jpg	1	2500	3000	2.5	3.5	LEFT	-5.82293	176.232	-22.0591	2	0	1	1	179.313	181.813	2.5	1	24	1	181.83	187.83	6	8	80	1		181.83	187.996	6.166	8	77.8463	1	187.996	215.046	27.05	29	64.3253	1
Subject408	Block1	1	1	1	1	1	25	Boundary	1106	1	ACONSTHA2.jpg	0	3500	1000	3.5	1.5	RIGHT	-4.46317	287.403	-84.9741	1	1	1	1	187.996	191.496	3.5	3	51.4286	1	191.53	195.53	4	5	75	1		191.53	210.012	18.482	19	61.6816	1	210.012	224.729	14.717	22	89.6922	1
Subject408	Block1	1	1	1	1	2	26	NB	1539	2	Abeermug11.jpg	1	1500	2000	1.5	2.5	RIGHT	-113.635	258.375	-2.77537	4	2	1	1	195.696	197.196	1.5	2	80	1	197.213	202.213	5	4	48	1		NA	NA	NA	0	NaN	1	NA	NA	NA	0	NaN	1
Subject408	Block1	1	1	1	1	3	27	NB	902	1	AANTTRUCK.jpg	1	2500	2000	2.5	2.5	RIGHT	7.06283	-172.766	-55.6383	2	4	1	1	202.346	204.846	2.5	4	96	1	204.879	209.879	5	3	36	1		204.879	210.012	5.133	3	35.0672	1	210.012	238.095	28.083	42	89.734	1
Subject408	Block1	1	1	1	1	4	28	NB	752	2	Acactus58.jpg	1	2500	3000	2.5	3.5	RIGHT	-73.2656	-39.6366	-149.046	1	1	1	1	210.012	212.512	2.5	1	24	1	212.546	218.546	6	13	130	1		NA	NA	NA	0	NaN	1	NA	NA	NA	0	NaN	1
Subject408	Block1	1	1	1	1	5	29	NB	996	2	AMANJUI2.jpg	1	3500	1000	3.5	1.5	RIGHT	137.986	-517.509	5.5941	1	3	1	1	218.695	222.195	3.5	5	85.7143	1	222.229	226.229	4	4	60	1		NA	NA	NA	0	NaN	1	NA	NA	NA	0	NaN	1
Subject408	Block1	1	1	1	.	6	30	NB	NaN		Agraduationh2.jpg	1	1500	2000	1.5	2.5	RIGHT	105.879	-941.969	77.1883	1	2	1	1	226.379	227.879	1.5	2	80	1	227.896	232.896	5	13	156	1		NA	NA	NA	0	NaN	1	NA	NA	NA	0	NaN	1
Subject408	Block1	1	1	1	1	7	31	NB	1113	2	Atoy33.jpg	1	2500	3000	2.5	3.5	RIGHT	-27.168	226.13	-4.14221	5	0	1	1	233.062	235.562	2.5	0	0	1	235.595	241.595	6	9	90	1		NA	NA	NA	0	NaN	1	NA	NA	NA	0	NaN	1
Subject408	Block1	1	1	1	.	8	32	NB	1417	2	26421740.thl.jpg	1	3500	3000	3.5	3.5	RIGHT	111.041	375.929	187.523	3	2	1	1	241.728	245.228	3.5	2	34.2857	1	245.261	251.261	6	8	80	1		NA	NA	NA	0	NaN	1	NA	NA	NA	0	NaN	1
Subject408	Block2	1	1	1	.	1	1	NB	945	6	Agardeningshe.jpg	1	1500	1000	1.5	1.5	LEFT	147.83	126.793	10.2696	1	1	1	1	3.602	5.102	1.5	1	40	1	5.135	9.135	4	3	45	1		5.135	24.634	19.499	12	36.925	1	24.634	38.334	13.7	15	65.6934	1
Subject408	Block2	1	1	1	.	2	2	NB	1278	7	Aornamentalt5.jpg	0	1500	2000	1.5	2.5	LEFT	176.962	-176.563	52.8337	2	0	1	1	9.318	10.818	1.5	0	0	1	10.834	15.834	5	3	36	1		NA	NA	NA	0	NaN	1	NA	NA	NA	0	NaN	1
Subject408	Block2	1	1	1	1	3	3	NB	1377	7	ADESKLA12.jpg	1	2500	3000	2.5	3.5	LEFT	46.2019	75.7797	-45.9766	1	1	1	1	15.984	18.484	2.5	1	24	1	18.501	24.501	6	5	50	1		18.501	24.634	6.133	5	48.9157	1	24.634	51.851	27.217	30	66.1351	1
Subject408	Block2	1	1	1	.	4	4	NB	1142	7	22925624.thl.jpg	0	3500	2000	3.5	2.5	LEFT	4.96115	398.394	4.06521	0	1	1	1	24.634	28.134	3.5	5	85.7143	1	28.151	33.151	5	6	72	1		NA	NA	NA	0	NaN	1	NA	NA	NA	0	NaN	1
Subject408	Block2	1	1	1	1	5	5	NB	1123	7	A95CHEROK.jpg	1	2500	1000	2.5	1.5	LEFT	-384.617	13.9948	93.6219	1	2	1	1	33.301	35.801	2.5	3	72	1	35.834	39.834	4	2	30	1		NA	NA	NA	0	NaN	1	NA	NA	NA	0	NaN	1
Subject408	Block2	1	1	1	1	6	6	NB	NaN		26433849.thl.jpg	0	1500	2000	1.5	2.5	LEFT	-319.277	-28.4208	-28.5725	0	2	1	1	40.134	41.634	1.5	2	80	1	41.651	46.651	5	4	48	1		41.651	61.2	19.549	26	79.7995	1	61.2	74.916	13.716	15	65.6168	1
Subject408	Block2	1	1	1	1	7	7	NB	738	7	ABIRDHOU9.jpg	1	2500	1000	2.5	1.5	LEFT	-418.434	-76.2516	-82.3092	1	3	1	1	46.817	49.317	2.5	3	72	1	49.351	53.351	4	7	105	1		NA	NA	NA	0	NaN	1	NA	NA	NA	0	NaN	1
Subject408	Block2	1	1	1	1	8	8	NB	920	7	ASEWING.jpg	1	1500	3000	1.5	3.5	LEFT	-27.617	-917.095	-62.8075	2	1	1	1	53.517	55.017	1.5	1	40	1	55.033	61.033	6	11	110	1		55.033	61.2	6.167	11	107.021	1	61.2	88.299	27.099	32	70.8513	1
Subject408	Block2	1	1	1	1	1	9	Boundary	1256	2	Abloodorange.jpg	1	3500	2000	3.5	2.5	RIGHT	346.724	29.4938	149.93	1	2	1	1	61.2	64.7	3.5	3	51.4286	1	64.733	69.733	5	7	84	1		64.733	84.266	19.533	25	76.7931	1	84.266	97.966	13.7	12	52.5547	1
Subject408	Block2	1	1	1	1	2	10	NB	1289	1	31023139.thl.jpg	1	2500	2000	2.5	2.5	RIGHT	-150.181	422.872	-115.976	4	2	1	1	69.9	72.4	2.5	3	72	1	72.416	77.416	5	6	72	1		NA	NA	NA	0	NaN	1	NA	NA	NA	0	NaN	1
Subject408	Block2	1	1	1	1	3	11	NB	1445	1	ANWSPAPER.jpg	1	2500	1000	2.5	1.5	RIGHT	-109.388	-419.578	32.8985	4	2	1	1	77.566	80.066	2.5	2	48	1	80.083	84.083	4	5	75	1		80.083	84.266	4.183	5	71.7189	1	84.266	113.332	29.066	40	82.5707	1
Subject408	Block2	1	1	1	1	4	12	NB	1707	1	AAMMO4.jpg	1	1500	3000	1.5	3.5	RIGHT	-92.6418	1150.9	133.093	2	2	1	1	84.266	85.766	1.5	2	80	1	85.799	91.799	6	8	80	1		NA	NA	NA	0	NaN	1	NA	NA	NA	0	NaN	1
Subject408	Block2	1	1	1	1	5	13	NB	947	2	26466258.thl.jpg	1	3500	2000	3.5	2.5	RIGHT	126.364	425.463	-17.3041	0	1	1	1	91.932	95.432	3.5	1	17.1429	1	95.466	100.466	5	4	48	1		NA	NA	NA	0	NaN	1	NA	NA	NA	0	NaN	1
Subject408	Block2	1	1	1	1	6	14	NB	689	1	airhocckytable.jpg	1	2500	2000	2.5	2.5	RIGHT	103.706	-11.5743	-29.4541	2	1	1	1	100.632	103.132	2.5	4	96	1	103.149	108.149	5	17	204	1		103.149	125.665	22.516	42	111.92	1	125.665	136.381	10.716	11	69.2986	1
Subject408	Block2	1	1	1	1	7	15	NB	879	2	ASTRAINE8.jpg	1	2500	3000	2.5	3.5	RIGHT	-111.732	775.319	66.1895	3	0	1	1	108.315	110.815	2.5	0	0	1	110.832	116.832	6	7	70	1		NA	NA	NA	0	NaN	1	NA	NA	NA	0	NaN	1
Subject408	Block2	1	1	1	1	8	16	NB	NaN		26456480.thl.jpg	1	3500	2000	3.5	2.5	RIGHT	142.854	-682.324	66.1556	2	1	1	1	116.965	120.465	3.5	2	34.2857	1	120.499	125.499	5	16	192	1		120.499	125.665	5.166	16	185.83	1	125.665	153.747	28.082	30	69.3646	1
Subject408	Block2	1	1	1	1	1	17	Boundary	890	7	ACANE2.jpg	1	2500	1000	2.5	1.5	LEFT	-284.822	-43.4702	5.1549	2	1	1	1	125.665	128.165	2.5	2	48	1	128.198	132.198	4	4	60	1		128.198	147.715	19.517	17	58.6716	1	147.715	161.43	13.715	25	109.369	1
Subject408	Block2	1	1	1	.	2	18	NB	1089	7	AICEUBETR.jpg	0	1500	2000	1.5	2.5	LEFT	-78.9163	-127.167	-27.6712	0	3	1	1	132.348	133.848	1.5	3	120	1	133.881	138.881	5	4	83.682	.		NA	NA	NA	0	NaN	1	NA	NA	NA	0	NaN	1
Subject408	Block2	1	1	1	.	3	19	NB	1088	7	AANTCASH3.jpg	1	2500	3000	2.5	3.5	LEFT	-190.878	-627.98	64.9197	2	1	1	1	139.032	141.532	2.5	2	48	1	141.548	147.548	6	4	40	1		141.548	147.715	6.167	4	38.9168	1	147.715	174.813	27.098	44	97.4242	1
Subject408	Block2	1	1	1	1	4	20	NB	1035	6	AHONEYJA2.jpg	1	3500	2000	3.5	2.5	LEFT	-63.8508	573.027	-93.2691	1	1	1	1	147.715	151.215	3.5	4	68.5714	1	151.247	156.247	5	10	120	1		NA	NA	NA	0	NaN	1	NA	NA	NA	0	NaN	1
Subject408	Block2	1	1	1	1	5	21	NB	1181	7	A3leafcl4.jpg	0	2500	1000	2.5	1.5	LEFT	-67.9772	-837.596	15.4905	1	2	1	1	156.398	158.898	2.5	5	120	1	158.93	162.93	4	9	135	1		NA	NA	NA	0	NaN	1	NA	NA	NA	0	NaN	1
Subject408	Block2	1	1	1	1	6	22	NB	1117	7	AARCHERY.jpg	0	1500	2000	1.5	2.5	LEFT	103.644	-732.151	9.01383	3	2	1	1	163.097	164.597	1.5	2	80	1	164.631	169.631	5	5	60	1		164.631	186.196	21.565	26	72.3394	1	186.196	197.879	11.683	11	56.4923	1
Subject408	Block2	1	1	1	1	7	23	NB	NaN		A100FRAN3.jpg	0	2500	3000	2.5	3.5	LEFT	-148.852	1044.41	52.0955	1	4	1	1	169.797	172.297	2.5	4	96	1	172.313	178.313	6	10	100	1		NA	NA	NA	0	NaN	1	NA	NA	NA	0	NaN	1
Subject408	Block2	1	1	1	1	8	24	NB	1326	7	Astaplegun3.jpg	1	3500	1000	3.5	1.5	LEFT	-177.064	352.056	-6.81946	2	1	1	1	178.48	181.98	3.5	3	51.4286	1	182.014	186.014	4	4	60	1		182.014	186.196	4.182	4	57.3888	1	186.196	215.229	29.033	35	72.3315	1
Subject408	Block2	1	1	1	1	1	25	Boundary	NaN		ABOOK23.jpg	1	1500	2000	1.5	2.5	RIGHT	470.28	-266.814	50.0586	1	3	1	1	186.196	187.696	1.5	3	120	1	187.713	192.713	5	4	48	1		187.713	210.196	22.483	22	58.711	1	210.196	220.879	10.683	18	101.095	1
Subject408	Block2	1	1	1	1	2	26	NB	1589	1	Abaseballcap.jpg	1	2500	3000	2.5	3.5	RIGHT	244.268	156.57	-41.7278	2	0	1	1	192.863	195.363	2.5	0	0	1	195.379	201.379	6	10	100	1		NA	NA	NA	0	NaN	1	NA	NA	NA	0	NaN	1
Subject408	Block2	1	1	1	1	3	27	NB	819	1	Abutterflynet.jpg	0	3500	2000	3.5	2.5	RIGHT	-398.916	264.329	31.6124	3	2	1	1	201.513	205.013	3.5	3	51.4286	1	205.03	210.03	5	5	60	1		205.03	210.196	5.166	5	58.072	1	210.196	238.246	28.05	34	72.7273	1
Subject408	Block2	1	1	1	1	4	28	NB	883	1	26465344.thl.jpg	1	2500	1000	2.5	1.5	RIGHT	-41.8765	-202.124	8.47812	3	4	1	1	210.196	212.696	2.5	5	120	1	212.729	216.729	4	5	75	1		NA	NA	NA	0	NaN	1	NA	NA	NA	0	NaN	1
Subject408	Block2	1	1	1	1	5	29	NB	NaN		ATHERMO12.jpg	0	1500	2000	1.5	2.5	RIGHT	-48.8627	473.861	171.109	0	3	1	1	216.862	218.362	1.5	3	120	1	218.379	223.379	5	7	84	1		NA	NA	NA	0	NaN	1	NA	NA	NA	0	NaN	1
Subject408	Block2	1	1	1	.	6	30	NB	1076	1	26394018.thl.jpg	1	2500	3000	2.5	3.5	RIGHT	91.8857	403.51	99.9556	1	1	1	1	223.529	226.029	2.5	2	48	1	226.045	232.045	6	7	70	1		NA	NA	NA	0	NaN	1	NA	NA	NA	0	NaN	1
Subject408	Block2	1	1	1	1	7	31	NB	1075	2	22827540.thl.jpg	0	3500	3000	3.5	3.5	RIGHT	-203.26	-543.462	-57.4199	1	0	1	1	232.212	235.712	3.5	3	51.4286	1	235.746	241.746	6	6	60	1		NA	NA	NA	0	NaN	1	NA	NA	NA	0	NaN	1
Subject408	Block2	1	1	1	.	8	32	NB	911	1	ACANTELOP.jpg	1	3500	3000	3.5	3.5	RIGHT	-524.7	-322.153	-103.623	1	2	1	1	241.895	245.395	3.5	2	34.2857	1	245.428	251.428	6	8	80	1		NA	NA	NA	0	NaN	1	NA	NA	NA	0	NaN	1
Subject408	Block3	1	1	1	.	1	1	NB	1243	1	APOTGOLD2.jpg	1	1500	1000	1.5	1.5	RIGHT	-83.777	-180.146	-121.757	2	1	1	1	3.63	5.13	1.5	1	40	1	5.164	9.164	4	5	75	1		5.164	24.729	19.565	19	58.2673	1	24.729	38.429	13.7	17	74.4526	1
Subject408	Block3	1	1	1	.	2	2	NB	1387	1	8026084.thl.jpg	1	1500	2000	1.5	2.5	RIGHT	-70.1865	642.579	-121.328	3	2	1	1	9.363	10.863	1.5	2	80	1	10.897	15.897	5	3	36	1		NA	NA	NA	0	NaN	1	NA	NA	NA	0	NaN	1
Subject408	Block3	1	1	1	1	3	3	NB	1389	1	AGRAINSI5.jpg	1	2500	3000	2.5	3.5	RIGHT	172.062	754.299	188.56	1	1	1	1	16.046	18.546	2.5	2	48	1	18.579	24.579	6	7	70	1		18.579	24.729	6.15	7	68.2927	1	24.729	51.796	27.067	31	68.7184	1
Subject408	Block3	1	1	1	.	4	4	NB	1397	2	Ababseat2.jpg	1	3500	2000	3.5	2.5	RIGHT	-264.356	-1405.51	-37.524	2	2	1	1	24.729	28.229	3.5	4	68.5714	1	28.246	33.246	5	8	96	1		NA	NA	NA	0	NaN	1	NA	NA	NA	0	NaN	1
Subject408	Block3	1	1	1	1	5	5	NB	550	1	Acartofgroce3.jpg	1	2500	1000	2.5	1.5	RIGHT	100.24	-1223.05	88.6651	4	2	1	1	33.396	35.896	2.5	2	48	1	35.929	39.929	4	5	75	1		NA	NA	NA	0	NaN	1	NA	NA	NA	0	NaN	1
Subject408	Block3	1	1	1	1	6	6	NB	983	1	ASTREESW2.jpg	1	1500	2000	1.5	2.5	RIGHT	35.1529	-329.457	67.1555	4	1	1	1	40.079	41.579	1.5	1	40	1	41.612	46.612	5	4	48	1		41.612	63.128	21.516	23	64.1383	1	63.128	74.828	11.7	14	71.7949	1
Subject408	Block3	1	1	1	1	7	7	NB	1001	2	26687944.thl.jpg	0	2500	2000	2.5	2.5	RIGHT	78.413	96.621	0.685873	1	2	1	1	46.762	49.262	2.5	3	72	1	49.296	54.296	5	8	96	1		NA	NA	NA	0	NaN	1	NA	NA	NA	0	NaN	1
Subject408	Block3	1	1	1	1	8	8	NB	1420	2	ASPOTLIG2.jpg	1	2500	3000	2.5	3.5	RIGHT	-312.228	460.155	94.8745	2	1	1	1	54.462	56.962	2.5	1	24	1	56.995	62.995	6	7	70	1		56.995	63.128	6.133	7	68.482	1	63.128	90.194	27.066	29	64.2873	1
Subject408	Block3	1	1	1	1	1	9	Boundary	1626	6	Astrawberryde.jpg	1	3500	1000	3.5	1.5	LEFT	-55.2442	-467.332	-72.5993	1	2	1	1	63.128	66.628	3.5	5	85.7143	1	66.645	70.645	4	6	90	1		66.645	85.161	18.516	19	61.5684	1	85.161	99.861	14.7	14	57.1429	1
Subject408	Block3	1	1	1	1	2	10	NB	1043	6	Abottleopener.jpg	0	1500	2000	1.5	2.5	LEFT	-53.585	-425.283	-8.5773	2	2	1	1	70.811	72.311	1.5	2	80	1	72.328	77.328	5	3	36	1		NA	NA	NA	0	NaN	1	NA	NA	NA	0	NaN	1
Subject408	Block3	1	1	1	1	3	11	NB	872	7	AEIFFELTO.jpg	1	2500	2000	2.5	2.5	LEFT	84.0014	991.594	-47.9136	1	1	1	1	77.478	79.978	2.5	1	24	1	80.011	85.011	5	6	72	1		80.011	85.161	5.15	7	81.5534	1	85.161	113.26	28.099	24	51.2474	1
Subject408	Block3	1	1	1	1	4	12	NB	1635	6	Acorn10.jpg	1	2500	3000	2.5	3.5	LEFT	-120.18	-846.873	-17.7955	3	2	1	1	85.161	87.661	2.5	2	48	1	87.694	93.694	6	4	40	1		NA	NA	NA	0	NaN	1	NA	NA	NA	0	NaN	1
Subject408	Block3	1	1	1	1	5	13	NB	1413	7	ATOWER3.jpg	1	3500	1000	3.5	1.5	LEFT	-62.3222	-493.788	44.5842	0	2	1	1	93.844	97.344	3.5	5	85.7143	1	97.361	101.361	4	3	45	1		NA	NA	NA	0	NaN	1	NA	NA	NA	0	NaN	1
Subject408	Block3	1	1	1	1	6	14	NB	1015	6	Adiscoball2.jpg	1	1500	2000	1.5	2.5	LEFT	56.0292	335.658	-5.04754	0	2	1	1	101.528	103.028	1.5	2	80	1	103.06	108.06	5	6	72	1		103.06	125.594	22.534	26	69.2287	1	125.594	136.476	10.882	15	82.7054	1
Subject408	Block3	1	1	1	1	7	15	NB	815	6	Alock34.jpg	1	2500	3000	2.5	3.5	LEFT	-230.553	76.5345	-30.0488	1	1	1	1	108.244	110.744	2.5	1	24	1	110.76	116.76	6	10	100	1		NA	NA	NA	0	NaN	1	NA	NA	NA	0	NaN	1
Subject408	Block3	1	1	1	1	8	16	NB	NaN		AMICROWA2.jpg	0	3500	2000	3.5	2.5	LEFT	287.999	-855.118	-106.388	4	1	1	1	116.927	120.427	3.5	1	17.1429	1	120.46	125.46	5	7	84	1		120.46	125.594	5.134	7	81.8076	1	125.594	154.026	28.432	40	84.4119	1
Subject408	Block3	1	1	1	1	1	17	Boundary	NaN		A3bday5.jpg	1	2500	1000	2.5	1.5	RIGHT	177.57	1400.59	-113.368	3	2	1	1	125.594	128.094	2.5	3	72	1	128.126	132.126	4	3	45	1		128.126	147.993	19.867	35	105.703	1	147.993	161.692	13.699	8	35.0391	1
Subject408	Block3	1	1	1	.	2	18	NB	1023	2	Arose10.jpg	0	1500	2000	1.5	2.5	RIGHT	-20.3823	320.503	-15.9252	2	3	1	1	132.46	133.96	1.5	3	120	1	133.976	138.976	5	15	180	1		NA	NA	NA	0	NaN	1	NA	NA	NA	0	NaN	1
Subject408	Block3	1	1	1	.	3	19	NB	1643	2	AMICRO67.jpg	0	2500	3000	2.5	3.5	RIGHT	0.72033	-252.837	103.969	3	2	1	1	139.243	141.743	2.5	2	48	1	141.776	147.776	6	10	100	1		141.776	147.993	6.217	10	96.5096	1	147.993	175.025	27.032	24	59.9101	1
Subject408	Block3	1	1	1	1	4	20	NB	1091	1	ASMOKDE16.jpg	1	3500	2000	3.5	2.5	RIGHT	-293.346	215.15	13.1602	4	2	1	1	147.993	151.493	3.5	2	34.2857	1	151.526	156.526	5	1	12	1		NA	NA	NA	0	NaN	1	NA	NA	NA	0	NaN	1
Subject408	Block3	1	1	1	1	5	21	NB	906	1	ADUNEBUGG.jpg	0	2500	1000	2.5	1.5	RIGHT	-109.369	185.948	47.4109	1	1	1	1	156.676	159.176	2.5	2	48	1	159.192	163.192	4	5	75	1		NA	NA	NA	0	NaN	1	NA	NA	NA	0	NaN	1
Subject408	Block3	1	1	1	1	6	22	NB	928	1	22826448.thl.jpg	0	1500	2000	1.5	2.5	RIGHT	-26.339	-524.87	7.21189	3	2	1	1	163.326	164.826	1.5	2	80	1	164.859	169.859	5	9	131.707	1		164.859	185.325	20.466	24	110.035	.	185.325	197.991	12.666	18	87.1955	1
Subject408	Block3	1	1	1	1	7	23	NB	755	1	26463767.thl.jpg	1	2500	2000	2.5	2.5	RIGHT	-96.237	1136.22	134.588	0	.	.	.	170.009	172.509	2.5	2	215.827	.	172.525	177.525	5	4	48	1		NA	NA	NA	0	NaN	1	NA	NA	NA	0	NaN	1
Subject408	Block3	1	1	1	1	8	24	NB	952	1	ABARROWRE.jpg	1	2500	2000	2.5	2.5	RIGHT	-93.1822	452.297	-5.8575	1	3	1	1	177.675	180.175	2.5	4	96	1	180.192	185.192	5	5	398.936	.		180.192	185.325	5.133	5	399.169	.	185.325	213.358	28.033	45	97.2868	1
Subject408	Block3	1	1	1	1	1	25	Boundary	1363	7	AARCH.jpg	1	2500	2000	2.5	2.5	LEFT	439.769	306.201	39.8043	.	2	1	.	185.325	187.825	2.5	3	81.0811	1	187.842	192.842	5	10	120	1		187.842	209.325	21.483	35	97.7517	1	209.325	221.057	11.732	18	92.0559	1
Subject408	Block3	1	1	1	1	2	26	NB	839	7	Acomputerbag.jpg	1	2500	3000	2.5	3.5	LEFT	299.784	-203.494	3.81759	2	0	1	1	192.975	195.475	2.5	3	72	1	195.491	201.491	6	14	140	1		NA	NA	NA	0	NaN	1	NA	NA	NA	0	NaN	1
Subject408	Block3	1	1	1	1	3	27	NB	1273	6	ABREASPU2.jpg	0	3500	1000	3.5	1.5	LEFT	-364.304	-823.496	-82.325	10	1	1	1	201.642	205.142	3.5	3	51.4286	1	205.174	209.174	4	5	75	1		205.174	209.325	4.151	5	72.2717	1	209.325	238.407	29.082	37	76.3359	1
Subject408	Block3	1	1	1	1	4	28	NB	1736	7	23029830.thl.jpg	0	1500	2000	1.5	2.5	LEFT	-187.197	-36.0231	-11.0274	1	5	1	1	209.325	210.825	1.5	5	200	1	210.858	215.858	5	4	48	1		NA	NA	NA	0	NaN	1	NA	NA	NA	0	NaN	1
Subject408	Block3	1	1	1	1	5	29	NB	NaN		Abellcookiec3.jpg	1	2500	2000	2.5	2.5	LEFT	-275.049	-26.4134	-67.1411	1	5	1	1	216.024	218.524	2.5	7	168	1	218.557	223.557	5	3	36	1		NA	NA	NA	0	NaN	1	NA	NA	NA	0	NaN	1
Subject408	Block3	1	1	1	.	6	30	NB	898	6	ASERVICEB.jpg	0	2500	3000	2.5	3.5	LEFT	-169.035	-1113.2	22.2965	1	3	1	1	223.708	226.208	2.5	4	96	1	226.224	232.224	6	8	80	1		NA	NA	NA	0	NaN	1	NA	NA	NA	0	NaN	1
Subject408	Block3	1	1	1	1	7	31	NB	901	6	26688546.thl.jpg	0	3500	3000	3.5	3.5	LEFT	155.496	309.814	-25.0669	2	1	1	1	232.374	235.874	3.5	2	34.2857	1	235.907	241.907	6	6	60	1		NA	NA	NA	0	NaN	1	NA	NA	NA	0	NaN	1
Subject408	Block3	1	1	1	.	8	32	NB	1261	7	AGLASSBA4.jpg	0	3500	3000	3.5	3.5	LEFT	181.707	-153.744	24.1405	2	4	1	1	242.074	245.574	3.5	5	85.7143	1	245.59	251.59	6	6	60	1		NA	NA	NA	0	NaN	1	NA	NA	NA	0	NaN	1
Subject408	Block4	1	1	.	.	1	1	NB	1446	2	Abasket108.jpg	0	1500	2000	1.5	2.5	RIGHT	403.799	136.128	-43.6154	1	2	1	1	3.633	5.133	1.5	2	80	1	5.149	10.149	5	5	60	1		5.149	26.649	21.5	17	47.4419	1	26.649	38.349	11.7	8	41.0256	1
Subject408	Block4	1	1	.	.	2	2	NB	1084	1	APIESERVE.jpg	0	2500	3000	2.5	3.5	RIGHT	-54.0056	400.968	40.7477	1	2	1	1	10.316	12.816	2.5	2	48	1	12.833	18.833	6	2	20	1		NA	NA	NA	0	NaN	1	NA	NA	NA	0	NaN	1
Subject408	Block4	1	1	.	1	3	3	NB	1098	1	Atoycoil.jpg	1	3500	1000	3.5	1.5	RIGHT	-2.21768	-205.694	-5.15323	0	1	1	1	18.966	22.466	3.5	3	51.4286	1	22.499	26.499	4	4	60	1		22.499	26.649	4.15	4	57.8313	1	26.649	55.715	29.066	25	51.6067	1
Subject408	Block4	1	1	.	.	4	4	NB	701	2	Achest20.jpg	1	1500	2000	1.5	2.5	RIGHT	-176.471	15.8439	-56.1044	1	0	1	1	26.649	28.149	1.5	0	0	1	28.166	33.166	5	5	60	1		NA	NA	NA	0	NaN	1	NA	NA	NA	0	NaN	1
Subject408	Block4	1	1	.	1	5	5	NB	NaN		ABATHTUB3.jpg	0	2500	3000	2.5	3.5	RIGHT	-230.903	-634.547	84.0505	0	1	1	1	33.332	35.832	2.5	1	24	1	35.849	41.849	6	4	40	1		NA	NA	NA	0	NaN	1	NA	NA	NA	0	NaN	1
Subject408	Block4	1	1	.	1	6	6	NB	1324	2	acquarium.jpg	1	3500	2000	3.5	2.5	RIGHT	-233.874	57.2682	-95.3165	0	1	1	1	41.999	45.499	3.5	2	34.2857	1	45.532	50.532	5	6	72	1		45.532	64.031	18.499	21	68.1118	1	64.031	78.748	14.717	17	69.3076	1
Subject408	Block4	1	1	.	1	7	7	NB	1084	2	ALOVSEA10.jpg	0	2500	1000	2.5	1.5	RIGHT	220.238	-224.279	-3.10868	1	2	1	1	50.682	53.182	2.5	2	48	1	53.215	57.215	4	8	120	1		NA	NA	NA	0	NaN	1	NA	NA	NA	0	NaN	1
Subject408	Block4	1	1	.	1	8	8	NB	657	2	Aantiquesofa4.jpg	1	1500	2000	1.5	2.5	RIGHT	-85.205	15.7426	-279.579	3	1	1	1	57.348	58.848	1.5	1	40	1	58.865	63.865	5	4	48	1		58.865	64.031	5.166	4	46.4576	1	64.031	92.081	28.05	28	59.893	1
Subject408	Block4	1	1	.	1	1	9	Boundary	1342	6	045.jpg	1	2500	3000	2.5	3.5	LEFT	110.625	-260.017	62.2434	2	3	1	1	64.031	66.531	2.5	4	96	1	66.548	72.548	6	8	80	1		66.548	88.048	21.5	21	58.6047	1	88.048	99.764	11.716	8	40.9696	1
Subject408	Block4	1	1	.	1	2	10	NB	1550	7	AARCCHAR2.jpg	1	3500	2000	3.5	2.5	LEFT	303.305	321.949	12.8513	1	2	1	1	72.732	76.232	3.5	3	51.4286	1	76.248	81.248	5	5	60	1		NA	NA	NA	0	NaN	1	NA	NA	NA	0	NaN	1
Subject408	Block4	1	1	.	1	3	11	NB	1454	6	Anailscissors.jpg	1	2500	1000	2.5	1.5	LEFT	-106.459	-257.517	16.4236	2	0	1	1	81.381	83.881	2.5	1	24	1	83.897	87.897	4	4	60	1		83.897	88.048	4.151	4	57.8174	1	88.048	117.113	29.065	33	68.1232	1
Subject408	Block4	1	1	.	1	4	12	NB	1398	7	Achair618.jpg	1	1500	2000	1.5	2.5	LEFT	132.453	118.435	-67.2561	2	1	1	1	88.048	89.548	1.5	1	40	1	89.581	94.581	5	3	36	1		NA	NA	NA	0	NaN	1	NA	NA	NA	0	NaN	1
Subject408	Block4	1	1	.	1	5	13	NB	NaN		AMEATGR14.jpg	1	2500	3000	2.5	3.5	LEFT	-116.929	92.4172	-84.4384	0	3	1	1	94.747	97.247	2.5	3	72	1	97.264	103.264	6	8	80	1		NA	NA	NA	0	NaN	1	NA	NA	NA	0	NaN	1
Subject408	Block4	1	1	.	1	6	14	NB	794	6	AMASCARA.jpg	0	3500	2000	3.5	2.5	LEFT	95.7733	3.68318	133.1	5	1	1	1	103.397	106.897	3.5	1	17.1429	1	106.931	111.931	5	8	96	1		106.931	128.43	21.499	25	69.7707	1	128.43	140.113	11.683	11	56.4923	1
Subject408	Block4	1	1	.	1	7	15	NB	1041	7	AHAMPER.jpg	1	2500	3000	2.5	3.5	LEFT	-1.2332	292.837	63.1184	4	3	1	1	112.08	114.58	2.5	6	144	1	114.613	120.613	6	3	30	1		NA	NA	NA	0	NaN	1	NA	NA	NA	0	NaN	1
Subject408	Block4	1	1	.	1	8	16	NB	1312	7	23041782.thl.jpg	1	3500	1000	3.5	1.5	LEFT	-179.324	-259.704	-111.495	0	2	1	1	120.763	124.263	3.5	3	51.4286	1	124.296	128.296	4	5	75	1		124.296	128.43	4.134	5	72.5689	1	128.43	157.463	29.033	26	53.732	1
Subject408	Block4	1	1	.	1	1	17	Boundary	NaN		26421106.thl.jpg	1	1500	2000	1.5	2.5	RIGHT	-198.607	-246.336	149.586	2	1	1	1	128.43	129.93	1.5	1	40	1	129.946	134.946	5	5	60	1		129.946	151.429	21.483	19	53.0652	1	151.429	163.179	11.75	14	71.4894	1
Subject408	Block4	1	1	.	.	2	18	NB	1007	2	Abandage3.jpg	0	2500	2000	2.5	2.5	RIGHT	33.8459	-558.165	-134.976	0	1	1	1	135.096	137.596	2.5	2	48	1	137.613	142.613	5	4	48	1		NA	NA	NA	0	NaN	1	NA	NA	NA	0	NaN	1
Subject408	Block4	1	1	.	.	3	19	NB	1123	2	ABROKUMBR.jpg	1	2500	3000	2.5	3.5	RIGHT	-67.9086	906.284	-122.565	0	2	1	1	142.746	145.246	2.5	3	72	1	145.263	151.263	6	5	50	1		145.263	151.429	6.166	5	48.6539	1	151.429	178.528	27.099	30	66.4231	1
Subject408	Block4	1	1	.	1	4	20	NB	1212	2	Abaleofhay.jpg	1	3500	1000	3.5	1.5	RIGHT	99.4745	-1116.48	96.6894	1	2	1	1	151.429	154.929	3.5	3	51.4286	1	154.963	158.963	4	6	90	1		NA	NA	NA	0	NaN	1	NA	NA	NA	0	NaN	1
Subject408	Block4	1	1	.	1	5	21	NB	NaN		ACAMPFIRE.jpg	1	1500	1000	1.5	1.5	RIGHT	30.4087	-524.4	61.1591	3	2	1	1	159.146	160.646	1.5	2	80	1	160.679	164.679	4	5	75	1		NA	NA	NA	0	NaN	1	NA	NA	NA	0	NaN	1
Subject408	Block4	1	1	.	1	6	22	NB	1579	2	Athermosand12.jpg	1	1500	3000	1.5	3.5	RIGHT	-115.725	-463.461	-133.173	1	3	1	1	164.829	166.329	1.5	3	120	1	166.362	172.362	6	4	40	1		166.362	187.861	21.499	32	89.3065	1	187.861	199.528	11.667	10	51.4271	1
Subject408	Block4	1	1	.	1	7	23	NB	1150	2	Aleaf75.jpg	1	3500	2000	3.5	2.5	RIGHT	41.9289	960.444	-16.1193	1	2	1	1	172.512	176.012	3.5	5	85.7143	1	176.028	181.028	5	4	48	1		NA	NA	NA	0	NaN	1	NA	NA	NA	0	NaN	1
Subject408	Block4	1	1	.	1	8	24	NB	NaN		ACHRIST14.jpg	1	2500	1000	2.5	1.5	RIGHT	81.2364	905.751	-62.2662	0	5	1	1	181.179	183.679	2.5	9	216	1	183.711	187.711	4	10	150	1		183.711	187.861	4.15	10	144.578	1	187.861	216.877	29.016	38	78.5773	1
Subject408	Block4	1	1	.	1	1	25	Boundary	1706	7	Aallterrain10.jpg	1	1500	2000	1.5	2.5	LEFT	-48.9696	44.0323	10.1265	1	1	1	1	187.861	189.361	1.5	1	40	1	189.378	194.378	5	6	72	1		189.378	210.861	21.483	21	58.651	1	210.861	222.577	11.716	27	138.272	1
Subject408	Block4	1	1	.	1	2	26	NB	626	7	ACAROUSE2.jpg	1	2500	2000	2.5	2.5	LEFT	-80.1478	-200.279	27.8482	1	1	1	1	194.511	197.011	2.5	1	24	1	197.028	202.028	5	5	60	1		NA	NA	NA	0	NaN	1	NA	NA	NA	0	NaN	1
Subject408	Block4	1	1	.	1	3	27	NB	1445	7	8020347.thl.jpg	1	2500	3000	2.5	3.5	LEFT	162.201	-1218.48	48.8057	2	1	1	1	202.178	204.678	2.5	2	48	1	204.711	210.711	6	6	60	1		204.711	210.861	6.15	6	58.5366	1	210.861	238.277	27.416	48	105.048	1
Subject408	Block4	1	1	.	1	4	28	NB	NaN		APHONEFA2.jpg	0	3500	1000	3.5	1.5	LEFT	-468.99	43.9273	-239.619	2	3	1	1	210.861	214.361	3.5	10	171.429	1	214.377	218.377	4	8	120	1		NA	NA	NA	0	NaN	1	NA	NA	NA	0	NaN	1
Subject408	Block4	1	1	.	1	5	29	NB	NaN		Adaisies3.jpg	1	1500	1000	1.5	1.5	LEFT	-60.8767	462.126	84.904	4	3	1	1	218.544	220.044	1.5	3	120	1	220.077	224.077	4	5	75	1		NA	NA	NA	0	NaN	1	NA	NA	NA	0	NaN	1
Subject408	Block4	1	1	.	.	6	30	NB	821	6	Ameasuringsp5.jpg	1	1500	3000	1.5	3.5	LEFT	55.7454	-48.1206	-51.4699	1	2	1	1	224.244	225.744	1.5	2	80	1	225.778	231.778	6	12	120	1		NA	NA	NA	0	NaN	1	NA	NA	NA	0	NaN	1
Subject408	Block4	1	1	.	1	7	31	NB	719	6	APINGPON3.jpg	0	3500	3000	3.5	3.5	LEFT	253.215	414.836	-68.4643	2	2	1	1	232.244	235.744	3.5	3	51.4286	1	235.777	241.777	6	5	50	1		NA	NA	NA	0	NaN	1	NA	NA	NA	0	NaN	1
Subject408	Block4	1	1	.	.	8	32	NB	895	6	Acarrot.jpg	0	3500	3000	3.5	3.5	LEFT	-116.322	-411.059	-40.5476	2	3	1	1	242.06	245.56	3.5	4	68.5714	1	245.577	251.577	6	11	110	1		NA	NA	NA	0	NaN	1	NA	NA	NA	0	NaN	1
Subject408	Block5	1	1	1	.	1	1	NB	NaN		36407726.thl.jpg	1	3000	2000	3	2.5	RIGHT	-72.3771	235.87	-244.526	1	1	1	1	3.649	6.649	3	4	80	1	6.682	11.682	5	4	48	1		6.682	26.232	19.55	17	52.1739	1	26.232	37.915	11.683	13	66.7637	1
Subject408	Block5	1	1	1	.	2	2	NB	769	2	ACRICKET2.jpg	1	3000	3000	3	3.5	RIGHT	-270.839	341.874	4.05524	1	1	1	1	11.849	14.849	3	3	60	1	14.865	20.865	6	6	60	1		NA	NA	NA	0	NaN	1	NA	NA	NA	0	NaN	1
Subject408	Block5	1	1	1	1	3	3	NB	1678	2	26372390.thl.jpg	1	1000	1000	1	1.5	RIGHT	74.2214	632.952	18.159	1	0	1	1	21.015	22.015	1	0	0	1	22.049	26.049	4	4	60	1		22.049	26.232	4.183	4	57.3751	1	26.232	53.231	26.999	28	62.2245	1
Subject408	Block5	1	1	1	.	4	4	NB	1080	1	ACHINLAMP.jpg	1	1000	2000	1	2.5	RIGHT	287.12	260.439	56.2844	1	1	1	1	26.232	27.232	1	1	60	1	27.248	32.248	5	8	96	1		NA	NA	NA	0	NaN	1	NA	NA	NA	0	NaN	1
Subject408	Block5	1	1	1	1	5	5	NB	1137	2	26372785.thl.jpg	1	3000	3000	3	3.5	RIGHT	-21.8452	-77.084	23.5164	1	0	1	1	32.398	35.398	3	1	20	1	35.415	41.415	6	10	100	1		NA	NA	NA	0	NaN	1	NA	NA	NA	0	NaN	1
Subject408	Block5	1	1	1	1	6	6	NB	805	1	Aflower102.jpg	1	3000	2000	3	2.5	RIGHT	-7.4001	-497.775	82.5275	3	2	1	1	41.548	44.548	3	3	60	1	44.565	49.565	5	5	60	1		44.565	62.081	17.516	13	44.5307	1	62.081	75.847	13.766	12	52.3028	1
Subject408	Block5	1	1	1	1	7	7	NB	NaN		Afan49.jpg	1	1000	1000	1	1.5	RIGHT	113.25	-1422.59	-4.26315	1	0	1	1	49.715	50.715	1	0	0	1	50.731	54.731	4	3	45	1		NA	NA	NA	0	NaN	1	NA	NA	NA	0	NaN	1
Subject408	Block5	1	1	1	1	8	8	NB	1379	2	Acabinetwithm.jpg	1	2000	2000	2	2.5	RIGHT	-218.549	-1479.47	99.3411	3	0	1	1	54.882	56.882	2	1	30	1	56.914	61.914	5	4	48	1		56.914	62.081	5.167	4	46.4486	1	62.081	88.181	26.1	26	59.7701	1
Subject408	Block5	1	1	1	1	1	9	Boundary	NaN		Acanoe19.jpg	0	2000	3000	2	3.5	LEFT	-208.213	-39.4635	46.798	0	2	1	1	62.081	64.081	2	2	60	1	64.115	70.115	6	4	40	1		64.115	83.664	19.549	22	67.5226	1	83.664	96.397	12.733	9	42.4095	1
Subject408	Block5	1	1	1	1	2	10	NB	1132	6	Aflowerpot9.jpg	0	3000	1000	3	1.5	LEFT	-235.998	1008.03	-224.949	2	2	1	1	70.314	73.314	3	2	40	1	73.347	77.347	4	4	60	1		NA	NA	NA	0	NaN	1	NA	NA	NA	0	NaN	1
Subject408	Block5	1	1	1	1	3	11	NB	NaN		ATISSUE.jpg	0	1000	2000	1	2.5	LEFT	-8.98103	484.408	-73.8995	1	2	1	1	77.497	78.497	1	2	120	1	78.53	83.53	5	9	108	1		78.53	83.664	5.134	9	105.181	1	83.664	109.763	26.099	22	50.5767	1
Subject408	Block5	1	1	1	1	4	12	NB	891	7	AASPHALT.jpg	0	2000	2000	2	2.5	LEFT	206.765	457.288	50.0517	2	1	1	1	83.664	85.664	2	1	30	1	85.681	90.681	5	3	36	1		NA	NA	NA	0	NaN	1	NA	NA	NA	0	NaN	1
Subject408	Block5	1	1	1	1	5	13	NB	931	6	ANUTCRA10.jpg	1	3000	3000	3	3.5	LEFT	-205.209	-542.444	-31.6327	1	1	1	1	90.864	93.864	3	2	40	1	93.897	99.897	6	8	80	1		NA	NA	NA	0	NaN	1	NA	NA	NA	0	NaN	1
Subject408	Block5	1	1	1	1	6	14	NB	865	7	Abinder6.jpg	1	2000	1000	2	1.5	LEFT	-60.0456	134.08	-59.6396	1	2	1	1	100.047	102.047	2	3	90	1	102.08	106.08	4	2	30	1		102.08	120.613	18.533	17	55.037	1	120.613	132.329	11.716	13	66.5756	1
Subject408	Block5	1	1	1	1	7	15	NB	797	7	26369999.thl.jpg	0	1000	1000	1	1.5	LEFT	-17.847	165.205	-19.442	0	1	1	1	106.23	107.23	1	1	60	1	107.263	111.263	4	3	45	1		NA	NA	NA	0	NaN	1	NA	NA	NA	0	NaN	1
Subject408	Block5	1	1	1	1	8	16	NB	1430	7	AAFRIMAS5.jpg	1	3000	3000	3	3.5	LEFT	139.713	461.663	131.376	1	1	1	1	111.413	114.413	3	2	40	1	114.447	120.447	6	9	90	1		114.447	120.613	6.166	9	87.577	1	120.613	145.679	25.066	32	76.5978	1
Subject408	Block5	1	1	1	1	1	17	Boundary	NaN		APUTTER.jpg	1	2000	3000	2	3.5	RIGHT	388.503	1252.39	121.021	2	2	1	1	120.613	122.613	2	2	60	1	122.646	128.646	6	7	70	1		122.646	140.146	17.5	19	65.1429	1	140.146	152.862	12.716	14	94.7226	.
Subject408	Block5	1	1	1	.	2	18	NB	1284	1	ABULLDOG5.jpg	0	1000	1000	1	1.5	RIGHT	99.1969	-432.948	-33.5686	3	1	1	1	128.796	129.796	1	1	60	1	129.829	133.829	4	3	45	1		NA	NA	NA	0	NaN	1	NA	NA	NA	0	NaN	1
Subject408	Block5	1	1	1	.	3	19	NB	NaN		aardvark.jpg	1	2000	1000	2	1.5	RIGHT	-230.182	-149.451	35.5397	2	1	1	1	133.98	135.98	2	2	60	1	135.996	139.996	4	4	60	1		135.996	140.146	4.15	4	57.8313	1	140.146	168.228	28.082	26	73.2617	1
Subject408	Block5	1	1	1	1	4	20	NB	NaN		APOGO4.jpg	1	3000	3000	3	3.5	RIGHT	-213.664	-592.317	-46.4786	2	7	1	1	140.146	143.146	3	10	200	1	143.179	149.179	6	2	42.0757	.		NA	NA	NA	0	NaN	1	NA	NA	NA	0	NaN	1
Subject408	Block5	1	1	1	1	5	21	NB	1048	1	ARCMPPOL2.jpg	1	1000	2000	1	2.5	RIGHT	-328.32	-893.085	41.4943	.	1	.	.	149.329	150.329	1	1	132.743	.	150.362	155.362	5	5	60	1		NA	NA	NA	0	NaN	1	NA	NA	NA	0	NaN	1
Subject408	Block5	1	1	1	1	6	22	NB	973	1	ASKYDIVE.jpg	1	2000	2000	2	2.5	RIGHT	-132.274	-677.42	-64.3473	2	1	1	1	155.512	157.512	2	2	60	1	157.529	162.529	5	1	29.1262	.		157.529	176.061	18.532	15	57.7219	1	176.061	189.761	13.7	12	57.0162	1
Subject408	Block5	1	1	1	1	7	23	NB	NaN		ASTOOL.jpg	1	3000	1000	3	1.5	RIGHT	-188.627	-51.9336	-226.082	0	0	1	.	162.695	165.695	3	1	20	1	165.728	169.728	4	7	105	1		NA	NA	NA	0	NaN	1	NA	NA	NA	0	NaN	1
Subject408	Block5	1	1	1	1	8	24	NB	1402	2	ARASPBER2.jpg	1	1000	2000	1	2.5	RIGHT	258.505	814.654	298.702	3	0	1	1	169.879	170.879	1	0	0	1	170.911	175.911	5	6	72	1		170.911	176.061	5.15	6	69.9029	1	176.061	202.144	26.083	28	73.5983	1
Subject408	Block5	1	1	1	1	1	25	Boundary	1708	6	ACHEESEB3.jpg	1	2000	3000	2	3.5	LEFT	-124.586	-1244.51	-135.009	2	1	1	1	176.061	178.061	2	1	30	1	178.078	184.078	6	6	60	1		178.078	198.611	20.533	22	76.4029	1	198.611	209.327	10.716	8	44.7928	1
Subject408	Block5	1	1	1	1	2	26	NB	1503	6	ALOAFBR4.jpg	1	3000	1000	3	1.5	LEFT	184.521	344.287	-45.6062	2	0	1	1	184.228	187.228	3	3	60	1	187.261	191.261	4	2	84.0336	.		NA	NA	NA	0	NaN	1	NA	NA	NA	0	NaN	1
Subject408	Block5	1	1	1	1	3	27	NB	1287	6	Aboxofchocola.jpg	1	2000	2000	2	2.5	LEFT	-88.4496	1149.08	-22.6782	.	2	.	.	191.411	193.411	2	3	122.951	.	193.445	198.445	5	8	96	1		193.445	198.611	5.166	8	92.9152	1	198.611	223.693	25.082	23	55.0195	1
Subject408	Block5	1	1	1	1	4	28	NB	1445	7	ALITTERB2.jpg	1	1000	2000	1	2.5	LEFT	17.1172	377.676	98.4785	0	4	1	1	198.611	199.611	1	2	120	1	199.644	204.644	5	4	48	1		NA	NA	NA	0	NaN	1	NA	NA	NA	0	NaN	1
Subject408	Block5	1	1	1	1	5	29	NB	1359	6	26687325.thl.jpg	0	2000	1000	2	1.5	LEFT	-269.873	-763.876	-50.5156	0	2	1	1	204.794	206.794	2	2	60	1	206.827	210.827	4	1	15	1		NA	NA	NA	0	NaN	1	NA	NA	NA	0	NaN	1
Subject408	Block5	1	1	1	.	6	30	NB	NaN		APANCAKE3.jpg	0	3000	3000	3	3.5	LEFT	500.001	-215.189	126.116	1	1	1	1	210.977	213.977	3	3	60	1	214.01	220.01	6	6	60	1		NA	NA	NA	0	NaN	1	NA	NA	NA	0	NaN	1
Subject408	Block5	1	1	1	1	7	31	NB	992	6	Ablouse2.jpg	0	1000	3000	1	3.5	LEFT	-406.578	-752.723	-198.939	1	1	1	1	220.161	221.161	1	1	60	1	221.193	227.193	6	7	70	1		NA	NA	NA	0	NaN	1	NA	NA	NA	0	NaN	1
Subject408	Block5	1	1	1	.	8	32	NB	1108	6	AGOLFIRON.jpg	1	3000	3000	3	3.5	LEFT	-207.464	-857.121	-187.896	1	1	1	1	227.343	230.343	3	2	40	1	230.377	236.377	6	8	80	1		NA	NA	NA	0	NaN	1	NA	NA	NA	0	NaN	1
Subject408	Block6	1	1	1	.	1	1	NB	1729	2	Ababybottle15.jpg	1	2500	1000	2.5	1.5	RIGHT	-133.476	-159.683	75.2876	1	1	1	1	3.614	6.114	2.5	2	48	1	6.131	10.131	4	3	45	1		6.131	25.581	19.45	17	52.4422	1	25.581	39.28	13.699	9	39.4189	1
Subject408	Block6	1	1	1	.	2	2	NB	943	2	22827276.thl.jpg	0	1500	2000	1.5	2.5	RIGHT	164.228	203.851	46.276	1	1	1	1	10.281	11.781	1.5	1	40	1	11.797	16.797	5	6	72	1		NA	NA	NA	0	NaN	1	NA	NA	NA	0	NaN	1
Subject408	Block6	1	1	1	1	3	3	NB	1597	2	8258007.thl.jpg	1	2500	3000	2.5	3.5	RIGHT	2.61132	-545.092	-24.2672	1	0	1	1	16.931	19.431	2.5	1	24	1	19.447	25.447	6	6	60	1		19.447	25.581	6.134	6	58.6893	1	25.581	52.647	27.066	23	50.9865	1
Subject408	Block6	1	1	1	.	4	4	NB	1475	1	8245419.thl.jpg	0	3500	2000	3.5	2.5	RIGHT	34.0963	-346.984	-71.3256	0	1	1	1	25.581	29.081	3.5	2	34.2857	1	29.114	34.114	5	4	48	1		NA	NA	NA	0	NaN	1	NA	NA	NA	0	NaN	1
Subject408	Block6	1	1	1	1	5	5	NB	972	1	Aleopard19.jpg	1	2500	1000	2.5	1.5	RIGHT	140.614	-215.973	-54.6942	0	2	1	1	34.263	36.763	2.5	2	48	1	36.78	40.78	4	4	60	1		NA	NA	NA	0	NaN	1	NA	NA	NA	0	NaN	1
Subject408	Block6	1	1	1	1	6	6	NB	894	1	ABOX8.jpg	1	1500	2000	1.5	2.5	RIGHT	-28.0161	-385.53	-52.9499	3	1	1	1	40.947	42.447	1.5	1	40	1	42.48	47.48	5	5	60	1		42.48	64.03	21.55	24	66.8213	1	64.03	75.746	11.716	10	51.212	1
Subject408	Block6	1	1	1	1	7	7	NB	1066	1	AGARBCAN.jpg	1	2500	3000	2.5	3.5	RIGHT	-142.632	-77.417	-141.592	1	1	1	1	47.614	50.114	2.5	2	48	1	50.147	56.147	6	8	80	1		NA	NA	NA	0	NaN	1	NA	NA	NA	0	NaN	1
Subject408	Block6	1	1	1	1	8	8	NB	1363	1	Afruitbasket2.jpg	0	3500	1000	3.5	1.5	RIGHT	-68.5541	-79.1172	114.472	0	1	1	1	56.33	59.83	3.5	5	85.7143	1	59.863	63.863	4	4	60	1		59.863	64.03	4.167	4	57.5954	1	64.03	93.095	29.065	28	57.8015	1
Subject408	Block6	1	1	1	1	1	9	Boundary	NaN		AOPGLASS.jpg	1	1500	2000	1.5	2.5	LEFT	64.4489	-19.5561	53.8511	1	2	1	1	64.03	65.53	1.5	2	80	1	65.563	70.563	5	3	36	1		65.563	87.079	21.516	18	50.1952	1	87.079	98.762	11.683	13	66.7637	1
Subject408	Block6	1	1	1	1	2	10	NB	801	7	ACATCAGE.jpg	1	2500	2000	2.5	2.5	LEFT	-366.826	461.798	18.342	0	2	1	1	70.729	73.229	2.5	2	48	1	73.246	78.246	5	4	48	1		NA	NA	NA	0	NaN	1	NA	NA	NA	0	NaN	1
Subject408	Block6	1	1	1	1	3	11	NB	715	7	Abuilding5.jpg	1	2500	3000	2.5	3.5	LEFT	63.5168	558.669	149.177	2	0	1	1	78.396	80.896	2.5	1	24	1	80.929	86.929	6	7	70	1		80.929	87.079	6.15	7	68.2927	1	87.079	114.128	27.049	32	74.5193	1
Subject408	Block6	1	1	1	1	4	12	NB	719	7	AMUSICSTA.jpg	1	3500	1000	3.5	1.5	LEFT	-84.1382	-776.045	-102.974	1	1	1	1	87.079	90.579	3.5	2	34.2857	1	90.595	94.595	4	10	150	1		NA	NA	NA	0	NaN	1	NA	NA	NA	0	NaN	1
Subject408	Block6	1	1	1	1	5	13	NB	1033	6	22870356.thl.jpg	1	1500	2000	1.5	2.5	LEFT	-103.069	-1251.51	-165.526	4	1	1	1	94.729	96.229	1.5	1	40	1	96.262	101.262	5	4	48	1		NA	NA	NA	0	NaN	1	NA	NA	NA	0	NaN	1
Subject408	Block6	1	1	1	1	6	14	NB	870	7	Acartonofegg3.jpg	1	2500	2000	2.5	2.5	LEFT	317.59	673.318	70.7793	1	1	1	1	101.428	103.928	2.5	1	24	1	103.946	108.946	5	6	72	1		103.946	125.461	21.515	36	127.364	1	125.461	137.161	11.7	14	71.7949	1
Subject408	Block6	1	1	1	1	7	15	NB	1232	6	Abeverageingl.jpg	0	2500	2000	2.5	2.5	LEFT	409.579	1269.36	106.69	1	2	1	1	109.095	111.595	2.5	4	96	1	111.628	116.628	5	15	322.35	.		NA	NA	NA	0	NaN	1	NA	NA	NA	0	NaN	1
Subject408	Block6	1	1	1	1	8	16	NB	1353	7	26391514.thl.jpg	0	2500	3000	2.5	3.5	LEFT	114.956	-492.953	-76.18	4	2	1	1	116.762	119.262	2.5	3	72	1	119.295	125.295	6	8	131.435	.		119.295	125.461	6.166	8	125.695	.	125.461	152.511	27.05	30	66.5434	1
Subject408	Block6	1	1	1	1	1	17	Boundary	923	2	ABUSINEST.jpg	0	3500	1000	3.5	1.5	RIGHT	-91.1926	-370.386	-159.316	2	1	1	1	125.461	128.961	3.5	2	34.2857	1	128.978	132.978	4	4	60	1		128.978	147.478	18.5	20	64.8649	1	147.478	162.227	14.749	22	89.4976	1
Subject408	Block6	1	1	1	.	2	18	NB	1529	2	ant.jpg	1	1500	2000	1.5	2.5	RIGHT	-241.512	-839.443	-21.8635	0	1	1	1	133.128	134.628	1.5	1	40	1	134.661	139.661	5	10	120	1		NA	NA	NA	0	NaN	1	NA	NA	NA	0	NaN	1
Subject408	Block6	1	1	1	.	3	19	NB	1413	2	ASHIRTSK2.jpg	1	2500	2000	2.5	2.5	RIGHT	47.7188	-278.387	-19.6577	3	1	1	1	139.795	142.295	2.5	2	48	1	142.311	147.311	5	2	24	1		142.311	147.478	5.167	2	23.2243	1	147.478	175.56	28.082	39	92.7916	1
Subject408	Block6	1	1	1	1	4	20	NB	766	2	Adice10.jpg	1	2500	3000	2.5	3.5	RIGHT	-177.503	-381.467	-134.271	0	2	1	1	147.478	149.978	2.5	5	120	1	150.011	156.011	6	10	100	1		NA	NA	NA	0	NaN	1	NA	NA	NA	0	NaN	1
Subject408	Block6	1	1	1	1	5	21	NB	1026	1	Astadium.jpg	1	3500	1000	3.5	1.5	RIGHT	-19.1017	-575.632	23.3318	1	2	1	1	156.194	159.694	3.5	3	51.4286	1	159.727	163.727	4	5	75	1		NA	NA	NA	0	NaN	1	NA	NA	NA	0	NaN	1
Subject408	Block6	1	1	1	1	6	22	NB	1182	2	Atoiletplung2.jpg	0	1500	2000	1.5	2.5	RIGHT	-14.5425	203.682	-41.4733	1	0	1	1	163.877	165.377	1.5	0	0	1	165.393	170.393	5	7	196.629	.		165.393	186.91	21.517	30	96.4999	1	186.91	198.626	11.716	15	76.818	1
Subject408	Block6	1	1	1	1	7	23	NB	NaN		Aaircompress6.jpg	0	2500	3000	2.5	3.5	RIGHT	-241.415	318.424	-2.24543	1	1	1	.	170.543	173.043	2.5	6	144	1	173.06	179.06	6	7	70	1		NA	NA	NA	0	NaN	1	NA	NA	NA	0	NaN	1
Subject408	Block6	1	1	1	1	8	24	NB	1320	2	ACANDLE30.jpg	1	3500	1000	3.5	1.5	RIGHT	33.6521	-734.206	-32.6914	2	2	1	1	179.226	182.726	3.5	3	51.4286	1	182.76	186.76	4	6	90	1		182.76	186.91	4.15	6	86.747	1	186.91	215.993	29.083	37	76.3333	1
Subject408	Block6	1	1	1	1	1	25	Boundary	1589	7	AAFRICI13.jpg	1	1500	2000	1.5	2.5	LEFT	-113.492	263.65	-17.5806	3	1	1	1	186.91	188.41	1.5	1	40	1	188.426	193.426	5	10	120	1		188.426	209.976	21.55	25	69.6056	1	209.976	221.692	11.716	20	102.424	1
Subject408	Block6	1	1	1	1	2	26	NB	NaN		22910936.thl.jpg	0	2500	2000	2.5	2.5	LEFT	-222.166	346.236	-43.4636	1	3	1	1	193.593	196.093	2.5	3	72	1	196.126	201.126	5	3	36	1		NA	NA	NA	0	NaN	1	NA	NA	NA	0	NaN	1
Subject408	Block6	1	1	1	1	3	27	NB	1528	6	ABUMBBE2.jpg	0	2500	3000	2.5	3.5	LEFT	162.752	102.554	73.1241	1	2	1	1	201.309	203.809	2.5	3	72	1	203.826	209.826	6	6	60	1		203.826	209.976	6.15	6	58.5366	1	209.976	239.042	29.066	38	78.4422	1
Subject408	Block6	1	1	1	1	4	28	NB	756	6	ACHERRY.jpg	1	3500	1000	3.5	1.5	LEFT	246.198	388.049	-48.8349	1	2	1	1	209.976	213.476	3.5	4	68.5714	1	213.493	217.493	4	9	135	1		NA	NA	NA	0	NaN	1	NA	NA	NA	0	NaN	1
Subject408	Block6	1	1	1	1	5	29	NB	NaN		ASLED7.jpg	0	1500	2000	1.5	2.5	LEFT	-61.6125	-531.911	107.046	5	2	1	1	217.659	219.159	1.5	2	80	1	219.192	224.192	5	3	36	1		NA	NA	NA	0	NaN	1	NA	NA	NA	0	NaN	1
Subject408	Block6	1	1	1	.	6	30	NB	NaN		APICKLES6.jpg	0	2500	3000	2.5	3.5	LEFT	-31.5849	-548.162	-100.417	0	1	1	1	224.342	226.842	2.5	1	24	1	226.875	232.875	6	5	50	1		NA	NA	NA	0	NaN	1	NA	NA	NA	0	NaN	1
Subject408	Block6	1	1	1	1	7	31	NB	1248	6	ASTEPPER.jpg	0	3500	2000	3.5	2.5	LEFT	121.026	-234.283	-45.5553	2	3	1	1	233.025	236.525	3.5	4	68.5714	1	236.542	241.542	5	10	120	1		NA	NA	NA	0	NaN	1	NA	NA	NA	0	NaN	1
Subject408	Block6	1	1	1	.	8	32	NB	1597	6	Abeesonahoney.jpg	0	2500	3000	2.5	3.5	LEFT	-156.674	8.97477	-71.1511	1	3	1	1	241.708	244.208	2.5	5	120	1	244.241	250.241	6	4	40	1		NA	NA	NA	0	NaN	1	NA	NA	NA	0	NaN	1
Subject408	Block7	1	1	1	.	1	1	NB	NaN		26377631.thl.jpg	1	1500	2000	1.5	2.5	RIGHT	-58.2613	990.348	-130.747	1	2	1	1	3.629	5.129	1.5	2	80	1	5.162	10.162	5	5	60	1		5.162	26.146	20.984	21	60.0457	1	26.146	38.845	12.699	11	51.9726	1
Subject408	Block7	1	1	1	.	2	2	NB	859	1	angelfish.jpg	1	2500	2000	2.5	2.5	RIGHT	149.264	-782.821	-189.413	1	1	1	1	10.329	12.829	2.5	2	48	1	12.863	17.863	5	6	72	1		NA	NA	NA	0	NaN	1	NA	NA	NA	0	NaN	1
Subject408	Block7	1	1	1	1	3	3	NB	1450	2	Aspraybottle4.jpg	1	2500	2000	2.5	2.5	RIGHT	397.118	-853.529	297.433	2	1	1	1	18.029	20.529	2.5	1	24	1	20.563	25.563	5	6	72	1		20.563	26.146	5.583	7	75.2284	1	26.146	54.212	28.066	26	55.5833	1
Subject408	Block7	1	1	1	.	4	4	NB	1112	1	APERSRUG.jpg	1	2500	2000	2.5	2.5	RIGHT	85.0301	-211.951	-11.8408	2	1	1	1	26.146	28.646	2.5	1	24	1	28.662	33.662	5	6	72	1		NA	NA	NA	0	NaN	1	NA	NA	NA	0	NaN	1
Subject408	Block7	1	1	1	1	5	5	NB	1259	2	ACOFFPOT3.jpg	1	2500	3000	2.5	3.5	RIGHT	-46.4406	481.2	1.81292	2	1	1	1	33.812	36.312	2.5	2	48	1	36.345	42.345	6	7	70	1		NA	NA	NA	0	NaN	1	NA	NA	NA	0	NaN	1
Subject408	Block7	1	1	1	1	6	6	NB	987	1	Aairtank7.jpg	0	3500	1000	3.5	1.5	RIGHT	418.942	-1005.23	222.445	3	2	1	1	42.495	45.995	3.5	4	68.5714	1	46.028	50.028	4	3	45	1		46.028	64.578	18.55	15	48.5175	1	64.578	79.294	14.716	15	61.1579	1
Subject408	Block7	1	1	1	1	7	7	NB	793	1	Abarn4.jpg	1	1500	2000	1.5	2.5	RIGHT	-511.43	-890.385	-120.515	2	1	1	1	50.179	51.679	1.5	1	40	1	51.712	56.712	5	2	24	1		NA	NA	NA	0	NaN	1	NA	NA	NA	0	NaN	1
Subject408	Block7	1	1	1	1	8	8	NB	847	2	Aglassbottle6.jpg	1	2500	2000	2.5	2.5	RIGHT	-364.602	-952.694	-280.609	0	3	1	1	56.895	59.395	2.5	3	72	1	59.428	64.428	5	4	48	1		59.428	64.578	5.15	5	58.2524	1	64.578	92.677	28.099	28	59.7886	1
Subject408	Block7	1	1	1	1	1	9	Boundary	NaN		ACAESALAD.jpg	0	2500	3000	2.5	3.5	LEFT	-251.126	-353.988	-138.299	1	1	1	1	64.578	67.078	2.5	1	24	1	67.111	73.111	6	7	70	1		67.111	87.644	20.533	22	64.2868	1	87.644	100.36	12.716	10	47.1846	1
Subject408	Block7	1	1	1	1	2	10	NB	1606	7	AORGAN.jpg	1	3500	1000	3.5	1.5	LEFT	-314.716	96.8166	-83.492	3	1	1	1	73.277	76.777	3.5	3	51.4286	1	76.794	80.794	4	6	90	1		NA	NA	NA	0	NaN	1	NA	NA	NA	0	NaN	1
Subject408	Block7	1	1	1	1	3	11	NB	1624	6	Adiamondring3.jpg	1	1500	2000	1.5	2.5	LEFT	323.393	873.355	152.399	3	1	1	1	80.944	82.444	1.5	1	40	1	82.478	87.478	5	4	48	1		82.478	87.644	5.166	4	46.4576	1	87.644	115.66	28.016	26	55.6825	1
Subject408	Block7	1	1	1	1	4	12	NB	1186	6	ADECKCARD.jpg	1	2500	2000	2.5	2.5	LEFT	236.154	340.741	45.6937	1	1	1	1	87.644	90.144	2.5	2	48	1	90.177	95.177	5	4	48	1		NA	NA	NA	0	NaN	1	NA	NA	NA	0	NaN	1
Subject408	Block7	1	1	1	1	5	13	NB	1481	6	Ataco.jpg	1	2500	3000	2.5	3.5	LEFT	-80.0764	-768.72	-114.232	1	1	1	1	95.327	97.827	2.5	1	24	1	97.86	103.86	6	4	40	1		NA	NA	NA	0	NaN	1	NA	NA	NA	0	NaN	1
Subject408	Block7	1	1	1	1	6	14	NB	1047	6	8020414.thl.jpg	1	3500	1000	3.5	1.5	LEFT	124.179	-0.931155	-193.931	1	1	1	1	103.994	107.494	3.5	4	68.5714	1	107.526	111.526	4	6	90	1		107.526	126.976	19.45	22	67.8663	1	126.976	140.659	13.683	14	61.39	1
Subject408	Block7	1	1	1	1	7	15	NB	767	6	Acementfinish.jpg	1	1500	2000	1.5	2.5	LEFT	64.6256	-102.613	-205.129	2	2	1	1	111.643	113.143	1.5	2	80	1	113.16	118.16	5	5	60	1		NA	NA	NA	0	NaN	1	NA	NA	NA	0	NaN	1
Subject408	Block7	1	1	1	1	8	16	NB	945	6	Asandal7.jpg	1	2500	3000	2.5	3.5	LEFT	-137.15	-416.4	-135.474	1	1	1	1	118.309	120.809	2.5	3	72	1	120.826	126.826	6	6	60	1		120.826	126.976	6.15	6	58.5366	1	126.976	154.042	27.066	29	64.2873	1
Subject408	Block7	1	1	1	1	1	17	Boundary	1497	1	ADUSTER5.jpg	0	3500	2000	3.5	2.5	RIGHT	-0.585971	16.6867	97.7419	0	1	1	1	126.976	130.476	3.5	4	68.5714	1	130.509	135.509	5	7	84	1		130.509	150.009	19.5	20	61.5385	1	150.009	163.725	13.716	13	56.8679	1
Subject408	Block7	1	1	1	.	2	18	NB	NaN		ABROCHETT.jpg	0	2500	2000	2.5	2.5	RIGHT	145.869	157.541	77.8887	4	2	1	1	135.642	138.142	2.5	3	72	1	138.159	143.159	5	4	48	1		NA	NA	NA	0	NaN	1	NA	NA	NA	0	NaN	1
Subject408	Block7	1	1	1	.	3	19	NB	1647	2	Asunflower3.jpg	1	2500	1000	2.5	1.5	RIGHT	382.751	81.907	144.268	2	3	1	1	143.309	145.809	2.5	4	96	1	145.843	149.843	4	2	30	1		145.843	150.009	4.166	2	28.8046	1	150.009	179.091	29.082	30	61.894	1
Subject408	Block7	1	1	1	1	4	20	NB	1074	2	ABLOODCEA.jpg	1	1500	3000	1.5	3.5	RIGHT	-30.3866	624.442	46.9768	0	0	1	1	150.009	151.509	1.5	0	0	1	151.542	157.542	6	5	50	1		NA	NA	NA	0	NaN	1	NA	NA	NA	0	NaN	1
Subject408	Block7	1	1	1	1	5	21	NB	1309	1	ABILLTABL.jpg	1	3500	1000	3.5	1.5	RIGHT	70.6282	300.763	36.7913	0	4	1	1	157.692	161.192	3.5	5	85.7143	1	161.225	165.225	4	4	60	1		NA	NA	NA	0	NaN	1	NA	NA	NA	0	NaN	1
Subject408	Block7	1	1	1	1	6	22	NB	1278	1	ABACKHOE2.jpg	1	1500	3000	1.5	3.5	RIGHT	83.7234	-413.996	-23.3515	1	3	1	1	165.375	166.875	1.5	3	120	1	166.892	172.892	6	8	80	1		166.892	189.391	22.499	26	79.0649	1	189.391	200.091	10.7	13	72.8972	1
Subject408	Block7	1	1	1	1	7	23	NB	1322	1	Ascroll7.jpg	1	3500	2000	3.5	2.5	RIGHT	-26.346	-947.246	248.594	3	5	1	1	173.058	176.558	3.5	5	85.7143	1	176.591	181.591	5	6	72	1		NA	NA	NA	0	NaN	1	NA	NA	NA	0	NaN	1
Subject408	Block7	1	1	1	1	8	24	NB	1287	2	Acomputer9.jpg	0	2500	2000	2.5	2.5	RIGHT	94.6049	984.48	-107.91	1	1	1	1	181.725	184.225	2.5	1	24	1	184.258	189.258	5	6	161.29	.		184.258	189.391	5.133	6	152.255	.	189.391	217.441	28.05	30	64.1711	1
Subject408	Block7	1	1	1	1	1	25	Boundary	1556	7	Apitchfork4.jpg	1	2500	1000	2.5	1.5	LEFT	81.4465	492.91	-64.3489	1	2	1	1	189.391	191.891	2.5	2	48	1	191.908	195.908	4	5	75	1		191.908	211.408	19.5	22	67.6923	1	211.408	225.14	13.732	13	56.8016	1
Subject408	Block7	1	1	1	1	2	26	NB	671	7	AARMCHA25.jpg	1	1500	2000	1.5	2.5	LEFT	100.61	-762.485	-40.1594	2	2	1	1	196.058	197.558	1.5	2	80	1	197.591	202.591	5	5	60	1		NA	NA	NA	0	NaN	1	NA	NA	NA	0	NaN	1
Subject408	Block7	1	1	1	1	3	27	NB	1214	7	Aclothespin2.jpg	1	2500	3000	2.5	3.5	LEFT	-233.921	-54.0149	-129.626	0	3	1	1	202.741	205.241	2.5	5	120	1	205.258	211.258	6	5	50	1		205.258	211.408	6.15	5	48.7805	1	211.408	238.506	27.098	24	59.8548	1
Subject408	Block7	1	1	1	1	4	28	NB	813	7	Aconferencer3.jpg	1	3500	2000	3.5	2.5	LEFT	15.5162	-847.019	18.9598	0	1	1	1	211.408	214.908	3.5	2	34.2857	1	214.941	219.941	5	8	96	1		NA	NA	NA	0	NaN	1	NA	NA	NA	0	NaN	1
Subject408	Block7	1	1	1	1	5	29	NB	1622	7	22848828.thl.jpg	1	2500	1000	2.5	1.5	LEFT	-303.572	-350.564	-53.1446	3	1	1	1	220.107	222.607	2.5	1	24	1	222.64	226.64	4	5	75	1		NA	NA	NA	0	NaN	1	NA	NA	NA	0	NaN	1
Subject408	Block7	1	1	1	.	6	30	NB	1166	6	8027656.thl.jpg	0	1500	2000	1.5	2.5	LEFT	186.694	605.155	136.907	3	2	1	1	226.79	228.29	1.5	2	80	1	228.324	233.324	5	3	91.8367	.		NA	NA	NA	0	NaN	1	NA	NA	NA	0	NaN	1
Subject408	Block7	1	1	1	1	7	31	NB	NaN		ABIRDCAG2.jpg	0	2500	3000	2.5	3.5	LEFT	-49.6709	-482.455	-50.7442	1	1	1	1	233.49	235.99	2.5	1	24	1	236.006	242.006	6	3	30	1		NA	NA	NA	0	NaN	1	NA	NA	NA	0	NaN	1
Subject408	Block7	1	1	1	.	8	32	NB	1748	7	26432217.thl.jpg	0	3500	3000	3.5	3.5	LEFT	19.3196	785.753	11.6114	0	1	1	1	242.156	245.656	3.5	2	34.2857	1	245.69	251.69	6	8	80	1		NA	NA	NA	0	NaN	1	NA	NA	NA	0	NaN	1
Subject408	Block8	1	1	1	.	1	1	NB	NaN		Aancientstat3.jpg	1	1500	3000	1.5	3.5	RIGHT	222.675	1269.46	-21.7937	2	2	1	1	3.621	5.121	1.5	2	80	1	5.139	11.139	6	6	60	1		5.139	28.705	23.566	22	56.0129	1	28.705	38.404	9.699	9	55.6758	1
Subject408	Block8	1	1	1	.	2	2	NB	1327	2	ADART3.jpg	0	3500	3000	3.5	3.5	RIGHT	-194.102	-124.186	-187.09	1	1	1	1	11.338	14.838	3.5	1	17.1429	1	14.871	20.871	6	9	90	1		NA	NA	NA	0	NaN	1	NA	NA	NA	0	NaN	1
Subject408	Block8	1	1	1	1	3	3	NB	NaN		Abroom23.jpg	1	3500	1000	3.5	1.5	RIGHT	182.705	37.4031	50.8259	1	1	1	1	21.004	24.504	3.5	3	51.4286	1	24.521	28.521	4	3	45	1		24.521	28.705	4.184	3	43.021	1	28.705	57.787	29.082	32	66.0202	1
Subject408	Block8	1	1	1	.	4	4	NB	902	1	ARAILLIGH.jpg	1	1500	1000	1.5	1.5	RIGHT	264.355	-129.654	235.706	1	2	1	1	28.705	30.205	1.5	2	80	1	30.237	34.237	4	3	45	1		NA	NA	NA	0	NaN	1	NA	NA	NA	0	NaN	1
Subject408	Block8	1	1	1	1	5	5	NB	1074	2	ABARPEAR.jpg	1	1500	3000	1.5	3.5	RIGHT	-113.385	-304.722	-22.7593	2	1	1	1	34.371	35.871	1.5	1	40	1	35.904	41.904	6	4	40	1		NA	NA	NA	0	NaN	1	NA	NA	NA	0	NaN	1
Subject408	Block8	1	1	1	1	6	6	NB	986	2	26442809.thl.jpg	1	3500	3000	3.5	3.5	RIGHT	-190.014	-1496.52	27.4327	1	0	1	1	42.054	45.554	3.5	3	51.4286	1	45.588	51.588	6	8	80	1		45.588	66.12	20.532	27	78.9012	1	66.12	78.836	12.716	14	66.0585	1
Subject408	Block8	1	1	1	1	7	7	NB	1113	2	Apaperclip6.jpg	1	3500	1000	3.5	1.5	RIGHT	-161.642	524.879	130.709	1	3	1	1	51.77	55.27	3.5	6	102.857	1	55.287	59.287	4	6	90	1		NA	NA	NA	0	NaN	1	NA	NA	NA	0	NaN	1
Subject408	Block8	1	1	1	1	8	8	NB	993	1	ACHAIR.jpg	0	1500	2000	1.5	2.5	RIGHT	185.04	819.816	-14.7964	1	1	1	1	59.437	60.937	1.5	1	40	1	60.97	65.97	5	6	72	1		60.97	66.12	5.15	6	69.9029	1	66.12	94.202	28.082	26	55.5516	1
Subject408	Block8	1	1	1	1	1	9	Boundary	1724	6	ACUSHIO60.jpg	1	2500	2000	2.5	2.5	LEFT	112.242	833.285	34.8784	0	3	1	1	66.12	68.62	2.5	3	72	1	68.636	73.636	5	5	60	1		68.636	90.186	21.55	21	58.4687	1	90.186	101.936	11.75	7	35.7447	1
Subject408	Block8	1	1	1	1	2	10	NB	911	6	23063814.thl.jpg	1	2500	3000	2.5	3.5	LEFT	155.362	-392.254	-163.48	2	2	1	1	73.804	76.304	2.5	3	72	1	76.336	82.336	6	4	40	1		NA	NA	NA	0	NaN	1	NA	NA	NA	0	NaN	1
Subject408	Block8	1	1	1	1	3	11	NB	1219	6	ACAFLATT3.jpg	1	3500	1000	3.5	1.5	LEFT	-148.578	-104.12	-84.1628	2	2	1	1	82.503	86.003	3.5	4	68.5714	1	86.019	90.019	4	4	60	1		86.019	90.186	4.167	4	57.5954	1	90.186	119.302	29.116	26	53.5788	1
Subject408	Block8	1	1	1	1	4	12	NB	1602	6	8256530.thl.jpg	1	1500	2000	1.5	2.5	LEFT	-45.2889	150.92	-50.4395	1	1	1	1	90.186	91.686	1.5	1	40	1	91.702	96.702	5	3	36	1		NA	NA	NA	0	NaN	1	NA	NA	NA	0	NaN	1
Subject408	Block8	1	1	1	1	5	13	NB	1415	7	AHEADSET.jpg	0	2500	3000	2.5	3.5	LEFT	146.896	-418.646	-102.279	0	1	1	1	96.902	99.402	2.5	1	24	1	99.436	105.436	6	6	60	1		NA	NA	NA	0	NaN	1	NA	NA	NA	0	NaN	1
Subject408	Block8	1	1	1	1	6	14	NB	NaN		Ahourglass4.jpg	1	3500	2000	3.5	2.5	LEFT	156.862	335.725	108.419	2	4	1	1	105.585	109.085	3.5	5	85.7143	1	109.102	114.102	5	5	60	1		109.102	128.918	19.816	20	60.5571	1	128.918	142.635	13.717	17	74.3603	1
Subject408	Block8	1	1	1	1	7	15	NB	NaN		AMIXER1.jpg	1	2500	1000	2.5	1.5	LEFT	-560.852	-1828.72	-656.924	0	1	1	1	114.285	116.785	2.5	2	48	1	116.802	120.802	4	4	60	1		NA	NA	NA	0	NaN	1	NA	NA	NA	0	NaN	1
Subject408	Block8	1	1	1	1	8	16	NB	NaN		AHEADLI18.jpg	1	1500	3000	1.5	3.5	LEFT	-51.6213	-613.361	-210.523	2	1	1	1	121.202	122.702	1.5	1	40	1	122.735	128.735	6	8	80	1		122.735	128.918	6.183	8	77.6322	1	128.918	156.001	27.083	30	66.4624	1
Subject408	Block8	1	1	1	1	1	17	Boundary	NaN		asparagus.jpg	0	3500	2000	3.5	2.5	RIGHT	-21.5124	527.297	44.9569	2	1	1	1	128.918	132.418	3.5	5	85.7143	1	132.451	137.451	5	5	60	1		132.451	150.968	18.517	22	71.2858	1	150.968	165.684	14.716	10	40.7719	1
Subject408	Block8	1	1	1	.	2	18	NB	1083	2	ACOMPAS20.jpg	0	2500	1000	2.5	1.5	RIGHT	236.089	35.8947	-25.6076	1	2	1	1	137.601	140.101	2.5	3	72	1	140.135	144.135	4	6	90	1		NA	NA	NA	0	NaN	1	NA	NA	NA	0	NaN	1
Subject408	Block8	1	1	1	.	3	19	NB	1568	2	ACOWBELL6.jpg	1	1500	2000	1.5	2.5	RIGHT	111.538	-772.891	138.211	2	1	1	1	144.302	145.802	1.5	1	40	1	145.834	150.834	5	7	84	1		145.834	150.968	5.134	7	81.8076	1	150.968	179.05	28.082	22	47.0052	1
Subject408	Block8	1	1	1	1	4	20	NB	1568	1	ACONBENCH.jpg	1	2500	3000	2.5	3.5	RIGHT	245.066	155.896	174.702	1	0	1	1	150.968	153.468	2.5	1	24	1	153.501	159.501	6	4	40	1		NA	NA	NA	0	NaN	1	NA	NA	NA	0	NaN	1
Subject408	Block8	1	1	1	1	5	21	NB	687	1	Abridge9.jpg	1	3500	1000	3.5	1.5	RIGHT	-40.2961	-428.416	-131.778	0	1	1	1	159.651	163.151	3.5	3	51.4286	1	163.184	167.184	4	5	75	1		NA	NA	NA	0	NaN	1	NA	NA	NA	0	NaN	1
Subject408	Block8	1	1	1	1	6	22	NB	NaN		AFIGHTP16.jpg	1	1500	2000	1.5	2.5	RIGHT	-231.65	-836.868	-61.2653	3	1	1	1	167.334	168.834	1.5	1	40	1	168.867	173.867	5	4	48	1		168.867	190.367	21.5	16	44.6512	1	190.367	202.05	11.683	11	56.4923	1
Subject408	Block8	1	1	1	1	7	23	NB	1637	1	26433387.thl.jpg	1	2500	3000	2.5	3.5	RIGHT	-63.4751	299.327	162.354	2	2	1	1	174.017	176.517	2.5	2	48	1	176.55	182.55	6	4	40	1		NA	NA	NA	0	NaN	1	NA	NA	NA	0	NaN	1
Subject408	Block8	1	1	1	1	8	24	NB	865	2	AARTIVE6.jpg	1	3500	1000	3.5	1.5	RIGHT	158.472	548.572	129.989	1	2	1	1	182.7	186.2	3.5	3	51.4286	1	186.217	190.217	4	2	30	1		186.217	190.367	4.15	3	43.3735	1	190.367	219.432	29.065	24	53.3626	1
Subject408	Block8	1	1	1	1	1	25	Boundary	1353	7	ATABLES5.jpg	1	1500	2000	1.5	2.5	LEFT	47.6577	-460.939	-47.6372	2	2	1	1	190.367	191.867	1.5	2	80	1	191.9	196.9	5	6	72	1		191.9	214.4	22.5	19	50.6667	1	214.4	225.116	10.716	11	85.0077	.
Subject408	Block8	1	1	1	1	2	26	NB	1420	6	8021515.thl.jpg	1	2500	3000	2.5	3.5	LEFT	58.9376	451.513	-7.19866	2	0	1	1	197.033	199.533	2.5	1	24	1	199.55	205.55	6	4	40	1		NA	NA	NA	0	NaN	1	NA	NA	NA	0	NaN	1
Subject408	Block8	1	1	1	1	3	27	NB	984	7	ACOFFTA18.jpg	0	3500	2000	3.5	2.5	LEFT	187.244	561.995	-70.8845	1	0	1	1	205.716	209.216	3.5	1	17.1429	1	209.249	214.249	5	7	84	1		209.249	214.4	5.151	7	81.5376	1	214.4	242.465	28.065	33	78.844	1
Subject408	Block8	1	1	1	1	4	28	NB	887	7	Agarbagebag.jpg	1	2500	1000	2.5	1.5	LEFT	91.2972	-1055.42	-68.0608	2	1	1	1	214.4	216.9	2.5	1	24	1	216.932	220.932	4	4	229.008	.		NA	NA	NA	0	NaN	1	NA	NA	NA	0	NaN	1
Subject408	Block8	1	1	1	1	5	29	NB	1021	6	Aeasteregg14.jpg	0	1500	2000	1.5	2.5	LEFT	104.197	-1435.62	242.205	3	2	1	.	221.082	222.582	1.5	2	80	1	222.616	227.616	5	4	48	1		NA	NA	NA	0	NaN	1	NA	NA	NA	0	NaN	1
Subject408	Block8	1	1	1	.	6	30	NB	NaN		Abandleaders2.jpg	0	2500	3000	2.5	3.5	LEFT	80.8613	78.8674	101.203	0	2	1	1	227.749	230.249	2.5	2	48	1	230.282	236.282	6	7	70	1		NA	NA	NA	0	NaN	1	NA	NA	NA	0	NaN	1
Subject408	Block8	1	1	1	1	7	31	NB	1022	6	26390325.thl.jpg	1	3500	1000	3.5	1.5	LEFT	-167.84	-92.6082	-16.6003	2	2	1	1	236.432	239.932	3.5	7	120	1	239.965	243.965	4	5	75	1		NA	NA	NA	0	NaN	1	NA	NA	NA	0	NaN	1
Subject408	Block8	1	1	1	.	8	32	NB	1480	6	Aflower136.jpg	0	1500	3000	1.5	3.5	LEFT	101.87	1019.4	-174.387	1	3	1	1	244.115	245.615	1.5	3	120	1	245.632	251.632	6	11	110	1		NA	NA	NA	0	NaN	1	NA	NA	NA	0	NaN	1
Subject408	Block9	1	1	1	.	1	1	NB	1392	1	Aglasscontai3.jpg	1	1500	2000	1.5	2.5	RIGHT	-58.6562	509.446	-188.03	0	1	1	1	3.598	5.098	1.5	1	40	1	5.114	10.114	5	5	60	1		5.114	26.647	21.533	19	52.942	1	26.647	38.364	11.717	11	56.3284	1
Subject408	Block9	1	1	1	.	2	2	NB	1007	1	ACAPTAIN9.jpg	0	2500	3000	2.5	3.5	RIGHT	-124.761	187.862	103.963	1	1	1	1	10.281	12.781	2.5	1	24	1	12.798	18.798	6	7	70	1		NA	NA	NA	0	NaN	1	NA	NA	NA	0	NaN	1
Subject408	Block9	1	1	1	1	3	3	NB	799	2	ACUTLERYB.jpg	1	3500	1000	3.5	1.5	RIGHT	-141.348	-758.267	-57.935	2	1	1	1	18.964	22.464	3.5	2	34.2857	1	22.497	26.497	4	4	60	1		22.497	26.647	4.15	4	57.8313	1	26.647	55.73	29.083	25	51.5765	1
Subject408	Block9	1	1	1	.	4	4	NB	1447	1	10049566.thl.jpg	0	1500	2000	1.5	2.5	RIGHT	26.7633	-881.033	103.406	1	1	1	1	26.647	28.147	1.5	1	40	1	28.18	33.18	5	5	60	1		NA	NA	NA	0	NaN	1	NA	NA	NA	0	NaN	1
Subject408	Block9	1	1	1	1	5	5	NB	NaN		ASHRIMP3.jpg	1	2500	3000	2.5	3.5	RIGHT	-191.509	-22.9985	-42.7293	1	3	1	1	33.33	35.83	2.5	5	120	1	35.864	41.864	6	5	50	1		NA	NA	NA	0	NaN	1	NA	NA	NA	0	NaN	1
Subject408	Block9	1	1	1	1	6	6	NB	1333	2	AMOUSWHEE.jpg	1	3500	2000	3.5	2.5	RIGHT	-17.6265	334.628	149.691	2	1	1	1	42.014	45.514	3.5	2	34.2857	1	45.547	50.547	5	3	36	1		45.547	68.063	22.516	13	34.642	1	68.063	78.83	10.767	13	72.4436	1
Subject408	Block9	1	1	1	1	7	7	NB	791	2	A_coin.jpg	1	2500	3000	2.5	3.5	RIGHT	-10.2552	-442.879	36.1098	0	1	1	1	50.697	53.197	2.5	2	48	1	53.23	59.23	6	3	30	1		NA	NA	NA	0	NaN	1	NA	NA	NA	0	NaN	1
Subject408	Block9	1	1	1	1	8	8	NB	959	1	AFRAME15.jpg	1	3500	2000	3.5	2.5	RIGHT	-151.022	-1097.27	-180.122	0	0	1	1	59.38	62.88	3.5	2	34.2857	1	62.913	67.913	5	3	36	1		62.913	68.063	5.15	3	34.9515	1	68.063	96.179	28.116	22	46.9484	1
Subject408	Block9	1	1	1	1	1	9	Boundary	NaN		ACROQUET2.jpg	1	2500	1000	2.5	1.5	LEFT	16.5312	-210.706	-146.345	0	3	1	1	68.063	70.563	2.5	4	96	1	70.597	74.597	4	5	75	1		70.597	90.146	19.549	13	39.8997	1	90.146	103.845	13.699	12	52.5586	1
Subject408	Block9	1	1	1	1	2	10	NB	1509	6	8244991.thl.jpg	1	1500	2000	1.5	2.5	LEFT	115.402	88.2992	52.428	2	2	1	1	74.796	76.296	1.5	2	80	1	76.33	81.33	5	3	36	1		NA	NA	NA	0	NaN	1	NA	NA	NA	0	NaN	1
Subject408	Block9	1	1	1	1	3	11	NB	1615	7	ASCALE30.jpg	1	2500	3000	2.5	3.5	LEFT	-253.899	737.313	-36.4878	1	0	1	1	81.479	83.979	2.5	0	0	1	83.996	89.996	6	3	30	1		83.996	90.146	6.15	3	29.2683	1	90.146	117.229	27.083	22	48.7391	1
Subject408	Block9	1	1	1	1	4	12	NB	1159	6	26439297.thl.jpg	1	3500	2000	3.5	2.5	LEFT	-178.383	-461.766	-51.7084	0	0	1	1	90.146	93.646	3.5	3	51.4286	1	93.679	98.679	5	5	60	1		NA	NA	NA	0	NaN	1	NA	NA	NA	0	NaN	1
Subject408	Block9	1	1	1	1	5	13	NB	992	6	ATHISEND4.jpg	1	2500	1000	2.5	1.5	LEFT	-131.731	462.016	-169.986	2	2	1	1	98.812	101.312	2.5	2	48	1	101.345	105.345	4	2	30	1		NA	NA	NA	0	NaN	1	NA	NA	NA	0	NaN	1
Subject408	Block9	1	1	1	1	6	14	NB	NaN		Acastle22.jpg	1	1500	2000	1.5	2.5	LEFT	90.6675	-271.848	-6.32052	0	1	1	1	105.512	107.012	1.5	1	40	1	107.028	112.028	5	5	60	1		107.028	125.562	18.534	16	51.7967	1	125.562	140.228	14.666	21	85.913	1
Subject408	Block9	1	1	1	1	7	15	NB	923	6	ASMOKMEAT.jpg	1	2500	1000	2.5	1.5	LEFT	-80.6761	97.3933	-3.267	1	1	1	1	112.195	114.695	2.5	2	48	1	114.729	118.729	4	3	45	1		NA	NA	NA	0	NaN	1	NA	NA	NA	0	NaN	1
Subject408	Block9	1	1	1	1	8	16	NB	NaN		ABLACSUI3.jpg	1	1500	2000	1.5	2.5	LEFT	-387.24	-580.067	-129.473	1	1	1	1	118.895	120.395	1.5	1	40	1	120.411	125.411	5	5	60	1		120.411	125.562	5.151	5	58.2411	1	125.562	153.594	28.032	35	74.9144	1
Subject408	Block9	1	1	1	1	1	17	Boundary	NaN		26387690.thl.jpg	1	2500	3000	2.5	3.5	RIGHT	-166.509	-446.565	-47.7501	1	2	1	1	125.562	128.062	2.5	2	48	1	128.078	134.078	6	13	130	1		128.078	149.578	21.5	31	86.5116	1	149.578	161.277	11.699	8	41.0291	1
Subject408	Block9	1	1	1	.	2	18	NB	1446	1	Abrassbu2.jpg	0	3500	2000	3.5	2.5	RIGHT	-73.2762	-437.671	-46.9516	5	0	1	1	134.211	137.711	3.5	2	34.2857	1	137.728	142.728	5	8	96	1		NA	NA	NA	0	NaN	1	NA	NA	NA	0	NaN	1
Subject408	Block9	1	1	1	.	3	19	NB	1430	1	10049507.thl-1.jpg	1	2500	1000	2.5	1.5	RIGHT	188.459	-498.825	-22.2193	3	0	1	1	142.894	145.394	2.5	1	24	1	145.427	149.427	4	7	105	1		145.427	149.578	4.151	7	101.18	1	149.578	178.71	29.132	35	72.0857	1
Subject408	Block9	1	1	1	1	4	20	NB	1314	2	ACREAME11.jpg	1	1500	2000	1.5	2.5	RIGHT	-108.872	-285.828	-27.3746	1	0	1	1	149.578	151.078	1.5	0	0	1	151.094	156.094	5	4	48	1		NA	NA	NA	0	NaN	1	NA	NA	NA	0	NaN	1
Subject408	Block9	1	1	1	1	5	21	NB	1329	2	AARTICHO1.jpg	1	2500	3000	2.5	3.5	RIGHT	-189.956	1013.3	98.9286	0	1	1	1	156.244	158.744	2.5	1	24	1	158.777	164.777	6	6	60	1		NA	NA	NA	0	NaN	1	NA	NA	NA	0	NaN	1
Subject408	Block9	1	1	1	1	6	22	NB	1020	1	ACDRAINER.jpg	1	3500	2000	3.5	2.5	RIGHT	360.487	959.098	293.651	1	1	1	1	164.894	168.394	3.5	4	68.5714	1	168.427	173.427	5	13	156	1		168.427	188.06	19.633	30	91.6824	1	188.06	201.759	13.699	16	70.0781	1
Subject408	Block9	1	1	1	1	7	23	NB	876	2	Abowlofporrid.jpg	0	2500	2000	2.5	2.5	RIGHT	114.726	-117.926	358.76	4	1	1	1	173.677	176.177	2.5	2	48	1	176.21	181.21	5	6	72	1		NA	NA	NA	0	NaN	1	NA	NA	NA	0	NaN	1
Subject408	Block9	1	1	1	1	8	24	NB	1033	2	22806086.thl.jpg	1	2500	1000	2.5	1.5	RIGHT	-312.309	-1258.09	-407.97	2	1	1	1	181.36	183.86	2.5	2	48	1	183.894	187.894	4	6	90	1		183.894	188.06	4.166	6	86.4138	1	188.06	217.126	29.066	20	41.2854	1
Subject408	Block9	1	1	1	1	1	25	Boundary	722	7	ASCREEN3.jpg	1	1500	3000	1.5	3.5	LEFT	-350.837	482.165	-272.781	1	1	1	1	188.06	189.56	1.5	1	40	1	189.593	195.593	6	8	80	1		189.593	212.093	22.5	18	48	1	212.093	223.159	11.066	8	43.3761	1
Subject408	Block9	1	1	1	1	2	26	NB	1221	6	Achampagnebo2.jpg	1	3500	2000	3.5	2.5	LEFT	-147.428	-439.034	81.239	2	2	1	1	195.743	199.243	3.5	3	51.4286	1	199.259	204.259	5	5	60	1		NA	NA	NA	0	NaN	1	NA	NA	NA	0	NaN	1
Subject408	Block9	1	1	1	1	3	27	NB	762	6	Abananasundae.jpg	1	2500	2000	2.5	2.5	LEFT	87.1324	-988.869	-13.498	0	0	1	1	204.393	206.893	2.5	1	24	1	206.926	211.926	5	1	12	1		206.926	212.093	5.167	1	11.6122	1	212.093	240.525	28.432	33	69.6398	1
Subject408	Block9	1	1	1	1	4	28	NB	619	6	APEELER.jpg	1	2500	1000	2.5	1.5	LEFT	-51.5734	190.552	-73.3203	0	1	1	1	212.093	214.593	2.5	1	24	1	214.626	218.626	4	0	0	1		NA	NA	NA	0	NaN	1	NA	NA	NA	0	NaN	1
Subject408	Block9	1	1	1	1	5	29	NB	854	6	ABLLIGHTB.jpg	1	1500	3000	1.5	3.5	LEFT	-111.518	-233.694	39.9459	0	0	1	1	219.142	220.642	1.5	0	0	1	220.659	226.659	6	14	140	1		NA	NA	NA	0	NaN	1	NA	NA	NA	0	NaN	1
Subject408	Block9	1	1	1	.	6	30	NB	1168	6	8021410.thl.jpg	1	3500	2000	3.5	2.5	LEFT	105.906	724.084	239.138	0	1	1	1	226.809	230.309	3.5	3	51.4286	1	230.342	235.342	5	9	108	1		NA	NA	NA	0	NaN	1	NA	NA	NA	0	NaN	1
Subject408	Block9	1	1	1	1	7	31	NB	1153	7	8256348.thl.jpg	1	2500	2000	2.5	2.5	LEFT	-32.3231	-278.913	-65.4937	1	1	1	1	235.492	237.992	2.5	2	48	1	238.025	243.025	5	6	72	1		NA	NA	NA	0	NaN	1	NA	NA	NA	0	NaN	1
Subject408	Block9	1	1	1	.	8	32	NB	1182	7	8029703.thl.jpg	1	2500	3000	2.5	3.5	LEFT	-327.834	155.641	-153.372	1	1	1	1	243.175	245.675	2.5	3	72	1	245.708	251.708	6	2	20	1		NA	NA	NA	0	NaN	1	NA	NA	NA	0	NaN	1
Subject408	Block10	1	1	1	.	1	1	NB	936	2	ADOGFOOD.jpg	1	2500	2000	2.5	2.5	RIGHT	38.6789	-55.4088	-104.438	2	2	1	1	3.633	6.133	2.5	3	72	1	6.165	11.165	5	5	60	1		6.165	25.682	19.517	16	49.1879	1	25.682	39.398	13.716	9	39.3701	1
Subject408	Block10	1	1	1	.	2	2	NB	742	1	ASOPRASAX.jpg	1	2500	1000	2.5	1.5	RIGHT	202.944	68.2596	117.607	1	0	1	1	11.332	13.832	2.5	1	24	1	13.849	17.849	4	5	75	1		NA	NA	NA	0	NaN	1	NA	NA	NA	0	NaN	1
Subject408	Block10	1	1	1	1	3	3	NB	1141	2	Acoral7.jpg	1	1500	3000	1.5	3.5	RIGHT	72.2672	1478.85	41.1508	2	0	1	1	18.015	19.515	1.5	0	0	1	19.532	25.532	6	5	50	1		19.532	25.682	6.15	5	48.7805	1	25.682	52.764	27.082	16	35.4479	1
Subject408	Block10	1	1	1	.	4	4	NB	1443	1	AFOUNTAI5.jpg	0	3500	2000	3.5	2.5	RIGHT	-224.265	-891.5	-47.7957	1	0	1	1	25.682	29.182	3.5	2	34.2857	1	29.215	34.215	5	3	36	1		NA	NA	NA	0	NaN	1	NA	NA	NA	0	NaN	1
Subject408	Block10	1	1	1	1	5	5	NB	1359	1	26392231.thl.jpg	1	2500	2000	2.5	2.5	RIGHT	-92.7363	23.926	-42.354	2	0	1	1	34.365	36.865	2.5	1	24	1	36.898	41.898	5	5	60	1		NA	NA	NA	0	NaN	1	NA	NA	NA	0	NaN	1
Subject408	Block10	1	1	1	1	6	6	NB	1386	2	AHEDGEHOG.jpg	1	2500	1000	2.5	1.5	RIGHT	224.306	-439.164	47.2598	0	1	1	1	42.065	44.565	2.5	1	24	1	44.581	48.581	4	2	30	1		44.581	66.097	21.516	9	25.0976	1	66.097	77.83	11.733	9	46.024	1
Subject408	Block10	1	1	1	1	7	7	NB	1414	1	Alifebuo3.jpg	0	1500	3000	1.5	3.5	RIGHT	60.2387	963.406	107.664	0	1	1	1	48.731	50.231	1.5	1	40	1	50.264	56.264	6	1	10	1		NA	NA	NA	0	NaN	1	NA	NA	NA	0	NaN	1
Subject408	Block10	1	1	1	1	8	8	NB	1216	1	AANTSTOV6.jpg	1	3500	3000	3.5	3.5	RIGHT	252.46	138.723	82.8374	0	1	1	1	56.414	59.914	3.5	2	34.2857	1	59.947	65.947	6	3	30	1		59.947	66.097	6.15	3	29.2683	1	66.097	93.197	27.1	22	48.7085	1
Subject408	Block10	1	1	1	1	1	9	Boundary	1551	7	Arake3.jpg	1	3500	1000	3.5	1.5	LEFT	-33.4473	-21.7066	-21.3718	1	2	1	1	66.097	69.597	3.5	3	51.4286	1	69.631	73.631	4	4	60	1		69.631	87.164	17.533	12	41.0654	1	87.164	102.879	15.715	14	53.4521	1
Subject408	Block10	1	1	1	1	2	10	NB	1633	7	AFERRY5.jpg	1	1500	1000	1.5	1.5	LEFT	-72.9409	142.813	49.1137	2	1	1	1	73.814	75.314	1.5	1	40	1	75.33	79.33	4	3	45	1		NA	NA	NA	0	NaN	1	NA	NA	NA	0	NaN	1
Subject408	Block10	1	1	1	1	3	11	NB	866	6	AOVENMIT5.jpg	1	1500	3000	1.5	3.5	LEFT	-157.568	-381.434	79.2256	2	0	1	1	79.48	80.98	1.5	0	0	1	81.013	87.013	6	4	40	1		81.013	87.164	6.151	4	39.018	1	87.164	114.246	27.082	17	37.6634	1
Subject408	Block10	1	1	1	1	4	12	NB	824	7	ADRILL3.jpg	1	3500	3000	3.5	3.5	LEFT	80.684	582.648	41.5966	1	1	1	1	87.164	90.664	3.5	3	51.4286	1	90.697	96.697	6	8	80	1		NA	NA	NA	0	NaN	1	NA	NA	NA	0	NaN	1
Subject408	Block10	1	1	1	1	5	13	NB	906	6	ACOCONUT2.jpg	1	3500	1000	3.5	1.5	LEFT	102.183	200.652	35.7253	1	1	1	1	96.863	100.363	3.5	2	34.2857	1	100.379	104.379	4	1	15	1		NA	NA	NA	0	NaN	1	NA	NA	NA	0	NaN	1
Subject408	Block10	1	1	1	1	6	14	NB	1294	7	APARSLEY.jpg	1	1500	1000	1.5	1.5	LEFT	233.78	-56.8978	21.5339	0	1	1	1	104.529	106.029	1.5	1	40	1	106.063	110.063	4	1	15	1		106.063	125.595	19.532	9	27.6469	1	125.595	139.295	13.7	12	52.5547	1
Subject408	Block10	1	1	1	1	7	15	NB	1329	7	Ablackboardw3.jpg	1	1500	2000	1.5	2.5	LEFT	-22.5683	-343.7	-114.377	0	1	1	1	110.213	111.713	1.5	1	40	1	111.746	116.746	5	0	0	1		NA	NA	NA	0	NaN	1	NA	NA	NA	0	NaN	1
Subject408	Block10	1	1	1	1	8	16	NB	1717	6	AEAREXAM2.jpg	1	2500	3000	2.5	3.5	LEFT	63.7273	-289.572	-76.7775	0	1	1	1	116.896	119.396	2.5	2	48	1	119.43	125.43	6	5	50	1		119.43	125.595	6.165	5	48.6618	1	125.595	152.612	27.017	21	46.6373	1
Subject408	Block10	1	1	1	1	1	17	Boundary	718	2	Afloweredsan3.jpg	1	3500	2000	3.5	2.5	RIGHT	-116.61	-346.895	-47.3545	1	1	1	1	125.595	129.095	3.5	2	34.2857	1	129.129	134.129	5	7	84	1		129.129	147.595	18.466	15	48.7382	1	147.595	162.278	14.683	8	32.6909	1
Subject408	Block10	1	1	1	.	2	18	NB	956	2	APEPPSHA4.jpg	0	2500	1000	2.5	1.5	RIGHT	-50.249	-106.279	58.5432	1	1	1	1	134.262	136.762	2.5	1	24	1	136.795	140.795	4	2	30	1		NA	NA	NA	0	NaN	1	NA	NA	NA	0	NaN	1
Subject408	Block10	1	1	1	.	3	19	NB	791	2	ASNOWTOY2.jpg	1	1500	2000	1.5	2.5	RIGHT	-82.6868	-361.078	84.65	0	0	1	1	140.928	142.428	1.5	0	0	1	142.445	147.445	5	5	60	1		142.445	147.595	5.15	5	58.2524	1	147.595	175.661	28.066	18	38.4807	1
Subject408	Block10	1	1	1	1	4	20	NB	NaN		Aboots56.jpg	1	2500	3000	2.5	3.5	RIGHT	318.517	1138.94	102.925	1	0	1	1	147.595	150.095	2.5	0	0	1	150.112	156.112	6	5	50	1		NA	NA	NA	0	NaN	1	NA	NA	NA	0	NaN	1
Subject408	Block10	1	1	1	1	5	21	NB	872	2	ALOOFA.jpg	1	3500	2000	3.5	2.5	RIGHT	-96.2224	2.00866	-121.251	0	0	1	1	156.261	159.761	3.5	2	34.2857	1	159.778	164.778	5	3	36	1		NA	NA	NA	0	NaN	1	NA	NA	NA	0	NaN	1
Subject408	Block10	1	1	1	1	6	22	NB	942	1	Abugle12.jpg	0	2500	1000	2.5	1.5	RIGHT	-105.093	29.8874	-25.6585	1	2	1	1	164.978	167.478	2.5	2	48	1	167.511	171.511	4	2	30	1		167.511	185.994	18.483	11	35.7085	1	185.994	200.694	14.7	10	40.8163	1
Subject408	Block10	1	1	1	1	7	23	NB	727	2	ABAGEL.jpg	1	1500	2000	1.5	2.5	RIGHT	-513.187	-1097.16	-197.153	1	1	1	1	171.644	173.144	1.5	1	40	1	173.161	178.161	5	4	48	1		NA	NA	NA	0	NaN	1	NA	NA	NA	0	NaN	1
Subject408	Block10	1	1	1	1	8	24	NB	1070	2	Acampingknife.jpg	1	2500	2000	2.5	2.5	RIGHT	27.8899	-189.632	37.3795	0	1	1	1	178.311	180.811	2.5	3	72	1	180.844	185.844	5	1	12	1		180.844	185.994	5.15	1	11.6505	1	185.994	214.094	28.1	21	44.8399	1
Subject408	Block10	1	1	1	1	1	25	Boundary	1101	6	AANTHAT2.jpg	1	2500	3000	2.5	3.5	LEFT	124.633	1211.83	86.6132	1	0	1	1	185.994	188.494	2.5	0	0	1	188.527	194.527	6	7	70	1		188.527	209.06	20.533	17	49.6761	1	209.06	221.81	12.75	7	32.9412	1
Subject408	Block10	1	1	1	1	2	26	NB	1122	7	ASCSIPORT.jpg	1	3500	1000	3.5	1.5	LEFT	181.869	-722.76	170.149	2	0	1	1	194.677	198.177	3.5	1	17.1429	1	198.194	202.194	4	3	45	1		NA	NA	NA	0	NaN	1	NA	NA	NA	0	NaN	1
Subject408	Block10	1	1	1	1	3	27	NB	1179	6	26422507.thl.jpg	0	1500	2000	1.5	2.5	LEFT	-112.089	-295.738	-39.2871	1	2	1	1	202.36	203.86	1.5	2	80	1	203.894	208.894	5	4	48	1		203.894	209.06	5.166	4	46.4576	1	209.06	237.143	28.083	16	34.1844	1
Subject408	Block10	1	1	1	1	4	28	NB	811	6	ABLACKB14.jpg	1	2500	2000	2.5	2.5	LEFT	-106.816	-86.944	-0.815125	1	1	1	1	209.06	211.56	2.5	2	48	1	211.594	216.594	5	3	36	1		NA	NA	NA	0	NaN	1	NA	NA	NA	0	NaN	1
Subject408	Block10	1	1	1	1	5	29	NB	716	7	26451219.thl.jpg	1	2500	2000	2.5	2.5	LEFT	-82.7097	459.321	135.336	1	0	1	1	216.794	219.294	2.5	1	24	1	219.31	224.31	5	0	0	1		NA	NA	NA	0	NaN	1	NA	NA	NA	0	NaN	1
Subject408	Block10	1	1	1	.	6	30	NB	723	7	ABUDDHA18.jpg	1	2500	2000	2.5	2.5	LEFT	-131.001	-141.262	-8.78247	0	1	1	1	224.46	226.96	2.5	1	24	1	226.976	231.976	5	2	24	1		NA	NA	NA	0	NaN	1	NA	NA	NA	0	NaN	1
Subject408	Block10	1	1	1	1	7	31	NB	779	7	APARKMET6.jpg	0	2500	3000	2.5	3.5	LEFT	-14.9517	68.6751	-94.9672	2	3	1	1	232.126	234.626	2.5	4	96	1	234.643	240.643	6	5	50	1		NA	NA	NA	0	NaN	1	NA	NA	NA	0	NaN	1
Subject408	Block10	1	1	1	.	8	32	NB	979	6	AFILM.jpg	1	3500	3000	3.5	3.5	LEFT	253.564	-286.813	-92.1783	0	1	1	1	240.793	244.293	3.5	2	34.2857	1	244.326	250.326	6	6	60	1		NA	NA	NA	0	NaN	1	NA	NA	NA	0	NaN	1
Subject409	Block1	1	1	1	.	1	1	NB	NaN		Aflower136.jpg	1	1500	1000	1.5	1.5	LEFT	-253.372	-586.015	15.1948	1	1	1	1	3.665	5.165	1.5	1	40	1	5.181	9.181	4	1	32.2581	.		5.181	24.714	19.533	5	25.328	.	24.714	38.414	13.7	5	21.8978	1
Subject409	Block1	1	1	1	.	2	2	NB	NaN		ACUTLERYB.jpg	0	1500	2000	1.5	2.5	LEFT	-171.652	-2249.47	-30.21	.	.	.	.	9.365	10.865	1.5	0	NaN	.	10.898	15.898	5	0	0	.		NA	NA	NA	0	NaN	1	NA	NA	NA	0	NaN	1
Subject409	Block1	1	1	1	1	3	3	NB	NaN		APANCAKE3.jpg	0	2500	3000	2.5	3.5	LEFT	83.4761	-928.734	-93.2001	0	0	1	1	16.048	18.548	2.5	1	24	1	18.581	24.581	6	3	30	1		18.581	24.714	6.133	3	29.3494	1	24.714	51.78	27.066	9	19.9512	1
Subject409	Block1	1	1	1	.	4	4	NB	NaN		23057742.thl.jpg	0	3500	2000	3.5	2.5	LEFT	-80.0426	-1837.18	23.1534	0	0	1	1	24.714	28.214	3.5	1	17.1429	1	28.231	33.231	5	2	24	1		NA	NA	NA	0	NaN	1	NA	NA	NA	0	NaN	1
Subject409	Block1	1	1	1	1	5	5	NB	NaN		ACHEESEB3.jpg	0	2500	1000	2.5	1.5	LEFT	211.971	457.327	27.6188	0	1	1	1	33.381	35.881	2.5	1	24	1	35.914	39.914	4	1	15	1		NA	NA	NA	0	NaN	1	NA	NA	NA	0	NaN	1
Subject409	Block1	1	1	1	1	6	6	NB	NaN		Aglassbottle6.jpg	1	1500	2000	1.5	2.5	LEFT	195.45	-1245.14	38.8374	0	1	1	1	40.064	41.564	1.5	1	40	1	41.597	46.597	5	2	24	1		41.597	61.097	19.5	9	27.6923	1	61.097	74.813	13.716	10	43.7445	1
Subject409	Block1	1	1	1	1	7	7	NB	852	2	APICNICBL.jpg	1	2500	1000	2.5	1.5	LEFT	-211.736	819.962	31.6495	1	0	1	1	46.747	49.247	2.5	0	0	1	49.28	53.28	4	2	30	1		NA	NA	NA	0	NaN	1	NA	NA	NA	0	NaN	1
Subject409	Block1	1	1	1	1	8	8	NB	983	2	26440422.thl.jpg	0	1500	3000	1.5	3.5	LEFT	-146.562	653.495	1.40367	2	0	1	1	53.43	54.93	1.5	0	0	1	54.947	60.947	6	4	40	1		54.947	61.097	6.15	4	39.0244	1	61.097	88.146	27.049	18	39.9275	1
Subject409	Block1	1	1	1	1	1	9	Boundary	1192	2	Abrassbu2.jpg	0	3500	2000	3.5	2.5	RIGHT	94.6877	1121.26	-73.9705	0	1	1	1	61.097	64.597	3.5	3	51.4286	1	64.613	69.613	5	4	48	1		64.613	84.129	19.516	13	39.9672	1	84.129	97.812	13.683	10	43.85	1
Subject409	Block1	1	1	1	1	2	10	NB	NaN		ASEWING.jpg	0	2500	2000	2.5	2.5	RIGHT	-110.778	96.574	-12.5752	1	1	1	1	69.78	72.28	2.5	1	24	1	72.313	77.313	5	5	60	1		NA	NA	NA	0	NaN	1	NA	NA	NA	0	NaN	1
Subject409	Block1	1	1	1	1	3	11	NB	1612	2	ABLACSUI3.jpg	1	2500	1000	2.5	1.5	RIGHT	-172.925	310.372	-15.467	2	0	1	1	77.463	79.963	2.5	1	24	1	79.979	83.979	4	2	30	1		79.979	84.129	4.15	2	28.9157	1	84.129	113.162	29.033	19	39.2657	1
Subject409	Block1	1	1	1	1	4	12	NB	1281	2	ANWSPAPER.jpg	1	1500	3000	1.5	3.5	RIGHT	-74.2386	-142.75	-50.5635	1	1	1	1	84.129	85.629	1.5	1	40	1	85.646	91.646	6	5	50	1		NA	NA	NA	0	NaN	1	NA	NA	NA	0	NaN	1
Subject409	Block1	1	1	1	1	5	13	NB	NaN		AFIGHTP16.jpg	1	3500	2000	3.5	2.5	RIGHT	-35.1664	-749.11	-16.1621	2	0	1	1	91.796	95.296	3.5	2	34.2857	1	95.312	100.312	5	3	36	1		NA	NA	NA	0	NaN	1	NA	NA	NA	0	NaN	1
Subject409	Block1	1	1	1	1	6	14	NB	1145	2	Abaggcon2.jpg	1	2500	2000	2.5	2.5	RIGHT	-148.611	1697.98	16.1075	1	0	1	1	100.479	102.979	2.5	1	24	1	103.012	108.012	5	4	48	1		103.012	125.495	22.483	12	32.0242	1	125.495	136.228	10.733	7	78.4094	.
Subject409	Block1	1	1	1	1	7	15	NB	1422	2	Apitchfork4.jpg	1	2500	3000	2.5	3.5	RIGHT	-49.874	284.541	20.2325	1	0	1	1	108.145	110.645	2.5	0	0	1	110.662	116.662	6	3	30	1		NA	NA	NA	0	NaN	1	NA	NA	NA	0	NaN	1
Subject409	Block1	1	1	1	1	8	16	NB	1408	2	Aantiquejuke2.jpg	1	3500	2000	3.5	2.5	RIGHT	96.5002	-3358.56	-28.8478	1	1	1	1	116.812	120.312	3.5	1	17.1429	1	120.328	125.328	5	4	48	1		120.328	125.495	5.167	4	46.4486	1	125.495	153.578	28.083	19	50.3285	1
Subject409	Block1	1	1	1	1	1	17	Boundary	NaN		26372390.thl.jpg	1	2500	1000	2.5	1.5	LEFT	-30.7887	621.332	-27.0461	1	1	.	1	125.495	127.995	2.5	1	111.111	.	128.028	132.028	4	5	111.441	.		128.028	147.545	19.517	15	55.9788	1	147.545	161.295	13.75	6	31.9216	1
Subject409	Block1	1	1	1	.	2	18	NB	771	6	AICEUBETR.jpg	1	1500	2000	1.5	2.5	LEFT	-210.249	-591.66	-10.6819	0	0	1	1	132.195	133.695	1.5	0	0	1	133.728	138.728	5	5	104.603	.		NA	NA	NA	0	NaN	1	NA	NA	NA	0	NaN	1
Subject409	Block1	1	1	1	.	3	19	NB	1492	7	Ascroll7.jpg	1	2500	3000	2.5	3.5	LEFT	-8.5313	499.703	7.51841	2	1	1	1	138.878	141.378	2.5	1	24	1	141.394	147.394	6	4	40	1		141.394	147.545	6.151	4	39.018	1	147.545	174.677	27.132	9	21.8978	1
Subject409	Block1	1	1	1	1	4	20	NB	NaN		10049566.thl.jpg	1	3500	2000	3.5	2.5	LEFT	162.301	703.61	68.0137	0	1	1	1	147.545	151.045	3.5	1	17.1429	1	151.078	156.078	5	4	48	1		NA	NA	NA	0	NaN	1	NA	NA	NA	0	NaN	1
Subject409	Block1	1	1	1	1	5	21	NB	1474	6	ACDRAINER.jpg	1	2500	1000	2.5	1.5	LEFT	170.101	-827.222	-17.9759	1	0	1	1	156.261	158.761	2.5	1	34.4037	.	158.795	162.795	4	1	25.9067	.		NA	NA	NA	0	NaN	1	NA	NA	NA	0	NaN	1
Subject409	Block1	1	1	1	1	6	22	NB	NaN		AARTPLANT.jpg	0	1500	2000	1.5	2.5	LEFT	124.829	734.432	-6.29716	1	0	1	1	162.977	164.477	1.5	0	0	1	164.494	169.494	5	1	12	1		164.494	186.027	21.533	7	19.5049	1	186.027	197.71	11.683	6	35.173	1
Subject409	Block1	1	1	1	1	7	23	NB	NaN		Abreakpl2.jpg	1	2500	3000	2.5	3.5	LEFT	-148.463	446.566	7.55827	0	0	1	1	169.644	172.144	2.5	0	0	1	172.177	178.177	6	2	20	1		NA	NA	NA	0	NaN	1	NA	NA	NA	0	NaN	1
Subject409	Block1	1	1	1	1	8	24	NB	1434	7	Abananasundae.jpg	1	3500	1000	3.5	1.5	LEFT	-163.937	-2988.9	-57.3388	0	1	1	1	178.327	181.827	3.5	1	17.1429	1	181.86	185.86	4	3	45	1		181.86	186.027	4.167	3	43.1965	1	186.027	215.059	29.032	15	33.8906	1
Subject409	Block1	1	1	1	1	1	25	Boundary	1465	2	ALOOFA.jpg	1	1500	2000	1.5	2.5	RIGHT	197.946	759.526	-31.5755	1	2	1	1	186.027	187.527	1.5	2	80	1	187.56	192.56	5	3	36	1		187.56	210.043	22.483	11	32.9883	1	210.043	220.726	10.683	5	28.082	1
Subject409	Block1	1	1	1	1	2	26	NB	965	2	Aaircompress6.jpg	1	2500	3000	2.5	3.5	RIGHT	-213.224	1786.2	6.46136	1	0	1	1	192.693	195.193	2.5	0	0	1	195.21	201.21	6	2	34.0522	.		NA	NA	NA	0	NaN	1	NA	NA	NA	0	NaN	1
Subject409	Block1	1	1	1	1	3	27	NB	921	1	Aruler12.jpg	1	3500	2000	3.5	2.5	RIGHT	-89.2464	-1444.88	-25.1039	1	1	1	1	201.36	204.86	3.5	2	34.2857	1	204.893	209.893	5	4	48	1		204.893	210.043	5.15	4	46.6019	1	210.043	238.425	28.382	15	31.7102	1
Subject409	Block1	1	1	1	1	4	28	NB	1103	2	AANTCASH3.jpg	1	2500	1000	2.5	1.5	RIGHT	-71.5313	253.236	20.6232	2	1	1	1	210.043	212.543	2.5	1	24	1	212.559	216.559	4	2	30	1		NA	NA	NA	0	NaN	1	NA	NA	NA	0	NaN	1
Subject409	Block1	1	1	1	1	5	29	NB	1164	2	Aclimbersicep.jpg	1	1500	2000	1.5	2.5	RIGHT	-30.6643	828.819	-63.0774	1	0	1	1	216.709	218.209	1.5	0	0	1	218.226	223.226	5	3	36	1		NA	NA	NA	0	NaN	1	NA	NA	NA	0	NaN	1
Subject409	Block1	1	1	1	.	6	30	NB	1561	1	ADECKCARD.jpg	1	2500	3000	2.5	3.5	RIGHT	-88.8571	-789.431	-37.5688	2	0	1	1	223.609	226.109	2.5	1	24	1	226.142	232.142	6	3	30	1		NA	NA	NA	0	NaN	1	NA	NA	NA	0	NaN	1
Subject409	Block1	1	1	1	1	7	31	NB	1414	2	Agolfbag.jpg	1	3500	3000	3.5	3.5	RIGHT	-125.883	-958.684	11.7689	2	0	1	1	232.409	235.909	3.5	1	17.1429	1	235.925	241.925	6	5	50	1		NA	NA	NA	0	NaN	1	NA	NA	NA	0	NaN	1
Subject409	Block1	1	1	1	.	8	32	NB	1205	1	23016235.thl.jpg	1	3500	3000	3.5	3.5	RIGHT	128.2	-1899.63	10.6023	1	1	1	1	242.142	245.642	3.5	1	17.1429	1	245.676	251.676	6	3	57.0342	.		NA	NA	NA	0	NaN	1	NA	NA	NA	0	NaN	1
Subject409	Block2	1	1	1	.	1	1	NB	1324	1	Atoycoil.jpg	1	2500	1000	2.5	1.5	RIGHT	12.902	50.4491	-44.5013	2	4	1	1	3.613	6.113	2.5	14	336	1	6.13	10.13	4	2	120.482	.		6.13	25.63	19.5	11	40.0097	1	25.63	39.429	13.799	6	32.5521	1
Subject409	Block2	1	1	1	.	2	2	NB	1286	1	ASHAVING9.jpg	1	1500	2000	1.5	2.5	RIGHT	-22.5655	-263.078	-86.4186	0	1	1	.	10.296	11.796	1.5	1	40	1	11.83	16.83	5	3	36	1		NA	NA	NA	0	NaN	1	NA	NA	NA	0	NaN	1
Subject409	Block2	1	1	1	1	3	3	NB	1014	2	Aancientbuild.jpg	1	2500	3000	2.5	3.5	RIGHT	-100.368	597.384	17.4985	1	1	1	1	16.979	19.479	2.5	1	24	1	19.496	25.496	6	4	40	1		19.496	25.63	6.134	4	39.1262	1	25.63	52.729	27.099	11	34.9663	.
Subject409	Block2	1	1	1	.	4	4	NB	NaN		ACAPTAIN9.jpg	1	3500	2000	3.5	2.5	RIGHT	-238.108	28.383	32.0751	1	0	1	1	25.63	29.13	3.5	1	17.1429	1	29.162	34.162	5	3	64.2857	.		NA	NA	NA	0	NaN	1	NA	NA	NA	0	NaN	1
Subject409	Block2	1	1	1	1	5	5	NB	1402	2	8055181.thl.jpg	1	2500	1000	2.5	1.5	RIGHT	-83.0448	-522.652	-35.4425	.	0	1	.	34.396	36.896	2.5	0	0	1	36.929	40.929	4	2	30	1		NA	NA	NA	0	NaN	1	NA	NA	NA	0	NaN	1
Subject409	Block2	1	1	1	1	6	6	NB	NaN		Abinder6.jpg	1	1500	2000	1.5	2.5	RIGHT	-156.672	299.675	-31.1387	1	2	1	1	41.063	42.563	1.5	2	96.463	1	42.579	47.579	5	0	NaN	.		42.579	64.045	21.466	9	36.2353	.	64.045	75.778	11.733	1	72.8093	.
Subject409	Block2	1	1	1	1	7	7	NB	1009	2	Acartofgroce3.jpg	1	2500	3000	2.5	3.5	RIGHT	265.668	634.089	96.7441	.	1	1	.	47.712	50.212	2.5	1	24.7934	1	50.229	56.229	6	3	30	1		NA	NA	NA	0	NaN	1	NA	NA	NA	0	NaN	1
Subject409	Block2	1	1	1	1	8	8	NB	NaN		AGOAT10.jpg	1	3500	1000	3.5	1.5	RIGHT	73.2423	-0.791266	27.1432	1	0	1	1	56.378	59.878	3.5	1	17.1429	1	59.895	63.895	4	4	85.7143	.		59.895	64.045	4.15	4	85.7556	.	64.045	93.127	29.082	9	33.397	.
Subject409	Block2	1	1	1	1	1	9	Boundary	NaN		Astonecarvin8.jpg	0	1500	2000	1.5	2.5	LEFT	-73.0658	110.658	2.97803	1	.	.	.	64.045	65.545	1.5	0	NaN	.	65.578	70.578	5	1	72.8155	.		65.578	87.111	21.533	6	35.4593	.	87.111	98.811	11.7	6	30.7692	1
Subject409	Block2	1	1	1	1	2	10	NB	1483	6	AAFRIMAS5.jpg	1	2500	2000	2.5	2.5	LEFT	-5.16192	-4.34716	4.7023	.	.	.	.	70.745	73.245	2.5	0	NaN	.	73.278	78.278	5	0	0	.		NA	NA	NA	0	NaN	1	NA	NA	NA	0	NaN	1
Subject409	Block2	1	1	1	1	3	11	NB	953	6	Agasblower2.jpg	1	2500	3000	2.5	3.5	LEFT	-56.9245	346.313	-18.8623	0	0	1	.	78.428	80.928	2.5	0	0	1	80.944	86.944	6	5	50	1		80.944	87.111	6.167	5	48.646	1	87.111	114.16	27.049	14	33.6091	1
Subject409	Block2	1	1	1	1	4	12	NB	1357	6	AHYDRANTF.jpg	1	3500	1000	3.5	1.5	LEFT	-53.6618	-273.439	-70.6145	0	0	1	1	87.111	90.611	3.5	1	17.1429	1	90.627	94.627	4	3	45	1		NA	NA	NA	0	NaN	1	NA	NA	NA	0	NaN	1
Subject409	Block2	1	1	1	1	5	13	NB	1106	7	Adiamondring3.jpg	1	1500	2000	1.5	2.5	LEFT	-18.7417	-983.402	4.7292	1	1	1	1	94.794	96.294	1.5	1	40	1	96.311	101.311	5	2	24	1		NA	NA	NA	0	NaN	1	NA	NA	NA	0	NaN	1
Subject409	Block2	1	1	1	1	6	14	NB	1281	7	Afirstaidkit3.jpg	1	2500	2000	2.5	2.5	LEFT	76.9784	-250.199	-53.2152	0	1	1	1	101.461	103.961	2.5	2	48	1	103.977	108.977	5	3	36	1		103.977	125.477	21.5	18	60.9894	1	125.477	137.144	11.667	4	32.9767	.
Subject409	Block2	1	1	1	1	7	15	NB	1004	7	Aantiquesofa4.jpg	1	2500	2000	2.5	2.5	LEFT	72.6925	514.805	54.9992	1	1	1	1	109.127	111.627	2.5	1	24	1	111.66	116.66	5	5	248.344	.		NA	NA	NA	0	NaN	1	NA	NA	NA	0	NaN	1
Subject409	Block2	1	1	1	1	8	16	NB	985	6	26433942.thl.jpg	1	2500	3000	2.5	3.5	LEFT	26.6896	447.486	89.6579	5	2	1	.	116.81	119.31	2.5	3	72	1	119.327	125.327	6	5	50	1		119.327	125.477	6.15	5	48.7805	1	125.477	152.493	27.016	7	25.0358	.
Subject409	Block2	1	1	1	1	1	17	Boundary	1728	1	ADOGFOOD.jpg	1	3500	1000	3.5	1.5	RIGHT	15.5957	-519.004	64.1746	1	1	1	1	125.477	128.977	3.5	2	34.2857	1	128.993	132.993	4	2	31.9149	1		128.993	147.476	18.483	4	25.2327	.	147.476	162.176	14.7	5	28.0088	.
Subject409	Block2	1	1	1	.	2	18	NB	NaN		ant.jpg	1	1500	2000	1.5	2.5	RIGHT	-214.331	137.701	-85.886	1	.	.	1	133.126	134.626	1.5	0	NaN	.	134.644	139.644	5	0	0	.		NA	NA	NA	0	NaN	1	NA	NA	NA	0	NaN	1
Subject409	Block2	1	1	1	.	3	19	NB	NaN		ASTAMPS.jpg	1	2500	2000	2.5	2.5	RIGHT	-94.079	125.788	-118.693	1	0	1	.	139.81	142.31	2.5	0	0	1	142.343	147.343	5	1	22.0913	.		142.343	147.476	5.133	1	21.0502	.	147.476	175.575	28.099	12	38.9064	.
Subject409	Block2	1	1	1	1	4	20	NB	1215	1	ATOILBAG2.jpg	1	2500	3000	2.5	3.5	RIGHT	-171.472	488.296	-121.206	0	0	1	.	147.476	149.976	2.5	0	0	1	149.993	155.993	6	1	29.8211	.		NA	NA	NA	0	NaN	1	NA	NA	NA	0	NaN	1
Subject409	Block2	1	1	1	1	5	21	NB	936	2	AMUSICSTA.jpg	1	3500	1000	3.5	1.5	RIGHT	-197.006	1208.53	-32.1411	1	1	1	.	156.159	159.659	3.5	2	34.2857	1	159.676	163.676	4	2	30	1		NA	NA	NA	0	NaN	1	NA	NA	NA	0	NaN	1
Subject409	Block2	1	1	1	1	6	22	NB	NaN		26455183.thl.jpg	1	1500	2000	1.5	2.5	RIGHT	38.1838	-113.323	-11.5387	1	1	.	1	163.843	165.343	1.5	1	82.4176	.	165.376	170.376	5	2	65.2174	.		165.376	186.908	21.532	8	35.2009	.	186.908	198.591	11.683	3	22.0175	.
Subject409	Block2	1	1	1	1	7	23	NB	1031	1	ASMOKDE16.jpg	1	2500	3000	2.5	3.5	RIGHT	234.574	-520.049	29.5033	2	1	1	1	170.542	173.042	2.5	2	48	1	173.075	179.075	6	1	22.5904	.		NA	NA	NA	0	NaN	1	NA	NA	NA	0	NaN	1
Subject409	Block2	1	1	1	1	8	24	NB	NaN		ACAESALAD.jpg	1	3500	1000	3.5	1.5	RIGHT	87.2009	-119.126	29.7112	0	0	1	1	179.226	182.726	3.5	2	34.2857	1	182.758	186.758	4	1	21.7707	.		182.758	186.908	4.15	1	21.7602	.	186.908	215.974	29.066	13	30.5185	1
Subject409	Block2	1	1	1	1	1	25	Boundary	1470	6	Agluegun.jpg	0	1500	2000	1.5	2.5	LEFT	43.3484	-478.923	81.4608	1	0	.	.	186.908	188.408	1.5	0	0	.	188.425	193.425	5	1	23.8095	.		188.425	209.958	21.533	11	34.6404	1	209.958	221.657	11.699	5	25.6432	1
Subject409	Block2	1	1	1	1	2	26	NB	NaN		ACOCONUT2.jpg	1	2500	2000	2.5	2.5	LEFT	38.621	114.447	-23.9903	0	0	1	1	193.575	196.075	2.5	1	24	1	196.091	201.091	5	4	48	1		NA	NA	NA	0	NaN	1	NA	NA	NA	0	NaN	1
Subject409	Block2	1	1	1	1	3	27	NB	1065	7	AAMMO4.jpg	1	2500	3000	2.5	3.5	LEFT	-27.2585	-457.072	-68.2196	2	0	1	1	201.241	203.741	2.5	0	0	1	203.775	209.775	6	4	40	1		203.775	209.958	6.183	4	38.8161	1	209.958	239.007	29.049	17	35.1131	1
Subject409	Block2	1	1	1	1	4	28	NB	950	7	26394018.thl.jpg	1	3500	1000	3.5	1.5	LEFT	-106.237	461.675	130.499	0	0	1	1	209.958	213.458	3.5	1	17.1429	1	213.474	217.474	4	2	30	1		NA	NA	NA	0	NaN	1	NA	NA	NA	0	NaN	1
Subject409	Block2	1	1	1	1	5	29	NB	1689	7	Adog122.jpg	1	1500	2000	1.5	2.5	LEFT	-26.1359	171.569	57.4573	1	1	1	1	217.624	219.124	1.5	1	40	1	219.157	224.157	5	3	36	1		NA	NA	NA	0	NaN	1	NA	NA	NA	0	NaN	1
Subject409	Block2	1	1	1	.	6	30	NB	NaN		Astrawberryde.jpg	1	2500	3000	2.5	3.5	LEFT	-143.62	405.393	-21.0912	2	0	1	1	224.307	226.807	2.5	0	0	1	226.824	232.824	6	5	50	1		NA	NA	NA	0	NaN	1	NA	NA	NA	0	NaN	1
Subject409	Block2	1	1	1	1	7	31	NB	1257	6	AHEADLI18.jpg	1	3500	2000	3.5	2.5	LEFT	-32.9718	-7.743	30.3158	1	1	1	1	232.974	236.474	3.5	1	17.1429	1	236.507	241.507	5	4	48	1		NA	NA	NA	0	NaN	1	NA	NA	NA	0	NaN	1
Subject409	Block2	1	1	1	.	8	32	NB	936	7	AFRAME15.jpg	1	2500	3000	2.5	3.5	LEFT	-75.1707	-937.551	-114.769	1	1	1	1	241.657	244.157	2.5	1	24	1	244.174	250.174	6	3	30	1		NA	NA	NA	0	NaN	1	NA	NA	NA	0	NaN	1
Subject409	Block3	1	1	1	.	1	1	NB	NaN		ATABLES5.jpg	1	1500	1000	1.5	1.5	LEFT	128.05	523.726	-17.7823	.	0	.	.	3.619	5.119	1.5	0	0	.	5.135	9.135	4	2	30	1		5.135	24.635	19.5	6	22.86	1	24.635	38.334	13.699	9	39.4189	1
Subject409	Block3	1	1	1	.	2	2	NB	1136	7	Ababseat2.jpg	1	1500	2000	1.5	2.5	LEFT	128.1	179.792	-41.8926	1	1	1	1	9.302	10.802	1.5	1	40	1	10.818	15.818	5	1	48.0769	.		NA	NA	NA	0	NaN	1	NA	NA	NA	0	NaN	1
Subject409	Block3	1	1	1	1	3	3	NB	NaN		ALITTERB2.jpg	0	2500	3000	2.5	3.5	LEFT	-237.689	-685.573	-41.2162	0	0	1	.	15.952	18.452	2.5	0	0	1	18.468	24.468	6	2	20	1		18.468	24.635	6.167	2	19.4584	1	24.635	51.701	27.066	15	42.1695	1
Subject409	Block3	1	1	1	.	4	4	NB	NaN		AMANJUI2.jpg	0	3500	2000	3.5	2.5	LEFT	-128.778	258.32	40.5412	0	1	1	1	24.635	28.135	3.5	2	34.2857	1	28.152	33.152	5	5	60	1		NA	NA	NA	0	NaN	1	NA	NA	NA	0	NaN	1
Subject409	Block3	1	1	1	1	5	5	NB	1171	7	ADINGHY.jpg	1	2500	1000	2.5	1.5	LEFT	84.9063	-302.407	10.5738	2	0	1	1	33.301	35.801	2.5	1	24	1	35.834	39.834	4	2	30	1		NA	NA	NA	0	NaN	1	NA	NA	NA	0	NaN	1
Subject409	Block3	1	1	1	1	6	6	NB	1440	6	AFUNNEL4.jpg	1	1500	2000	1.5	2.5	LEFT	-63.6081	-130.712	43.6776	1	1	1	1	39.984	41.484	1.5	1	40	1	41.518	46.518	5	3	119.363	.		41.518	64.05	22.532	9	34.2379	.	64.05	74.75	10.7	4	37.3134	.
Subject409	Block3	1	1	1	1	7	7	NB	1640	6	ACREAME11.jpg	0	2500	3000	2.5	3.5	LEFT	230.754	838.354	-25.2466	2	0	1	.	46.684	49.184	2.5	0	0	1	49.201	55.201	6	2	43.9239	.		NA	NA	NA	0	NaN	1	NA	NA	NA	0	NaN	1
Subject409	Block3	1	1	1	1	8	8	NB	1096	7	Abutterflynet.jpg	1	3500	2000	3.5	2.5	LEFT	-170.897	1090.53	-54.4108	1	0	1	1	55.367	58.867	3.5	1	17.1429	1	58.9	63.9	5	3	36	1		58.9	64.05	5.15	3	34.9515	1	64.05	92.133	28.083	9	42.1232	.
Subject409	Block3	1	1	1	1	1	9	Boundary	1339	1	A_teabag.jpg	1	2500	1000	2.5	1.5	RIGHT	-111.53	-2872.78	7.49198	1	1	.	1	64.05	66.55	2.5	1	106.383	.	66.567	70.567	4	2	71.2589	.		66.567	87.1	20.533	6	31.8006	.	87.1	99.799	12.699	5	38.843	.
Subject409	Block3	1	1	1	1	2	10	NB	NaN		ACHESSPI4.jpg	1	1500	3000	1.5	3.5	RIGHT	-45.2595	1148	-53.6773	1	1	1	1	70.717	72.217	1.5	1	40	1	72.25	78.25	6	2	33.2594	.		NA	NA	NA	0	NaN	1	NA	NA	NA	0	NaN	1
Subject409	Block3	1	1	1	1	3	11	NB	1253	2	10049507.thl-1.jpg	1	3500	2000	3.5	2.5	RIGHT	-22.4931	531.807	-107.198	1	0	1	.	78.417	81.917	3.5	1	18.6104	1	81.95	86.95	5	0	0	.		81.95	87.1	5.15	0	0	.	87.1	115.149	28.049	13	37.389	.
Subject409	Block3	1	1	1	1	4	12	NB	NaN		26460317.thl.jpg	1	2500	2000	2.5	2.5	RIGHT	-20.9539	-66.0958	48.9598	0	.	.	.	87.1	89.6	2.5	1	137.615	.	89.633	94.633	5	3	86.2069	.		NA	NA	NA	0	NaN	1	NA	NA	NA	0	NaN	1
Subject409	Block3	1	1	1	1	5	13	NB	955	2	Aallterrain10.jpg	1	2500	2000	2.5	2.5	RIGHT	38.039	-131.342	32.5397	2	0	1	1	94.783	97.283	2.5	0	0	1	97.299	102.299	5	2	24	1		NA	NA	NA	0	NaN	1	NA	NA	NA	0	NaN	1
Subject409	Block3	1	1	1	1	6	14	NB	1309	2	AARMYTRUK.jpg	1	2500	2000	2.5	2.5	RIGHT	-7.29474	-1352.15	49.5213	1	0	1	1	102.433	104.933	2.5	1	24	1	104.949	109.949	5	5	60	1		104.949	126.516	21.567	10	50.1025	.	126.516	138.232	11.716	0	NaN	.
Subject409	Block3	1	1	1	1	7	15	NB	1112	1	ABARPEAR.jpg	1	2500	3000	2.5	3.5	RIGHT	-118.813	-463.919	-47.2676	2	0	1	1	110.116	112.616	2.5	0	0	1	112.649	118.649	6	2	62.2407	.		NA	NA	NA	0	NaN	1	NA	NA	NA	0	NaN	1
Subject409	Block3	1	1	1	1	8	16	NB	NaN		Abeesonahoney.jpg	1	3500	1000	3.5	1.5	RIGHT	-84.3923	-112.835	0.956864	1	1	.	1	118.832	122.332	3.5	1	189.873	.	122.365	126.365	4	2	64.7948	.		122.365	126.516	4.151	2	64.8104	.	126.516	155.615	29.099	0	NaN	.
Subject409	Block3	1	1	1	1	1	17	Boundary	NaN		ASHIRTSK2.jpg	1	1500	2000	1.5	2.5	LEFT	118.22	-606.693	-2.0853	2	.	.	.	126.516	128.016	1.5	0	NaN	.	128.049	133.049	5	0	NaN	.		128.049	149.581	21.532	0	NaN	.	149.581	161.314	11.733	3	46.9689	.
Subject409	Block3	1	1	1	.	2	18	NB	1208	6	ADESKLA12.jpg	1	2500	2000	2.5	2.5	LEFT	-196.553	-237.444	13.7667	.	.	.	.	133.216	135.716	2.5	0	NaN	.	135.732	140.732	5	0	NaN	.		NA	NA	NA	0	NaN	1	NA	NA	NA	0	NaN	1
Subject409	Block3	1	1	1	.	3	19	NB	1139	6	AARCCHAR2.jpg	1	2500	3000	2.5	3.5	LEFT	-13.7059	377.904	-48.5192	.	.	.	.	140.882	143.382	2.5	0	NaN	.	143.415	149.415	6	0	NaN	.		143.415	149.581	6.166	0	NaN	.	149.581	176.664	27.083	7	36.8564	.
Subject409	Block3	1	1	1	1	4	20	NB	971	6	AREDPLUM.jpg	0	3500	1000	3.5	1.5	LEFT	139.205	1769.87	32.6727	.	.	.	.	149.581	153.081	3.5	0	NaN	.	153.115	157.115	4	1	44.2478	.		NA	NA	NA	0	NaN	1	NA	NA	NA	0	NaN	1
Subject409	Block3	1	1	1	1	5	21	NB	1167	6	APIESERVE.jpg	1	1500	2000	1.5	2.5	LEFT	-44.8691	457.735	-46.0393	1	1	1	1	157.282	158.782	1.5	1	40	1	158.814	163.814	5	2	76.7263	.		NA	NA	NA	0	NaN	1	NA	NA	NA	0	NaN	1
Subject409	Block3	1	1	1	1	6	22	NB	728	6	Apaperclip6.jpg	1	2500	2000	2.5	2.5	LEFT	30.3048	315.691	-22.7985	1	0	1	.	163.964	166.464	2.5	0	0	1	166.481	171.481	5	1	54.1516	.		166.481	188.014	21.533	6	33.0139	.	188.014	199.73	11.716	2	29.8507	.
Subject409	Block3	1	1	1	1	7	23	NB	1414	6	8021410.thl.jpg	0	2500	2000	2.5	2.5	LEFT	-61.1801	-539.427	-23.1086	0	1	1	.	171.631	174.131	2.5	1	24	1	174.164	179.164	5	1	189.873	.		NA	NA	NA	0	NaN	1	NA	NA	NA	0	NaN	1
Subject409	Block3	1	1	1	1	8	24	NB	1505	6	Abowlofporrid.jpg	1	2500	3000	2.5	3.5	LEFT	-55.6271	-1402.81	70.0115	.	.	.	.	179.314	181.814	2.5	0	0	.	181.847	187.847	6	2	20	1		181.847	188.014	6.167	3	29.1876	1	188.014	215.096	27.082	6	28.4741	.
Subject409	Block3	1	1	1	1	1	25	Boundary	1747	1	26387690.thl.jpg	1	3500	1000	3.5	1.5	RIGHT	-176.479	1241.28	-29.2929	1	0	1	1	188.014	191.514	3.5	1	17.1429	1	191.53	195.53	4	1	119.048	.		191.53	210.063	18.533	4	34.6202	.	210.063	224.763	14.7	5	58.9159	.
Subject409	Block3	1	1	1	1	2	26	NB	NaN		ACONSTHA2.jpg	1	1500	2000	1.5	2.5	RIGHT	121.167	1866.26	-87.0027	.	.	.	.	195.697	197.197	1.5	0	NaN	.	197.23	202.23	5	1	52.2648	.		NA	NA	NA	0	NaN	1	NA	NA	NA	0	NaN	1
Subject409	Block3	1	1	1	1	3	27	NB	839	2	Acomputerbag.jpg	1	2500	2000	2.5	2.5	RIGHT	-185.604	-676.578	3.23856	1	0	1	1	202.397	204.897	2.5	0	0	1	204.913	209.913	5	1	23.9234	.		204.913	210.063	5.15	2	46.207	.	210.063	238.096	28.033	9	49.5648	.
Subject409	Block3	1	1	1	1	4	28	NB	1324	1	26422507.thl.jpg	1	2500	3000	2.5	3.5	RIGHT	-135.638	-574.197	24.7344	1	.	.	1	210.063	212.563	2.5	0	NaN	.	212.596	218.596	6	3	59.6026	.		NA	NA	NA	0	NaN	1	NA	NA	NA	0	NaN	1
Subject409	Block3	1	1	1	1	5	29	NB	1005	1	26421106.thl.jpg	1	3500	1000	3.5	1.5	RIGHT	34.1525	-101.636	-125.547	.	0	.	.	218.746	222.246	3.5	1	32.3974	.	222.263	226.263	4	1	272.727	.		NA	NA	NA	0	NaN	1	NA	NA	NA	0	NaN	1
Subject409	Block3	1	1	1	.	6	30	NB	NaN		AGLASSBAL.jpg	0	1500	2000	1.5	2.5	RIGHT	47.7944	586.715	-75.9937	.	1	1	.	226.413	227.913	1.5	1	43.6047	1	227.946	232.946	5	3	40.9463	1		NA	NA	NA	0	NaN	1	NA	NA	NA	0	NaN	1
Subject409	Block3	1	1	1	1	7	31	NB	860	1	Atoothbrush3.jpg	1	2500	3000	2.5	3.5	RIGHT	-61.0802	-272.054	38.5302	1	.	.	.	233.079	235.579	2.5	0	NaN	.	235.596	241.596	6	0	0	.		NA	NA	NA	0	NaN	1	NA	NA	NA	0	NaN	1
Subject409	Block3	1	1	1	.	8	32	NB	NaN		Achampagnebo2.jpg	1	3500	3000	3.5	3.5	RIGHT	55.4972	1849.99	21.3416	0	1	1	.	241.762	245.262	3.5	2	34.2857	1	245.279	251.279	6	3	47.9233	.		NA	NA	NA	0	NaN	1	NA	NA	NA	0	NaN	1
Subject409	Block4	1	1	1	.	1	1	NB	NaN		Abackpack11.jpg	1	1500	2000	1.5	2.5	LEFT	-120.434	-3120.59	-11.3127	3	2	.	1	3.626	5.126	1.5	2	181.818	.	5.142	10.142	5	0	NaN	.		5.142	25.992	20.85	44	488.48	.	25.992	38.858	12.866	68	338.025	1
Subject409	Block4	1	1	1	.	2	2	NB	1194	6	AEAREXAM2.jpg	0	2500	2000	2.5	2.5	LEFT	231.815	-2986.92	19.0608	.	.	.	.	10.309	12.809	2.5	0	NaN	.	12.826	17.826	5	0	NaN	.		NA	NA	NA	0	NaN	1	NA	NA	NA	0	NaN	1
Subject409	Block4	1	1	1	1	3	3	NB	NaN		26688546.thl.jpg	1	2500	2000	2.5	2.5	LEFT	189.905	15825.7	148.198	.	10	.	.	17.975	20.475	2.5	19	800.562	.	20.492	25.492	5	25	378.406	1		20.492	25.992	5.5	25	378.406	.	25.992	54.224	28.232	87	225.857	1
Subject409	Block4	1	1	1	.	4	4	NB	NaN		Apokerchips3.jpg	1	2500	2000	2.5	2.5	LEFT	176.633	-705.401	-11.4493	.	7	.	.	25.992	28.492	2.5	9	304.74	.	28.525	33.525	5	20	240	1		NA	NA	NA	0	NaN	1	NA	NA	NA	0	NaN	1
Subject409	Block4	1	1	1	1	5	5	NB	1166	7	ABIRDCAG2.jpg	1	2500	3000	2.5	3.5	LEFT	86.9815	2273.71	-60.7805	3	18	1	1	33.825	36.325	2.5	27	648	1	36.358	42.358	6	10	237.718	.		NA	NA	NA	0	NaN	1	NA	NA	NA	0	NaN	1
Subject409	Block4	1	1	1	1	6	6	NB	1731	6	8258007.thl.jpg	1	3500	1000	3.5	1.5	LEFT	-45.6747	850.462	-39.5874	0	5	1	.	42.541	46.041	3.5	7	120	1	46.058	50.058	4	9	135	1		46.058	64.574	18.516	31	182.927	.	64.574	79.324	14.75	6	99.3512	.
Subject409	Block4	1	1	1	1	7	7	NB	1562	7	AIRONBOA8.jpg	1	1500	2000	1.5	2.5	LEFT	-117.067	573.73	-60.0827	1	2	1	1	50.208	51.708	1.5	2	80	1	51.724	56.724	5	2	75.7576	.		NA	NA	NA	0	NaN	1	NA	NA	NA	0	NaN	1
Subject409	Block4	1	1	1	1	8	8	NB	NaN		Alipstick3.jpg	1	2500	2000	2.5	2.5	LEFT	255.752	597.704	32.2349	.	5	.	.	56.875	59.375	2.5	12	404.494	.	59.407	64.407	5	6	382.979	.		59.407	64.574	5.167	6	324.973	.	64.574	92.673	28.099	18	86.2375	.
Subject409	Block4	1	1	1	1	1	9	Boundary	1022	2	ASTREESW2.jpg	1	2500	3000	2.5	3.5	RIGHT	91.7399	-2276.22	89.6774	3	5	1	.	64.574	67.074	2.5	5	261.324	.	67.107	73.107	6	0	NaN	.		67.107	87.64	20.533	5	35.045	.	87.64	100.373	12.733	14	100.31	.
Subject409	Block4	1	1	1	1	2	10	NB	1152	2	22848828.thl.jpg	1	3500	1000	3.5	1.5	RIGHT	-20.1751	-132.081	10.5522	.	.	.	.	73.29	76.79	3.5	0	NaN	.	76.824	80.824	4	2	30.1811	1		NA	NA	NA	0	NaN	1	NA	NA	NA	0	NaN	1
Subject409	Block4	1	1	1	1	3	11	NB	972	1	34936916.thl.jpg	1	1500	2000	1.5	2.5	RIGHT	-109.366	1340.28	-29.0104	2	0	1	1	80.99	82.49	1.5	0	0	1	82.507	87.507	5	2	41.3223	.		82.507	87.64	5.133	2	41.3143	.	87.64	115.689	28.049	42	134.228	.
Subject409	Block4	1	1	1	1	4	12	NB	1579	2	ABACKHOE2.jpg	1	2500	2000	2.5	2.5	RIGHT	80.8104	-232.43	47.7167	.	6	.	.	87.64	90.14	2.5	6	230.179	.	90.173	95.173	5	3	113.35	.		NA	NA	NA	0	NaN	1	NA	NA	NA	0	NaN	1
Subject409	Block4	1	1	1	1	5	13	NB	834	2	ABOX8.jpg	1	2500	3000	2.5	3.5	RIGHT	-3.42378	-1066.3	19.3116	1	3	1	.	95.34	97.84	2.5	3	72	1	97.873	103.873	6	3	72.3473	.		NA	NA	NA	0	NaN	1	NA	NA	NA	0	NaN	1
Subject409	Block4	1	1	1	1	6	14	NB	1407	1	Ataco.jpg	1	3500	1000	3.5	1.5	RIGHT	-20.9958	-226.085	135.376	.	1	.	.	103.989	107.489	3.5	10	272.727	.	107.506	111.506	4	6	90	1		107.506	127.006	19.5	49	175.753	1	127.006	140.705	13.699	29	145.059	1
Subject409	Block4	1	1	1	1	7	15	NB	NaN		23041782.thl.jpg	0	1500	2000	1.5	2.5	RIGHT	219.989	-162.257	99.7509	0	3	1	1	111.656	113.156	1.5	3	120	1	113.189	118.189	5	13	156	1		NA	NA	NA	0	NaN	1	NA	NA	NA	0	NaN	1
Subject409	Block4	1	1	1	1	8	16	NB	795	2	Arecyclingbox.jpg	0	2500	3000	2.5	3.5	RIGHT	272.03	-675.31	81.259	3	0	1	1	118.34	120.84	2.5	1	24	1	120.856	126.856	6	23	427.509	.		120.856	127.006	6.15	23	408.635	.	127.006	154.088	27.082	55	153.101	1
Subject409	Block4	1	1	1	1	1	17	Boundary	872	6	Athimble2.jpg	1	3500	2000	3.5	2.5	LEFT	118.894	1591.95	32.8164	13	14	1	1	127.006	130.506	3.5	15	257.143	1	130.539	135.539	5	12	144	1		130.539	150.055	19.516	30	121.852	1	150.055	163.771	13.716	31	143.829	1
Subject409	Block4	1	1	1	.	2	18	NB	992	7	26555896.thl.jpg	0	2500	2000	2.5	2.5	LEFT	86.5908	-252.421	-84.642	5	0	1	1	135.689	138.189	2.5	0	0	1	138.205	143.205	5	6	229.008	.		NA	NA	NA	0	NaN	1	NA	NA	NA	0	NaN	1
Subject409	Block4	1	1	1	.	3	19	NB	1317	6	8244991.thl.jpg	1	2500	1000	2.5	1.5	LEFT	111.384	-1321.23	-1.31085	6	4	1	.	143.372	145.872	2.5	6	144	1	145.888	149.888	4	3	63.2022	.		145.888	150.055	4.167	3	63.1567	.	150.055	179.154	29.099	38	105.598	.
Subject409	Block4	1	1	1	1	4	20	NB	1300	7	Atoy33.jpg	0	1500	3000	1.5	3.5	LEFT	69.5996	476.281	82.4449	1	7	.	.	150.055	151.555	1.5	7	586.592	.	151.588	157.588	6	13	130	1		NA	NA	NA	0	NaN	1	NA	NA	NA	0	NaN	1
Subject409	Block4	1	1	1	1	5	21	NB	1361	6	ALOAFBR4.jpg	1	3500	1000	3.5	1.5	LEFT	115.669	1352.1	49.3599	8	4	1	1	157.738	161.238	3.5	10	171.429	1	161.271	165.271	4	2	30	1		NA	NA	NA	0	NaN	1	NA	NA	NA	0	NaN	1
Subject409	Block4	1	1	1	1	6	22	NB	NaN		Abandleaders2.jpg	1	1500	3000	1.5	3.5	LEFT	-168.206	-229.628	-79.943	1	0	1	1	165.422	166.922	1.5	0	0	1	166.955	172.955	6	4	93.3126	.		166.955	189.471	22.516	16	74.4879	.	189.471	200.204	10.733	18	128.18	1
Subject409	Block4	1	1	1	1	7	23	NB	1551	6	Abaseballcap.jpg	1	3500	2000	3.5	2.5	LEFT	-45.7723	-3358.73	-41.858	.	1	1	.	173.121	176.621	3.5	2	41.3223	1	176.654	181.654	5	0	0	.		NA	NA	NA	0	NaN	1	NA	NA	NA	0	NaN	1
Subject409	Block4	1	1	1	1	8	24	NB	NaN		Afaucet9.jpg	1	2500	2000	2.5	2.5	LEFT	60.4888	1997.81	-65.7656	0	1	1	.	181.804	184.304	2.5	1	24	1	184.337	189.337	5	9	126.286	1		184.337	189.471	5.134	9	126.237	1	189.471	217.553	28.082	41	123.132	.
Subject409	Block4	1	1	1	1	1	25	Boundary	1049	1	8248429.thl.jpg	1	2500	1000	2.5	1.5	RIGHT	100.546	2870.41	41.071	4	2	.	.	189.471	191.971	2.5	6	301.003	.	192.004	196.004	4	6	90	1		192.004	211.537	19.533	25	117.807	.	211.537	225.22	13.683	25	110.693	1
Subject409	Block4	1	1	1	1	2	26	NB	1336	1	26466258.thl.jpg	0	1500	2000	1.5	2.5	RIGHT	286.253	-1723.29	149.4	3	3	1	1	196.17	197.67	1.5	3	120	1	197.704	202.704	5	3	120.321	.		NA	NA	NA	0	NaN	1	NA	NA	NA	0	NaN	1
Subject409	Block4	1	1	1	1	3	27	NB	1682	1	ACAT6.jpg	1	2500	3000	2.5	3.5	RIGHT	314.725	-495.457	-56.7134	1	4	1	.	202.854	205.354	2.5	5	120	1	205.387	211.387	6	7	151.954	.		205.387	211.537	6.15	7	144.08	.	211.537	238.586	27.049	44	141.413	.
Subject409	Block4	1	1	1	1	4	28	NB	820	2	26427983.thl.jpg	1	3500	2000	3.5	2.5	RIGHT	-39.5793	-99.7457	-126.417	5	5	1	1	211.537	215.037	3.5	5	85.7143	1	215.053	220.053	5	7	84	1		NA	NA	NA	0	NaN	1	NA	NA	NA	0	NaN	1
Subject409	Block4	1	1	1	1	5	29	NB	1585	2	ABUSINEST.jpg	1	2500	1000	2.5	1.5	RIGHT	92.9472	1014.13	102.993	1	2	1	1	220.203	222.703	2.5	3	72	1	222.72	226.72	4	10	253.378	.		NA	NA	NA	0	NaN	1	NA	NA	NA	0	NaN	1
Subject409	Block4	1	1	1	.	6	30	NB	619	2	Aasianbuildin.jpg	1	1500	2000	1.5	2.5	RIGHT	78.4261	150.042	101.167	.	.	.	.	226.87	228.37	1.5	0	NaN	.	228.403	233.403	5	7	243.056	.		NA	NA	NA	0	NaN	1	NA	NA	NA	0	NaN	1
Subject409	Block4	1	1	1	1	7	31	NB	708	2	ABULDOZER.jpg	1	2500	3000	2.5	3.5	RIGHT	-45.3902	-942.412	96.0469	5	5	1	1	233.569	236.069	2.5	7	168	1	236.086	242.086	6	12	193.548	.		NA	NA	NA	0	NaN	1	NA	NA	NA	0	NaN	1
Subject409	Block4	1	1	1	.	8	32	NB	1698	1	AMEATGR14.jpg	1	3500	3000	3.5	3.5	RIGHT	25.9713	-1406.31	34.8893	1	9	1	1	242.236	245.736	3.5	10	171.429	1	245.769	251.769	6	15	240.385	.		NA	NA	NA	0	NaN	1	NA	NA	NA	0	NaN	1
Subject409	Block5	1	1	.	.	1	1	NB	1432	2	AELECRAZ7.jpg	1	3000	2000	3	2.5	RIGHT	-179.687	212.06	-84.8715	1	.	.	.	3.616	6.616	3	2	87.4636	.	6.649	11.649	5	3	36	1		6.649	26.215	19.566	8	28.1068	1	26.215	37.898	11.683	7	43.6628	1
Subject409	Block5	1	1	.	.	2	2	NB	907	1	Atoyball.jpg	0	3000	3000	3	3.5	RIGHT	-80.4904	126.257	-19.1966	1	0	1	1	11.832	14.832	3	0	0	1	14.866	20.866	6	3	46.3918	.		NA	NA	NA	0	NaN	1	NA	NA	NA	0	NaN	1
Subject409	Block5	1	1	.	1	3	3	NB	852	2	ARAILLIGH.jpg	1	1000	1000	1	1.5	RIGHT	3.06491	267.446	-43.7898	.	0	1	.	21.032	22.032	1	0	0	1	22.049	26.049	4	2	30	1		22.049	26.215	4.166	2	28.8046	1	26.215	53.248	27.033	13	37.533	1
Subject409	Block5	1	1	.	.	4	4	NB	NaN		Ababmonit.jpg	1	1000	2000	1	2.5	RIGHT	1.61459	236.637	-83.4975	1	1	1	1	26.215	27.215	1	1	60	1	27.232	32.232	5	5	60	1		NA	NA	NA	0	NaN	1	NA	NA	NA	0	NaN	1
Subject409	Block5	1	1	.	1	5	5	NB	NaN		ATEALANT8.jpg	1	3000	3000	3	3.5	RIGHT	31.526	-924.463	-69.5291	3	0	1	1	32.365	35.365	3	0	0	1	35.398	41.398	6	3	57.6923	.		NA	NA	NA	0	NaN	1	NA	NA	NA	0	NaN	1
Subject409	Block5	1	1	.	1	6	6	NB	1593	2	Alifeves2.jpg	1	3000	2000	3	2.5	RIGHT	-23.1056	-214.32	30.2435	2	1	1	1	41.531	44.531	3	2	40	1	44.564	49.564	5	1	12	1		44.564	62.047	17.483	5	34.4372	.	62.047	75.764	13.717	1	12.4783	.
Subject409	Block5	1	1	.	1	7	7	NB	NaN		8029703.thl.jpg	1	1000	1000	1	1.5	RIGHT	112.204	-245.305	-0.62573	0	1	.	1	49.714	50.714	1	1	365.854	.	50.748	54.748	4	2	148.515	.		NA	NA	NA	0	NaN	1	NA	NA	NA	0	NaN	1
Subject409	Block5	1	1	.	1	8	8	NB	1192	1	Afoodgrinder2.jpg	1	2000	2000	2	2.5	RIGHT	248.927	351.739	108.906	2	0	1	.	54.881	56.881	2	0	0	1	56.914	61.914	5	1	141.509	.		56.914	62.047	5.133	1	141.482	.	62.047	88.113	26.066	7	24.4774	.
Subject409	Block5	1	1	.	1	1	9	Boundary	NaN		8063317.thl.jpg	1	2000	3000	2	3.5	LEFT	89.6181	16.8544	67.9936	.	.	.	.	62.047	64.047	2	0	NaN	.	64.081	70.081	6	0	0	.		64.081	83.597	19.516	5	23.7267	.	83.597	96.296	12.699	7	33.0735	1
Subject409	Block5	1	1	.	1	2	10	NB	925	6	ACHRIST14.jpg	1	3000	1000	3	1.5	LEFT	104.007	-25.0679	65.2898	0	0	1	1	70.247	73.247	3	1	33.0396	.	73.264	77.264	4	1	37.594	.		NA	NA	NA	0	NaN	1	NA	NA	NA	0	NaN	1
Subject409	Block5	1	1	.	1	3	11	NB	1662	6	26463767.thl.jpg	1	1000	2000	1	2.5	LEFT	-13.4403	-341.942	13.048	1	0	1	1	77.414	78.414	1	0	0	1	78.447	83.447	5	3	36	1		78.447	83.597	5.15	3	34.9515	1	83.597	109.679	26.082	16	36.807	1
Subject409	Block5	1	1	.	1	4	12	NB	763	6	26444138.thl.jpg	1	2000	2000	2	2.5	LEFT	105.906	-882.887	-52.064	1	1	1	1	83.597	85.597	2	1	30	1	85.613	90.613	5	2	24	1		NA	NA	NA	0	NaN	1	NA	NA	NA	0	NaN	1
Subject409	Block5	1	1	.	1	5	13	NB	NaN		Aboxofchocola.jpg	1	3000	3000	3	3.5	LEFT	-8.73715	92.3662	13.8454	0	2	1	1	90.763	93.763	3	2	40	1	93.796	99.796	6	4	40	1		NA	NA	NA	0	NaN	1	NA	NA	NA	0	NaN	1
Subject409	Block5	1	1	.	1	6	14	NB	781	7	ABATHTUB3.jpg	1	2000	1000	2	1.5	LEFT	63.8453	-161.97	-11.1691	1	1	1	1	99.947	101.947	2	2	60	1	101.98	105.98	4	2	30	1		101.98	120.546	18.566	11	35.5489	1	120.546	132.246	11.7	8	41.0256	1
Subject409	Block5	1	1	.	1	7	15	NB	736	6	Atoyblocks.jpg	1	1000	1000	1	1.5	LEFT	-110.937	303.655	-31.4654	1	1	1	1	106.147	107.147	1	1	60	1	107.179	111.179	4	4	60	1		NA	NA	NA	0	NaN	1	NA	NA	NA	0	NaN	1
Subject409	Block5	1	1	.	1	8	16	NB	865	7	Abroom23.jpg	1	3000	3000	3	3.5	LEFT	-207.233	149.541	-58.6275	2	1	1	1	111.379	114.379	3	1	20	1	114.396	120.396	6	3	30	1		114.396	120.546	6.15	3	29.2683	1	120.546	145.645	25.099	18	43.0296	1
Subject409	Block5	1	1	.	1	1	17	Boundary	700	2	Aancientstat3.jpg	1	2000	3000	2	3.5	RIGHT	-64.6522	724.69	-52.8804	1	1	1	1	120.546	122.546	2	1	30	1	122.579	128.579	6	4	40	1		122.579	140.112	17.533	14	47.9097	1	140.112	152.828	12.716	8	37.7477	1
Subject409	Block5	1	1	.	.	2	18	NB	1149	2	APUTTER.jpg	1	1000	1000	1	1.5	RIGHT	-4.83315	841.978	-80.6048	2	0	1	1	128.729	129.729	1	0	0	1	129.746	133.746	4	3	45	1		NA	NA	NA	0	NaN	1	NA	NA	NA	0	NaN	1
Subject409	Block5	1	1	.	.	3	19	NB	NaN		26373407.thl.jpg	1	2000	1000	2	1.5	RIGHT	-74.9497	-293.796	-82.6456	1	1	1	1	133.913	135.913	2	1	30	1	135.945	139.945	4	5	75	1		135.945	140.112	4.167	5	71.9942	1	140.112	168.178	28.066	19	42.3507	1
Subject409	Block5	1	1	.	1	4	20	NB	1164	1	AARTICHO1.jpg	1	3000	3000	3	3.5	RIGHT	-39.9698	-183.607	49.712	1	1	1	1	140.112	143.112	3	1	20	1	143.145	149.145	6	6	60	1		NA	NA	NA	0	NaN	1	NA	NA	NA	0	NaN	1
Subject409	Block5	1	1	.	1	5	21	NB	1490	1	Aeasteregg14.jpg	1	1000	2000	1	2.5	RIGHT	211.578	-266.792	11.8572	2	0	1	1	149.312	150.312	1	0	0	1	150.328	155.328	5	4	48	1		NA	NA	NA	0	NaN	1	NA	NA	NA	0	NaN	1
Subject409	Block5	1	1	.	1	6	22	NB	1186	2	26378596.thl.jpg	1	2000	2000	2	2.5	RIGHT	187.661	-143.014	36.4979	1	1	1	1	155.478	157.478	2	1	30	1	157.495	162.495	5	5	60	1		157.495	175.994	18.499	10	39.58	1	175.994	189.694	13.7	5	21.8978	1
Subject409	Block5	1	1	.	1	7	23	NB	1286	1	26687176.thl.jpg	1	3000	1000	3	1.5	RIGHT	0.049317	-1663.02	43.3734	2	0	1	1	162.661	165.661	3	0	0	1	165.678	169.678	4	2	88.7574	.		NA	NA	NA	0	NaN	1	NA	NA	NA	0	NaN	1
Subject409	Block5	1	1	.	1	8	24	NB	1541	2	22822309.thl.jpg	1	1000	2000	1	2.5	RIGHT	-33.9066	17.5498	-5.74163	.	0	.	.	169.828	170.828	1	0	0	.	170.844	175.844	5	3	36	1		170.844	175.994	5.15	3	34.9515	1	175.994	202.06	26.066	10	24.9648	1
Subject409	Block5	1	1	.	1	1	25	Boundary	1710	6	AOUTHOUSE.jpg	1	2000	3000	2	3.5	LEFT	-29.3784	1795.77	-51.5099	2	0	1	1	175.994	177.994	2	0	0	1	178.011	184.011	6	4	40	1		178.011	198.527	20.516	8	25.9684	1	198.527	209.227	10.7	5	28.0374	1
Subject409	Block5	1	1	.	1	2	26	NB	NaN		ATOWER3.jpg	1	3000	1000	3	1.5	LEFT	-336.371	-158.782	-63.1184	2	0	1	1	184.161	187.161	3	0	0	1	187.194	191.194	4	2	30	1		NA	NA	NA	0	NaN	1	NA	NA	NA	0	NaN	1
Subject409	Block5	1	1	.	1	3	27	NB	860	6	ABUMBBE2.jpg	1	2000	2000	2	2.5	LEFT	-10.8362	-473.097	-63.8628	1	0	1	1	191.344	193.344	2	0	0	1	193.377	198.377	5	2	40.4313	.		193.377	198.527	5.15	2	38.496	.	198.527	223.56	25.033	12	28.762	1
Subject409	Block5	1	1	.	1	4	28	NB	1010	7	APARKBENC.jpg	1	1000	2000	1	2.5	LEFT	139.417	549.428	-15.4731	0	0	1	.	198.527	199.527	1	0	0	1	199.56	204.56	5	3	36	1		NA	NA	NA	0	NaN	1	NA	NA	NA	0	NaN	1
Subject409	Block5	1	1	.	1	5	29	NB	NaN		ANUTCRA10.jpg	1	2000	1000	2	1.5	LEFT	148.908	464.261	41.8595	1	1	1	1	204.71	206.71	2	1	30	1	206.727	210.727	4	2	30	1		NA	NA	NA	0	NaN	1	NA	NA	NA	0	NaN	1
Subject409	Block5	1	1	.	.	6	30	NB	NaN		Acactus58.jpg	0	3000	3000	3	3.5	LEFT	146.855	872.697	79.5802	1	0	1	1	210.877	213.877	3	1	20	1	213.893	219.893	6	4	40	1		NA	NA	NA	0	NaN	1	NA	NA	NA	0	NaN	1
Subject409	Block5	1	1	.	1	7	31	NB	915	7	ACANE2.jpg	0	1000	3000	1	3.5	LEFT	-106.612	-1094.49	-35.6768	0	0	1	1	220.044	221.044	1	0	0	1	221.06	227.06	6	3	30	1		NA	NA	NA	0	NaN	1	NA	NA	NA	0	NaN	1
Subject409	Block5	1	1	.	.	8	32	NB	NaN		ACANOL.jpg	0	3000	3000	3	3.5	LEFT	-32.4567	689.623	48.7963	1	0	1	1	227.209	230.209	3	0	0	1	230.226	236.226	6	2	46.2963	.		NA	NA	NA	0	NaN	1	NA	NA	NA	0	NaN	1
Subject409	Block6	1	1	1	.	1	1	NB	1414	2	Astreetlampwi.jpg	1	3500	1000	3.5	1.5	RIGHT	101.372	-25.8183	-105.706	1	1	1	1	3.649	7.149	3.5	3	51.4286	1	7.182	11.182	4	3	45	1		7.182	27.715	20.533	15	57.6156	1	27.715	40.398	12.683	8	42.6473	1
Subject409	Block6	1	1	1	.	2	2	NB	1334	2	AANTTRUCK.jpg	0	1500	3000	1.5	3.5	RIGHT	-107.327	445.942	-61.3435	1	1	1	1	11.365	12.865	1.5	1	40	1	12.898	18.898	6	3	69.9844	.		NA	NA	NA	0	NaN	1	NA	NA	NA	0	NaN	1
Subject409	Block6	1	1	1	1	3	3	NB	831	2	AARMCHA25.jpg	1	3500	2000	3.5	2.5	RIGHT	82.8427	504.635	136.301	.	2	.	.	19.032	22.532	3.5	4	111.732	.	22.565	27.565	5	4	48	1		22.565	27.715	5.15	4	46.6019	1	27.715	55.714	27.999	16	37.5659	1
Subject409	Block6	1	1	1	.	4	4	NB	1381	1	26456480.thl.jpg	0	2500	2000	2.5	2.5	RIGHT	89.6595	292.33	3.21396	1	1	1	1	27.715	30.215	2.5	1	24	1	30.231	35.231	5	5	60	1		NA	NA	NA	0	NaN	1	NA	NA	NA	0	NaN	1
Subject409	Block6	1	1	1	1	5	5	NB	1062	2	ADRYWOOD.jpg	1	2500	1000	2.5	1.5	RIGHT	-10.3804	-469.493	-151.471	2	1	1	1	35.381	37.881	2.5	1	24	1	37.898	41.898	4	1	38.5604	.		NA	NA	NA	0	NaN	1	NA	NA	NA	0	NaN	1
Subject409	Block6	1	1	1	1	6	6	NB	770	1	Afloppydisk6.jpg	1	1500	3000	1.5	3.5	RIGHT	-47.3422	-102.438	30.3722	0	1	1	.	42.031	43.531	1.5	1	40	1	43.548	49.548	6	3	30	1		43.548	65.064	21.516	10	27.8862	1	65.064	76.78	11.716	8	41.3222	1
Subject409	Block6	1	1	1	1	7	7	NB	1166	1	Aribbon21.jpg	1	3500	2000	3.5	2.5	RIGHT	-155.269	-47.6143	-5.98675	0	1	1	1	49.698	53.198	3.5	2	34.2857	1	53.214	58.214	5	3	36	1		NA	NA	NA	0	NaN	1	NA	NA	NA	0	NaN	1
Subject409	Block6	1	1	1	1	8	8	NB	856	2	ASKYDIVE.jpg	1	2500	1000	2.5	1.5	RIGHT	-8.29045	274.463	1.41754	1	0	1	1	58.381	60.881	2.5	0	0	1	60.914	64.914	4	2	30	1		60.914	65.064	4.15	2	28.9157	1	65.064	94.146	29.082	19	46.1197	1
Subject409	Block6	1	1	1	1	1	9	Boundary	1516	6	APEPPSHA4.jpg	1	1500	2000	1.5	2.5	LEFT	58.5278	-432.151	63.4922	1	0	1	1	65.064	66.564	1.5	0	0	1	66.597	71.597	5	5	60	1		66.597	88.13	21.533	16	55.9154	1	88.13	99.813	11.683	5	25.6783	1
Subject409	Block6	1	1	1	1	2	10	NB	1164	7	Ahousboa2.jpg	1	2500	2000	2.5	2.5	LEFT	-164.235	-504.453	-10.4704	1	0	1	1	71.764	74.264	2.5	0	0	1	74.28	79.28	5	3	75	.		NA	NA	NA	0	NaN	1	NA	NA	NA	0	NaN	1
Subject409	Block6	1	1	1	1	3	11	NB	725	6	26377777.thl.jpg	0	2500	3000	2.5	3.5	LEFT	86.0149	-324.33	47.4561	.	.	.	.	79.43	81.93	2.5	3	203.62	.	81.963	87.963	6	5	50	1		81.963	88.13	6.167	5	48.646	1	88.13	115.163	27.033	14	33.2582	1
Subject409	Block6	1	1	1	1	4	12	NB	1307	6	Achrisd25.jpg	0	3500	1000	3.5	1.5	LEFT	17.9583	331.445	6.73691	0	1	1	1	88.13	91.63	3.5	2	34.2857	1	91.646	95.646	4	1	15	1		NA	NA	NA	0	NaN	1	NA	NA	NA	0	NaN	1
Subject409	Block6	1	1	1	1	5	13	NB	NaN		AFOODBLEN.jpg	1	1500	1000	1.5	1.5	LEFT	151.996	758.688	21.9352	0	0	1	1	95.796	97.296	1.5	0	0	1	97.313	101.313	4	4	60	1		NA	NA	NA	0	NaN	1	NA	NA	NA	0	NaN	1
Subject409	Block6	1	1	1	1	6	14	NB	NaN		Astaplegun3.jpg	1	1500	3000	1.5	3.5	LEFT	134.191	555.64	-34.57	2	1	1	1	101.446	102.946	1.5	1	40	1	102.979	108.979	6	4	40	1		102.979	123.512	20.533	17	75.011	.	123.512	136.195	12.683	9	62.4274	.
Subject409	Block6	1	1	1	1	7	15	NB	1643	7	APERSRUG.jpg	1	3500	1000	3.5	1.5	LEFT	149.802	897.82	-123.132	1	0	1	1	109.129	112.629	3.5	1	17.1429	1	112.663	116.663	4	1	82.8729	.		NA	NA	NA	0	NaN	1	NA	NA	NA	0	NaN	1
Subject409	Block6	1	1	1	1	8	16	NB	1049	6	26442719.thl.jpg	1	1500	2000	1.5	2.5	LEFT	130.342	-213.503	83.2056	.	2	.	.	116.846	118.346	1.5	2	198.675	.	118.362	123.362	5	9	223.141	.		118.362	123.512	5.15	9	210.035	.	123.512	151.562	28.05	20	59.8521	.
Subject409	Block6	1	1	1	1	1	17	Boundary	1093	1	Ahourglass4.jpg	1	2500	2000	2.5	2.5	RIGHT	355.208	-1512.63	46.0271	6	5	.	1	123.512	126.012	2.5	5	974.026	.	126.029	131.029	5	3	56.6751	.		126.029	146.528	20.499	13	53.039	.	146.528	159.262	12.734	6	33.0813	1
Subject409	Block6	1	1	1	.	2	18	NB	1374	1	ASCSIPORT.jpg	0	2500	2000	2.5	2.5	RIGHT	-279.799	15.8778	-58.5753	1	0	1	1	131.179	133.679	2.5	0	0	1	133.695	138.695	5	2	47.3934	.		NA	NA	NA	0	NaN	1	NA	NA	NA	0	NaN	1
Subject409	Block6	1	1	1	.	3	19	NB	806	2	26772987.thl.jpg	1	2500	2000	2.5	2.5	RIGHT	55.415	132.09	-8.82976	.	6	.	.	138.862	141.362	2.5	6	308.219	.	141.395	146.395	5	2	24	1		141.395	146.528	5.133	2	23.3781	1	146.528	174.611	28.083	14	41.5527	.
Subject409	Block6	1	1	1	1	4	20	NB	998	1	Anailscissors.jpg	1	2500	2000	2.5	2.5	RIGHT	20.1898	134.49	85.8897	0	1	1	1	146.528	149.028	2.5	1	24	1	149.062	154.062	5	3	36	1		NA	NA	NA	0	NaN	1	NA	NA	NA	0	NaN	1
Subject409	Block6	1	1	1	1	5	21	NB	1420	2	8081398.thl.jpg	1	2500	1000	2.5	1.5	RIGHT	-49.085	-936.492	-26.7022	1	1	1	1	154.228	156.728	2.5	1	24	1	156.762	160.762	4	1	92.5926	.		NA	NA	NA	0	NaN	1	NA	NA	NA	0	NaN	1
Subject409	Block6	1	1	1	1	6	22	NB	1092	2	Abridge9.jpg	1	1500	3000	1.5	3.5	RIGHT	146.546	800.319	61.7919	.	1	.	.	160.945	162.445	1.5	1	1071.43	.	162.461	168.461	6	6	60	1		162.461	185.944	23.483	13	42.2298	1	185.944	195.644	9.7	12	150.754	.
Subject409	Block6	1	1	1	1	7	23	NB	1649	2	AARCHERY.jpg	1	3500	3000	3.5	3.5	RIGHT	221.254	-456.987	92.6037	2	0	1	1	168.594	172.094	3.5	1	19.1816	1	172.111	178.111	6	3	64.9351	.		NA	NA	NA	0	NaN	1	NA	NA	NA	0	NaN	1
Subject409	Block6	1	1	1	1	8	24	NB	825	2	ACAROUSE2.jpg	1	3500	1000	3.5	1.5	RIGHT	-31.1821	896.712	-140.09	1	1	1	1	178.261	181.761	3.5	1	17.1429	1	181.794	185.794	4	2	43.6047	.		181.794	185.944	4.15	2	43.5836	.	185.944	214.993	29.049	26	79.3248	.
Subject409	Block6	1	1	1	1	1	25	Boundary	NaN		APHONEFA2.jpg	1	1500	1000	1.5	1.5	LEFT	18.2693	1553.14	610.068	1	0	.	.	185.944	187.444	1.5	0	0	.	187.46	191.46	4	1	41.4365	.		187.46	208.96	21.5	23	103.263	.	208.96	220.926	11.966	6	30.0852	1
Subject409	Block6	1	1	1	1	2	26	NB	600	7	ACEMPOST.jpg	1	1500	3000	1.5	3.5	LEFT	934.252	-754.364	136.22	.	3	.	.	191.627	193.127	1.5	3	189.076	.	193.144	199.144	6	8	229.446	.		NA	NA	NA	0	NaN	1	NA	NA	NA	0	NaN	1
Subject409	Block6	1	1	1	1	3	27	NB	1332	7	8255336.thl.jpg	1	3500	3000	3.5	3.5	LEFT	-218.883	-43.676	-92.537	.	1	.	.	199.294	202.794	3.5	2	44.5765	1	202.827	208.827	6	9	90	1		202.827	208.96	6.133	9	88.0483	1	208.96	236.309	27.349	17	37.2957	1
Subject409	Block6	1	1	1	1	4	28	NB	NaN		ABLACKNEC.jpg	1	3500	1000	3.5	1.5	LEFT	-482.162	48.3812	-4.15702	1	1	1	1	208.96	212.46	3.5	3	51.4286	1	212.493	216.493	4	1	15	1		NA	NA	NA	0	NaN	1	NA	NA	NA	0	NaN	1
Subject409	Block6	1	1	1	1	5	29	NB	1479	7	AGRAINSI5.jpg	1	1500	3000	1.5	3.5	LEFT	-57.2038	-223.197	-151.152	0	1	1	1	216.91	218.41	1.5	1	40	1	218.426	224.426	6	4	40	1		NA	NA	NA	0	NaN	1	NA	NA	NA	0	NaN	1
Subject409	Block6	1	1	1	.	6	30	NB	1271	6	A100FRAN3.jpg	1	3500	1000	3.5	1.5	LEFT	36.6728	678.563	-140.521	1	1	1	1	224.593	228.093	3.5	2	34.2857	1	228.11	232.11	4	2	30	1		NA	NA	NA	0	NaN	1	NA	NA	NA	0	NaN	1
Subject409	Block6	1	1	1	1	7	31	NB	1130	6	ABLOODCEA.jpg	1	1500	3000	1.5	3.5	LEFT	10.579	205.679	-48.4203	2	0	1	1	232.276	233.776	1.5	0	0	1	233.809	239.809	6	5	50	1		NA	NA	NA	0	NaN	1	NA	NA	NA	0	NaN	1
Subject409	Block6	1	1	1	.	8	32	NB	1568	7	acquarium.jpg	0	3500	3000	3.5	3.5	LEFT	186.884	4.82622	136.942	1	0	1	1	239.976	243.476	3.5	3	51.4286	1	243.509	249.509	6	4	40	1		NA	NA	NA	0	NaN	1	NA	NA	NA	0	NaN	1
Subject409	Block7	1	1	1	.	1	1	NB	NaN		AASCDESC.jpg	1	1500	2000	1.5	2.5	RIGHT	161.11	571.025	127.175	3	3	1	1	3.618	5.118	1.5	3	120	1	5.135	10.135	5	4	48	1		5.135	26.684	21.549	17	47.334	1	26.684	38.384	11.7	6	30.7692	1
Subject409	Block7	1	1	1	.	2	2	NB	683	2	airhocckytable.jpg	1	2500	3000	2.5	3.5	RIGHT	213.318	-3241.63	-0.129566	1	1	1	1	10.318	12.818	2.5	1	24	1	12.851	18.851	6	7	70	1		NA	NA	NA	0	NaN	1	NA	NA	NA	0	NaN	1
Subject409	Block7	1	1	1	1	3	3	NB	773	1	Arose10.jpg	1	3500	1000	3.5	1.5	RIGHT	-132.585	1147.32	-35.1942	1	1	1	1	19.001	22.501	3.5	1	17.1429	1	22.518	26.518	4	4	60	1		22.518	26.684	4.166	4	57.6092	1	26.684	55.75	29.066	14	28.8997	1
Subject409	Block7	1	1	1	.	4	4	NB	NaN		AAEROBENC.jpg	1	1500	2000	1.5	2.5	RIGHT	156.034	709.333	27.2397	0	1	1	1	26.684	28.184	1.5	1	40	1	28.201	33.201	5	3	36	1		NA	NA	NA	0	NaN	1	NA	NA	NA	0	NaN	1
Subject409	Block7	1	1	1	1	5	5	NB	1429	2	Aservicedesk.jpg	1	2500	3000	2.5	3.5	RIGHT	39.9745	652.38	46.9968	1	1	1	1	33.367	35.867	2.5	1	24	1	35.884	41.884	6	3	30	1		NA	NA	NA	0	NaN	1	NA	NA	NA	0	NaN	1
Subject409	Block7	1	1	1	1	6	6	NB	1183	1	Acomputerkey2.jpg	1	3500	2000	3.5	2.5	RIGHT	-241.264	49.8767	28.0599	0	1	1	1	42.05	45.55	3.5	1	17.1429	1	45.567	50.567	5	4	48	1		45.567	64.1	18.533	10	36.3529	1	64.1	78.816	14.716	7	49.3653	.
Subject409	Block7	1	1	1	1	7	7	NB	NaN		Aslate.jpg	1	2500	1000	2.5	1.5	RIGHT	15.5196	1256.15	-54.7057	2	0	1	1	50.717	53.217	2.5	1	24	1	53.25	57.25	4	1	21.2164	.		NA	NA	NA	0	NaN	1	NA	NA	NA	0	NaN	1
Subject409	Block7	1	1	1	1	8	8	NB	NaN		22827276.thl.jpg	1	1500	2000	1.5	2.5	RIGHT	-279.375	-1589.76	-24.9703	1	0	.	.	57.4	58.9	1.5	0	0	.	58.933	63.933	5	4	48	1		58.933	64.1	5.167	4	46.4486	1	64.1	92.182	28.082	16	44.4394	1
Subject409	Block7	1	1	1	1	1	9	Boundary	NaN		22826448.thl.jpg	1	2500	3000	2.5	3.5	LEFT	42.8894	-1294.86	13.032	2	2	1	1	64.1	66.6	2.5	2	48	1	66.616	72.616	6	3	55.2826	.		66.616	88.15	21.534	10	39.8581	.	88.15	99.849	11.699	11	56.4151	1
Subject409	Block7	1	1	1	1	2	10	NB	1138	7	26441176.thl.jpg	0	3500	2000	3.5	2.5	LEFT	132.382	-943.086	0.867773	1	1	1	1	72.783	76.283	3.5	2	46.729	.	76.316	81.316	5	2	53.86	.		NA	NA	NA	0	NaN	1	NA	NA	NA	0	NaN	1
Subject409	Block7	1	1	1	1	3	11	NB	988	7	ALOVSEA10.jpg	0	2500	1000	2.5	1.5	LEFT	-63.6375	1442.77	70.1854	1	0	1	1	81.466	83.966	2.5	0	0	1	83.999	87.999	4	3	45	1		83.999	88.15	4.151	3	43.363	1	88.15	117.215	29.065	24	54.3706	1
Subject409	Block7	1	1	1	1	4	12	NB	1280	6	AORIGIRL3.jpg	1	1500	2000	1.5	2.5	LEFT	-40.992	-305.452	-22.8333	1	0	1	1	88.15	89.65	1.5	0	0	1	89.682	94.682	5	5	60	1		NA	NA	NA	0	NaN	1	NA	NA	NA	0	NaN	1
Subject409	Block7	1	1	1	1	5	13	NB	1053	7	Akeyboard3.jpg	1	2500	3000	2.5	3.5	LEFT	92.2729	1939.92	-4.48891	0	1	1	1	94.832	97.332	2.5	2	48	1	97.349	103.349	6	7	70	1		NA	NA	NA	0	NaN	1	NA	NA	NA	0	NaN	1
Subject409	Block7	1	1	1	1	6	14	NB	NaN		ASHRIMP3.jpg	1	3500	2000	3.5	2.5	LEFT	40.313	945.501	-46.759	2	2	1	1	103.499	106.999	3.5	3	51.4286	1	107.032	112.032	5	2	49.5868	.		107.032	128.565	21.533	14	60.1864	.	128.565	140.264	11.699	12	61.5437	1
Subject409	Block7	1	1	1	1	7	15	NB	NaN		AAFRICI13.jpg	1	2500	3000	2.5	3.5	LEFT	220.39	-479.454	2.76605	1	1	1	.	112.182	114.682	2.5	1	24	1	114.715	120.715	6	6	92.4974	.		NA	NA	NA	0	NaN	1	NA	NA	NA	0	NaN	1
Subject409	Block7	1	1	1	1	8	16	NB	770	6	ATOQUE4.jpg	1	3500	1000	3.5	1.5	LEFT	78.7655	-34.0989	51.875	.	0	1	.	120.865	124.365	3.5	2	38.0228	1	124.398	128.398	4	1	37.3134	.		124.398	128.565	4.167	2	67.5838	.	128.565	157.614	29.049	25	56.0519	1
Subject409	Block7	1	1	1	1	1	17	Boundary	1084	1	26390325.thl.jpg	1	1500	2000	1.5	2.5	RIGHT	220.109	693.09	-28.1607	1	1	1	.	128.565	130.065	1.5	1	40	1	130.081	135.081	5	8	96	1		130.081	151.581	21.5	21	64.7216	1	151.581	163.314	11.733	5	26.1393	1
Subject409	Block7	1	1	1	.	2	18	NB	NaN		ABOOK23.jpg	0	2500	2000	2.5	2.5	RIGHT	-13.1576	1082.74	64.7379	1	2	1	1	135.248	137.748	2.5	2	48	1	137.764	142.764	5	4	48	1		NA	NA	NA	0	NaN	1	NA	NA	NA	0	NaN	1
Subject409	Block7	1	1	1	.	3	19	NB	NaN		Ablackboardw3.jpg	1	2500	3000	2.5	3.5	RIGHT	-34.6114	-1543.75	37.5129	2	2	1	1	142.914	145.414	2.5	4	96	1	145.431	151.431	6	3	43.6893	.		145.431	151.581	6.15	3	43.7035	.	151.581	178.68	27.099	13	29.0579	1
Subject409	Block7	1	1	1	1	4	20	NB	NaN		AEIFFELTO.jpg	1	3500	1000	3.5	1.5	RIGHT	-232.53	-364.734	-158.161	.	2	1	.	151.581	155.081	3.5	3	55.4871	1	155.114	159.114	4	1	15	1		NA	NA	NA	0	NaN	1	NA	NA	NA	0	NaN	1
Subject409	Block7	1	1	1	1	5	21	NB	1399	1	26421740.thl.jpg	1	1500	1000	1.5	1.5	RIGHT	-115.433	-2585.58	-80.0329	2	0	1	1	159.281	160.781	1.5	0	0	1	160.814	164.814	4	2	30	1		NA	NA	NA	0	NaN	1	NA	NA	NA	0	NaN	1
Subject409	Block7	1	1	1	1	6	22	NB	NaN		ASLED7.jpg	1	1500	3000	1.5	3.5	RIGHT	76.9341	-495.042	56.9504	2	0	1	1	164.964	166.464	1.5	0	0	1	166.497	172.497	6	4	40	1		166.497	188.03	21.533	14	39.0099	1	188.03	199.746	11.716	7	35.8484	1
Subject409	Block7	1	1	1	1	7	23	NB	1412	2	ACUSHIO60.jpg	1	3500	2000	3.5	2.5	RIGHT	4.95743	817.066	-45.3485	1	0	1	1	172.647	176.147	3.5	1	17.1429	1	176.18	181.18	5	4	48	1		NA	NA	NA	0	NaN	1	NA	NA	NA	0	NaN	1
Subject409	Block7	1	1	1	1	8	24	NB	1570	1	Afloweredsan3.jpg	1	2500	1000	2.5	1.5	RIGHT	-32.4326	354.259	-51.524	2	1	1	1	181.347	183.847	2.5	1	24	1	183.88	187.88	4	3	45	1		183.88	188.03	4.15	4	57.8313	1	188.03	217.096	29.066	15	33.306	1
Subject409	Block7	1	1	1	1	1	25	Boundary	997	6	26374346.thl.jpg	1	1500	2000	1.5	2.5	LEFT	36.315	-264.758	-38.0218	2	0	1	1	188.03	189.53	1.5	0	0	1	189.563	194.563	5	5	60	1		189.563	211.079	21.516	12	33.4635	1	211.079	222.779	11.7	9	55.9238	1
Subject409	Block7	1	1	1	1	2	26	NB	NaN		22910936.thl.jpg	1	2500	2000	2.5	2.5	LEFT	308.697	645.224	-3.55085	0	0	1	1	194.73	197.23	2.5	1	24	1	197.246	202.246	5	2	24	1		NA	NA	NA	0	NaN	1	NA	NA	NA	0	NaN	1
Subject409	Block7	1	1	1	1	3	27	NB	889	7	26451219.thl.jpg	1	2500	3000	2.5	3.5	LEFT	145.324	442.42	14.4609	0	0	1	1	202.379	204.879	2.5	1	24	1	204.913	210.913	6	3	30	1		204.913	211.079	6.166	3	29.1923	1	211.079	238.162	27.083	20	47.9251	1
Subject409	Block7	1	1	1	1	4	28	NB	1124	6	ABPIECE2.jpg	1	3500	1000	3.5	1.5	LEFT	-14.9194	-1299.26	161.201	1	2	1	1	211.079	214.579	3.5	2	82.4176	.	214.596	218.596	4	3	45	1		NA	NA	NA	0	NaN	1	NA	NA	NA	0	NaN	1
Subject409	Block7	1	1	1	1	5	29	NB	970	6	Abottleopener.jpg	1	1500	1000	1.5	1.5	LEFT	4.15764	15.4946	-43.1839	3	2	1	1	218.762	220.262	1.5	2	80	1	220.279	224.279	4	1	15	1		NA	NA	NA	0	NaN	1	NA	NA	NA	0	NaN	1
Subject409	Block7	1	1	1	.	6	30	NB	1126	7	ABEDROOM8.jpg	0	1500	3000	1.5	3.5	LEFT	-100.846	-523.207	-63.6452	1	1	1	1	224.429	225.929	1.5	1	40	1	225.962	231.962	6	7	70	1		NA	NA	NA	0	NaN	1	NA	NA	NA	0	NaN	1
Subject409	Block7	1	1	1	1	7	31	NB	1521	7	Aopenbriefcas.jpg	1	3500	3000	3.5	3.5	LEFT	-75.1793	505.475	105.013	2	0	1	1	232.129	235.629	3.5	1	17.1429	1	235.662	241.662	6	2	20	1		NA	NA	NA	0	NaN	1	NA	NA	NA	0	NaN	1
Subject409	Block7	1	1	1	.	8	32	NB	1045	6	Asafetybelt.jpg	0	3500	3000	3.5	3.5	LEFT	66.585	-451.263	-83.0581	1	1	1	1	241.828	245.328	3.5	2	39.4218	1	245.362	251.362	6	2	61.6016	.		NA	NA	NA	0	NaN	1	NA	NA	NA	0	NaN	1
Subject409	Block8	1	1	1	.	1	1	NB	1382	6	ASERVICEB.jpg	1	1500	1000	1.5	1.5	LEFT	-147.528	-848.95	128.708	2	2	1	1	3.627	5.127	1.5	2	80	1	5.143	9.143	4	3	45	1		5.143	24.659	19.516	12	68.156	.	24.659	38.359	13.7	4	23.6035	.
Subject409	Block8	1	1	1	.	2	2	NB	1030	7	AGOLFIRON.jpg	1	1500	2000	1.5	2.5	LEFT	198.07	-619.369	36.0039	2	1	1	1	9.326	10.826	1.5	1	40	1	10.843	15.843	5	5	140.187	.		NA	NA	NA	0	NaN	1	NA	NA	NA	0	NaN	1
Subject409	Block8	1	1	1	1	3	3	NB	NaN		22875816.thl.jpg	1	2500	3000	2.5	3.5	LEFT	-3.33767	399.749	-71.318	4	.	.	1	15.993	18.493	2.5	0	NaN	.	18.509	24.509	6	2	46.5839	.		18.509	24.659	6.15	2	44.0385	.	24.659	51.692	27.033	16	40.8486	1
Subject409	Block8	1	1	1	.	4	4	NB	NaN		ABANJO5.jpg	1	3500	2000	3.5	2.5	LEFT	-83.1092	806.26	-67.121	1	1	1	.	24.659	28.159	3.5	1	17.1429	1	28.176	33.176	5	1	24.9584	.		NA	NA	NA	0	NaN	1	NA	NA	NA	0	NaN	1
Subject409	Block8	1	1	1	1	5	5	NB	NaN		AANBABYCA.jpg	0	2500	1000	2.5	1.5	LEFT	75.9767	-295.312	153.274	.	0	.	.	33.326	35.826	2.5	0	0	.	35.859	39.859	4	3	45	1		NA	NA	NA	0	NaN	1	NA	NA	NA	0	NaN	1
Subject409	Block8	1	1	1	1	6	6	NB	1149	6	26432173.thl.jpg	1	1500	2000	1.5	2.5	LEFT	226.485	-14.0184	123.669	1	1	1	1	40.009	41.509	1.5	1	40	1	41.525	46.525	5	5	60	1		41.525	63.025	21.5	22	61.3953	1	63.025	74.758	11.733	7	35.7965	1
Subject409	Block8	1	1	1	1	7	7	NB	1559	6	26433849.thl.jpg	0	2500	2000	2.5	2.5	LEFT	438.683	-313.013	211.301	3	2	1	1	46.675	49.175	2.5	3	72	1	49.192	54.192	5	6	72	1		NA	NA	NA	0	NaN	1	NA	NA	NA	0	NaN	1
Subject409	Block8	1	1	1	1	8	8	NB	NaN		ACHAIR.jpg	1	2500	3000	2.5	3.5	LEFT	-100.677	644.941	166.197	3	2	1	1	54.342	56.842	2.5	2	48	1	56.875	62.875	6	6	60	1		56.875	63.025	6.15	6	58.5366	1	63.025	90.108	27.083	17	37.662	1
Subject409	Block8	1	1	1	1	1	9	Boundary	894	1	ADART3.jpg	1	3500	1000	3.5	1.5	RIGHT	105.206	-622.215	-52.2079	1	2	1	1	63.025	66.525	3.5	3	51.4286	1	66.558	70.558	4	2	30	1		66.558	85.074	18.516	10	32.4044	1	85.074	99.807	14.733	9	36.6524	1
Subject409	Block8	1	1	1	1	2	10	NB	689	2	Aelephant9.jpg	1	1500	2000	1.5	2.5	RIGHT	262.972	-26.2049	-14.0986	2	1	1	1	70.741	72.241	1.5	1	40	1	72.258	77.258	5	2	24	1		NA	NA	NA	0	NaN	1	NA	NA	NA	0	NaN	1
Subject409	Block8	1	1	1	1	3	11	NB	744	2	Aleopard19.jpg	1	2500	2000	2.5	2.5	RIGHT	-243.83	-419.662	-36.7102	0	1	1	1	77.408	79.908	2.5	2	48	1	79.941	84.941	5	3	36	1		79.941	85.074	5.133	3	35.0672	1	85.074	113.157	28.083	18	38.4574	1
Subject409	Block8	1	1	1	1	4	12	NB	1311	2	AAMBULAN7.jpg	1	2500	3000	2.5	3.5	RIGHT	131.866	-734.856	-19.3945	1	1	1	1	85.074	87.574	2.5	3	72	1	87.608	93.608	6	3	30	1		NA	NA	NA	0	NaN	1	NA	NA	NA	0	NaN	1
Subject409	Block8	1	1	1	1	5	13	NB	1188	2	Acabinetwithm.jpg	1	3500	1000	3.5	1.5	RIGHT	-27.8987	262.177	103.892	0	2	1	1	93.775	97.275	3.5	3	51.4286	1	97.307	101.307	4	1	15	1		NA	NA	NA	0	NaN	1	NA	NA	NA	0	NaN	1
Subject409	Block8	1	1	1	1	6	14	NB	NaN		AGLASSBA4.jpg	1	1500	2000	1.5	2.5	RIGHT	103.329	-78.4848	-18.5831	1	1	1	1	101.441	102.941	1.5	1	40	1	102.974	107.974	5	3	36	1		102.974	125.507	22.533	12	31.9531	1	125.507	136.223	10.716	4	22.3964	1
[truncated: 8,114 more rows]
[truncated: 11 more columns]

## Sheet: Memory - Figures 1, 2DE, 3F, 4
Subject	BlockName	ErrorAcrossTrials	FilterBlockIissue	RemSqueezeBall	ExcludeFirstPair	ExtremeMotion1mm	PositionAtEncoding	Condition	AccurateSide	ObjectFar	ObjectNear	RecMemory_Far	RecognitionIssue_Far	RecMemory_Near	RecognitionIssue_Near	RecMemory_Both	RecencyRESP	RecencyCorrRESP	RecencyAcc	RecencyRT	DistanceRating	DistanceRatingConverted	DistanceRT	DistanceRatingDiscrete	BoundaryItemBetween	PositionAtTest	OrderImageOnset	DistanceRatingOnset	toneISI	PREtoneISI	Ringo_BlinksCount	Ringo_BlinkRate	Blink_Exc25	UNWARP_HP_TONE_VTA_thr75	UNWARP_HP_TONE_LC_NM_THR11_AVG	UNWARP_ACC	Pairwise_PS_LEFT_DG	Pairwise_PS_RIGHT_DG	Pairwise_PS_LEFT_ca1	Pairwise_PS_RIGHT_ca1	Pairwise_PS_LEFT_ca23	Pairwise_PS_RIGHT_ca23	BlinkCount_Pre	BlinkCount_Post	Post_Include_25	Pre_Include_25	TONEwindowduration	BlinkCount_Tone	BlinkRate_Tone
[truncated: 4,354 more rows]
[truncated: 38 more columns]
